# Supplementary material for: Lipidome atlas of the adult human brain
Source: Nat Commun. 2024 May 25;15:4455. doi: 10.1038/s41467-024-48734-y (PMC11127996; doi:10.1038/s41467-024-48734-y)
Supplement: Supplementary file 4 — Dataset 1 [file 41467_2024_48734_MOESM4_ESM.xlsx]

## Sheet: SD1
Supplementary Data 1:
Brain region information including: anatomical information and processing hierarchy level, human and macaque individuals sampled for these regions (see Table S1 for individual information), and sMRI values extracted from publications.
Region #	Region Abbreviation	Region Name	Region Full Name	Anatomical Area	Hierarchichy Area	Hierarchy Level	Human A	Human B	Human C	Human D	Macaque A	Macaque B	Macaque C	Human T1w/T2w	Macaque T1w/T2w
1	BA17p	1ary Visual Posterior	1 1ary Visual Posterior (BA17p)	Occipital Lobe	Primary Cortex	1	✓	✓	✓	✓				1.81882490673844
2	BA4	1ary Motor	2 1ary Motor (BA4)	Frontal Lobe	Primary Cortex	1	✓	✓	✓	✓	✓	✓	✓	2.02622282800452	1.40809095496686
3	BA41/42	1ary Auditory	3 1ary Auditory (BA41/42)	Temporal Lobe	Primary Cortex	1	✓	✓	✓	✓	✓	✓	✓	2.55725956414948	0.977692827799577
4	BA17a	1ary Visual Anterior	4 1ary Visual Anterior (BA17a)	Occipital Lobe	Primary Cortex	1	✓	✓	✓	✓	✓	✓	✓	2.1070928691775	1.40551491503118
5	BA3/1/2	1ary Somatosensory	5 1ary Somatosensory (BA3/1/2)	Parietal Lobe	Primary Cortex	1	✓	✓	✓	✓	✓	✓	✓	2.24124499104113	1.57687563381807
6	PC	Piriform Cortex	6 Piriform Cortex (PC)	Limbic Cortex	Primary Cortex	1	✓	✓		✓				1.92919487369304
7	BA18/19a	2ary/3ary Visual Anterior	7 2ary/3ary Visual Anterior (BA18/19a)	Occipital Lobe	Secondary Cortex	2	✓	✓	✓	✓		✓	✓	1.8581777112477	1.58195078494597
8	BA18/19p	2ary/3ary Visual Posterior	8 2ary/3ary Visual Posterior (BA18/19p)	Occipital Lobe	Secondary Cortex	2	✓	✓	✓	✓				1.94603613375227
9	BA21a	2ary Auditory Anterior	9 2ary Auditory Anterior (BA21a)	Temporal Lobe	Secondary Cortex	2	✓	✓	✓	✓				1.57267405931178
10	BA21p	2ary Auditory Posterior	10 2ary Auditory Posterior (BA21p)	Temporal Lobe	Secondary Cortex	2	✓	✓	✓	✓	✓	✓	✓	1.76242237952986	1.30816928716512
11	BA22a	2ary Auditory, language	11 2ary Auditory, language (BA22a)	Temporal Lobe	Secondary Cortex	2	✓	✓	✓	✓				2.04993255979466
12	BA22p	2ary Auditory, Wernicke	12 2ary Auditory, Wernicke (BA22p)	Temporal Lobe	Secondary Cortex	2	✓	✓	✓	✓	✓	✓	✓	2.32525483408058	0.973282121534598
13	2nd-SS	2ary Somatosensory Cortex	13 2ary Somatosensory Cortex (2nd-SS)	Parietal Lobe	Secondary Cortex	2	✓	✓	✓	✓				1.96215009028988
14	BA6p	Premotor Posterior	14 Premotor Posterior (BA6p)	Frontal Lobe	Secondary Cortex	2	✓		✓					1.42091028301083
15	BA6prc	Premotor Precentral	15 Premotor Precentral (BA6prc)	Frontal Lobe	Secondary Cortex	2	✓		✓					2.03415432285637
16	BA6m	Premotor Medial	16 Premotor Medial (BA6m)	Frontal Lobe	Secondary Cortex	2	✓	✓	✓	✓				2.09529553349442
17	BA6a	Premotor Anterior Lateral	17 Premotor Anterior Lateral (BA6a)	Frontal Lobe	Secondary Cortex	2	✓	✓	✓	✓	✓	✓	✓	2.07397884842953	1.38455248435107
18	BA37-aMT	Anterior Middle Temporal	18 Anterior Middle Temporal (BA37-aMT)	Limbic Cortex	Secondary Cortex	2	✓	✓	✓	✓				1.88790363716315
19	BA37-pMT	Posterior Middle Temporal	19 Posterior Middle Temporal (BA37-pMT)	Temporal Lobe	Secondary Cortex	2	✓	✓	✓	✓				1.57194336753545
20	BA37m	Posterior Fusiform	20 Posterior Fusiform (BA37m)	Occipital Lobe	Secondary Cortex	2	✓	✓	✓					2.06209429220973
21	BA8	FEF Lateral	21 FEF Lateral (BA8)	Frontal Lobe	Secondary Cortex	2	✓		✓	✓				1.80832562224163
22	BA8m	FEF Medial	22 FEF Medial (BA8m)	Frontal Lobe	Secondary Cortex	2	✓	✓	✓	✓				1.59424704278523
23	INSa	Insular Anterior Cortex	23 Insular Anterior Cortex (INSa)	Temporal Lobe	Associative Cortex	3	✓	✓	✓	✓				1.71722029145188
24	INSp	Insular Posterior Cortex	24 Insular Posterior Cortex (INSp)	Parietal Lobe	Associative Cortex	3	✓	✓	✓	✓	✓	✓	✓	2.16930168293655	0.94492653507533
25	BA20a	Anterior Inferior Temporal	25 Anterior Inferior Temporal (BA20a)	Temporal Lobe	Associative Cortex	3	✓	✓	✓	✓	✓	✓	✓	2.01671947056629	1.20845478842627
26	BA20p	Posterior Inferior Temporal	26 Posterior Inferior Temporal (BA20p)	Temporal Lobe	Associative Cortex	3	✓	✓	✓	✓				2.23192560638005
27	BA5/BA7a	Anterior Superior Parietal	27 Anterior Superior Parietal (BA5/BA7a)	Parietal Lobe	Associative Cortex	3	✓	✓	✓	✓				1.80223379590421
28	BA7p	Posterior Superior Parietal	28 Posterior Superior Parietal (BA7p)	Parietal Lobe	Associative Cortex	3	✓	✓	✓	✓				1.36607131075233
29	BA7m	Precuneus	29 Precuneus (BA7m)	Parietal Lobe	Associative Cortex	3	✓	✓	✓	✓	✓	✓	✓	1.54353291717285	1.21922104664516
30	BA38	Temporopolar	30 Temporopolar (BA38)	Temporal Lobe	Associative Cortex	3	✓	✓	✓	✓				1.33014799797848
31	BA39	Angular	31 Angular (BA39)	Parietal Lobe	Associative Cortex	3	✓	✓	✓	✓				1.85504114871122
32	BA40a	Anterior Supramarginal	32 Anterior Supramarginal (BA40a)	Parietal Lobe	Associative Cortex	3	✓	✓	✓	✓				1.70807268529175
33	BA40p	Posterior Supramarginal	33 Posterior Supramarginal (BA40p)	Parietal Lobe	Associative Cortex	3	✓	✓	✓	✓	✓	✓	✓	1.58977535427833	1.2308843365216
34	BA44	Ventrolateral Prefrontal, Broca, BA44	34 Ventrolateral Prefrontal, Broca, BA44 (BA44)	Frontal Lobe	Associative Cortex	3	✓	✓	✓	✓	✓	✓	✓	2.34208903125007	1.1143138469482
35	BA45	Ventrolateral Prefrontal, Broca, BA45	35 Ventrolateral Prefrontal, Broca, BA45 (BA45)	Frontal Lobe	Associative Cortex	3	✓	✓	✓	✓				2.02234565898906
36	BA46	Dorsolateral Prefrontal, BA46	36 Dorsolateral Prefrontal, BA46 (BA46)	Frontal Lobe	Associative Cortex	3	✓	✓	✓	✓				1.69764027894412
37	BA9	Dorsolateral Prefrontal, BA9	37 Dorsolateral Prefrontal, BA9 (BA9)	Frontal Lobe	Associative Cortex	3	✓	✓	✓	✓	✓	✓	✓	1.50321936381454	1.09681724250838
38	BA9m	Dorsolateral Prefrontal Medial	38 Dorsolateral Prefrontal Medial (BA9m)	Frontal Lobe	Associative Cortex	3	✓	✓	✓	✓				1.56688191869864
39	BA11	Orbitofrontal, BA11	39 Orbitofrontal, BA11 (BA11)	Frontal Lobe	Associative Cortex	3	✓	✓	✓	✓	✓	✓	✓	2.9036852156108	1.36053570296952
40	BA47	Orbitofrontal, BA47	40 Orbitofrontal, BA47 (BA47)	Frontal Lobe	Associative Cortex	3	✓	✓	✓	✓				2.41461628171515
41	BA10	Anterior Prefrontal	41 Anterior Prefrontal (BA10)	Frontal Lobe	Associative Cortex	3	✓	✓	✓	✓				1.53432275029035
42	BA10m	Prefrontal Medial	42 Prefrontal Medial (BA10m)	Frontal Lobe	Associative Cortex	3	✓	✓	✓	✓	✓	✓	✓	1.19141238267498	0.984995547779795
43	BA10fp	Frontopolar	43 Frontopolar (BA10fp)	Frontal Lobe	Associative Cortex	3	✓	✓	✓	✓				1.36249816226542
44	BA32g	Cingulate Anterior, BA32g	44 Cingulate Anterior, BA32g (BA32g)	Limbic Cortex	Limbic Cortex	4	✓	✓	✓	✓				1.56637815622825
45	BA24	Cingulate Anterior, BA24	45 Cingulate Anterior, BA24 (BA24)	Limbic Cortex	Limbic Cortex	4	✓	✓	✓	✓	✓	✓	✓	2.26890168210855	0.824584582717356
46	BA32	Cingulate Anterior, BA32	46 Cingulate Anterior, BA32 (BA32)	Limbic Cortex	Limbic Cortex	4	✓	✓	✓	✓	✓	✓	✓	1.56640760092277	1.17882003589552
47	BA23a	Cingulate Posterior, BA23a	47 Cingulate Posterior, BA23a (BA23a)	Limbic Cortex	Limbic Cortex	4	✓	✓	✓	✓				2.25209044506529
48	BA23p	Cingulate Posterior, BA23p	48 Cingulate Posterior, BA23p (BA23p)	Limbic Cortex	Limbic Cortex	4	✓		✓	✓			✓	2.45278199907642	1.40812115636233
49	BA31	Cingulate Posterior, BA31	49 Cingulate Posterior, BA31 (BA31)	Limbic Cortex	Limbic Cortex	4	✓	✓	✓	✓	✓	✓	✓	1.85838121332163	0.915128103845669
50	BA25	Cingulate Subcallosal	50 Cingulate Subcallosal (BA25)	Limbic Cortex	Limbic Cortex	4	✓	✓	✓	✓				2.17901196076641
51	BA29/30	Retrosplenial	51 Retrosplenial (BA29/30)	Limbic Cortex	Limbic Cortex	4	✓	✓	✓	✓				2.82417348244447
52	AMG	Amygdala	52 Amygdala (AMG)	Limbic Cortex	Limbic Cortex	4	✓	✓	✓	✓	✓	✓	✓	1.72584249952444	1.05727635736716
53	ENT	Entorhinal Cortex	53 Entorhinal Cortex (ENT)	Limbic Cortex	Limbic Cortex	4	✓	✓	✓	✓	✓	✓	✓	1.88237804226556	0.965192230814747
54	CA3	Hippocampus, CA3 / Dentate Gyrus	54 Hippocampus, CA3 / Dentate Gyrus (CA3)	Limbic Cortex	Limbic Cortex	4	✓	✓	✓	✓	✓	✓	✓	3.99291109864983	0.892108550659074
55	CA1	Hippocampus, CA1	55 Hippocampus, CA1 (CA1)	Limbic Cortex	Limbic Cortex	4	✓	✓	✓	✓	✓	✓	✓	1.90659593110877	1.0387382324861
56	SUB	Subiculum	56 Subiculum (SUB)	Limbic Cortex	Limbic Cortex	4	✓	✓	✓	✓				1.91743343651468
57	NAcc	Nucleus Accumbens	57 Nucleus Accumbens (NAcc)	Basal Ganglia			✓	✓	✓	✓	✓	✓	✓	2.20600157819753	1.25762030265074
58	CAUD	Caudate	58 Caudate (CAUD)	Basal Ganglia			✓	✓	✓	✓	✓	✓	✓	2.32625051941886	1.43440419522388
59	PUT	Putamen	59 Putamen (PUT)	Basal Ganglia			✓	✓	✓	✓	✓	✓	✓	3.35121169521232	1.80918893313616
60	SN	Substantia Nigra	60 Substantia Nigra (SN)	Basal Ganglia			✓	✓	✓	✓	✓	✓	✓	3.5652783153356	1.91099172865337
61	GP	Globus Pallidus	61 Globus Pallidus (GP)	Basal Ganglia			✓	✓	✓	✓			✓	2.62429206503376	2.06513785342781
62	THA-Pul	Pulvinar Thalamus	62 Pulvinar Thalamus (THA-Pul)	Thalamus			✓	✓	✓	✓			✓	3.02038340874386	2.33012868329318
63	THA-VA	Ventral Anterior Thalamus	63 Ventral Anterior Thalamus (THA-VA)	Thalamus			✓	✓	✓	✓				3.62531222546413
64	THA-MD	Medial Dorsal Thalamus	64 Medial Dorsal Thalamus (THA-MD)	Thalamus			✓	✓	✓	✓	✓	✓	✓	2.6592194394537	1.662879878856
65	THA-VL	Ventral Lateral Thalamus	65 Ventral Lateral Thalamus (THA-VL)	Thalamus			✓	✓	✓	✓				3.52840938025939
66	HYP	Hypothalamus	66 Hypothalamus (HYP)	Hypothalamus			✓	✓	✓	✓	✓	✓	✓	2.88879749118065	1.45041454194586
67	SC	Superior Colliculus	67 Superior Colliculus (SC)	Midbrain			✓	✓	✓		✓	✓	✓	2.61444973754466	1.4386143045766
68	RN	Red Nucleus	68 Red Nucleus (RN)	Midbrain			✓	✓		✓				2.6592194394537
69	EC	External Capsule	69 External Capsule (EC)	White Matter			✓	✓	✓	✓				3.93369297661517
70	IC	Internal Capsule	70 Internal Capsule (IC)	White Matter			✓	✓	✓	✓	✓	✓	✓	3.8687058218019	2.0453271931879
71	CCa	Corpus Callosum Anterior	71 Corpus Callosum Anterior (CCa)	White Matter			✓	✓	✓	✓	✓	✓	✓	4.40582315219735	2.06679035327872
72	CCp	Corpus Callosum Posterior	72 Corpus Callosum Posterior (CCp)	White Matter			✓	✓	✓	✓	✓	✓	✓	4.517895355169	2.33226504148617
73	DN	Deep Nuclei - Dentate Nucleus	73 Deep Nuclei - Dentate Nucleus (DN)	White Matter			✓	✓		✓				3.71427551789464
74	CB-WM	Cerebellar White Matter	74 Cerebellar White Matter (CB-WM)	White Matter			✓	✓	✓	✓	✓	✓	✓	3.6411020359562	2.97874754597772
75	CB-GM	Cerebellar Grey Matter	75 Cerebellar Grey Matter (CB-GM)	Cerebellum			✓	✓	✓	✓	✓	✓	✓	1.48986018225333	1.38460302908984
