# Supplementary material for: Lipidome atlas of the adult human brain
Source: Nat Commun. 2024 May 25;15:4455. doi: 10.1038/s41467-024-48734-y (PMC11127996; doi:10.1038/s41467-024-48734-y)
Supplement: Supplementary file 5 — Dataset 2 [file 41467_2024_48734_MOESM5_ESM.xlsx]

## Sheet: SD2Ahuman_lipids
Supplementary Data 2A:
Annotated HRMS human brain lipids used in the main analysis. For Hierarchy P-value, the linear model was used, BH-corrected. For correlation to FC P-value, Pearson’s R p-value was used, non-corrected.
Peak ID	Lipid Class	Lipid Species	Fragmentation	Ion Type	Mass To Charge Ratio	Retention Time	Lipid Category	Cell Type	Hierarchy Intercept	Hierarchy Slope	Hierarchy P-value (BH-adjusted)	Correlation to FC	Correlation to FC p-value	Correlation to neocortical FC	Correlation to neocoritcal FC p-value
posFT07546h	CAR	CAR 14:1	CAR (14:1)	M+H	370.2966772	1.597448985	myelin+	OD	0.138617254910641	-0.0755779404857809	0.0287682310562841	0.104269329795822	0.004	0.140999024876846	0.004
posFT07702h	CAR	CAR 14:0	CAR (14:0)	M+H	372.3130918	1.981126022	myelin+	OD	0.16001609161953	-0.0762047703589589	0.0287682310562841	0.138566785294636	0.001	0.193769018108524	0.001
posFT08988h	CAR	CAR 16:1	CAR (16:1)	M+H	398.327796	2.26510671	myelin+	OD	0.115511014550339	-0.0615660916471295	0.0791791588438601	0.0662890690776665	0.025	0.0948873789446252	0.017
posFT09286h	Cholesterol	Cholesterol		M+NH4	404.3901104	5.471618144	myelin+	OD	-0.0396346651263895	-0.0128730937574697	0.479216303566326	0.0410005363486483	0.059	0.081851687868647	0.02
posFT10285h	CAR	CAR 18:1	CAR (18:1)	M+H	426.3594432	2.982985687	myelin+	OD	0.0339356839901374	-0.0306496739688538	0.178139845124216	0.0411731294444828	0.077	0.051544313417823	0.061
posFT10407h	CAR	CAR 18:0	CAR (18:0)	M+H	428.3751057	3.484059525	housekeeping	OD	-0.0201446642181946	-0.00166325614139642	0.918124340216668	-0.0149997994076872	0.698	-0.00929684058243277	0.55
posFT17441h	Cer	Cer d36:1	Cer (d18:1/18:0)	M+H	548.5408739	8.435612996	myelin+	OD	-0.14168479653261	0.0327257922040163	0.0311320508208948	0.0213602917301895	0.151	0.0268469134424808	0.146
posFT17562h	Cer	Cer m36:1	Cer (m18:1/18:0)	M+H	550.5569196	8.599564616	unexplained	Ast	-0.184837714500782	0.0608278878560124	0.00169474997125382	0.114174729276497	0.007	0.0670741625347443	0.032
posFT17680h	Cer	Cer d35:1	Cer (d17:1/18:0); Cer (d18:1/17:0)	M+H	552.5365052	7.859203593	myelin+	OD	-0.0926764753396013	0.00794812824738256	0.652857503544039	0.00868633994883756	0.277	0.0070650461780697	0.334
posFT17683h	Cer	Cer m36:0	Cer (m18:0/18:0)	M+H	552.5724916	9.684299723	myelin+	MG	-0.115506747975804	0.0209862843687296	0.236247131144524	0.0319148661039959	0.091	0.000741864654686367	0.439
posFT18386h	Cer	Cer d36:2	Cer (d18:2/18:0)	M+H	564.5356983	7.534267426	unexplained	Ast	-0.134893745561201	0.0449628669699714	0.00865779790067277	0.0350498179592208	0.093	-0.0174207669876317	0.69
posFT18528h	Cer	Cer d36:1	Cer (d18:1/18:0)	M+H	566.551346	8.435555267	myelin+	OD	-0.143768762435609	0.0334749799701191	0.0287682310562841	0.0218264145355634	0.159	0.0269999987392319	0.163
posFT18662h	Cer	Cer d36:0	Cer (d18:0/18:0)	M+H	568.5698127	8.769816081	myelin+	MG	-0.0714350105918648	0.0139353135202934	0.313082281892407	0.00345592576575603	0.357	0.00814747437600946	0.318
posFT19324h	Cer	Cer d38:1	Cer (d18:1/20:0); Cer (d20:1/18:0)	M+H	576.5730359	9.75087382	myelin-	In	0.0416021363455655	-0.00592615632611827	0.741093843671562	-0.00559478245610315	0.519	0.0117971697647012	0.268
posFT19484h	Cer	Cer m38:1	Cer (m20:1/18:0); Cer (m18:1/20:0)	M+H	578.5882544	9.981241862	myelin+	Ast	-0.136044139498312	0.0316893977423104	0.0482323864229842	0.0747338860010726	0.016	-0.0143674158582977	0.654
posFT19589h	Cer	Cer d37:1	Cer (d18:1/19:0)	M+H	580.5678118	9.079158529	myelin+	OD	-0.0570305987786783	0.00470460047294162	0.761472742334819	0.0020198502054585	0.352	0.0233056895704823	0.162
posFT19594h	Cer	Cer m38:0	Cer (m20:0/18:0)	M+H	580.6042784	11.23376718	myelin+	none	0.0645458801964993	-0.0345755655120446	0.0791791588438601	0.0122464149331542	0.241	-0.0054611160408011	0.453
posFT19799h	Cer	Cer t36:0	Cer (t18:0/18:0)	M+H	584.5623344	7.809979248	myelin+	none	-0.114080070476468	0.0129965144785339	0.266598803112369	0.0872162783821447	0.011	0.105487167795573	0.003
posFT20166h	Cer	Cer d38:2	Cer (d18:2/20:0)	M+H	592.5666719	8.728452555	unexplained	Ast	-0.100381845865645	0.038880866379775	0.0134141397294828	0.0422097791331017	0.06	0.00113127842323926	0.366
posFT20169h	Cer	Cer m39:1	Cer (m18:1/21:0)	M+H	592.6039704	10.79946187	myelin+	MG	-0.212020880372527	0.0490263802022834	0.072116618813418	0.0636561403446816	0.027	-0.0163044260616466	0.689
posFT20327h	Cer	Cer d38:1	Cer (d18:1/20:0); Cer (d20:1/18:0)	M+H	594.5838497	9.750992839	myelin-	In	0.0425828897399161	-0.00622996213254952	0.725946953978335	-0.0108720282928539	0.638	0.00381029374341536	0.372
posFT21089h	Cer	Cer m40:1	Cer (m18:1/22:0)	M+H	606.6202412	11.64333801	myelin+	MG	-0.194999388282007	0.0390461492183934	0.0952999078408168	0.0397979519491366	0.068	-0.0237416300441843	0.818
posFT21454h	DG	DG 34:1	DG (16:0_18:1); DG (16:1_18:0)	M+NH4	612.5578486	9.833337402	myelin+	OD	-0.0010000352653651	-0.046256424496371	0.174530512687005	0.119441494003971	0.002	0.229866305950637	0.001
posFT21905h	Cer	Cer m41:2	Cer (m18:1/23:1)	M+H	618.6199463	10.95819092	myelin+	MG	-0.193577548703311	0.0340556187395405	0.24188769032235	0.0397096020798105	0.081	-0.0185764492257462	0.734
posFT22056h	Cer	Cer d40:2	Cer (d18:1/22:1)	M+H	620.5983117	9.941614787	myelin+	OD	-0.155238544692096	-0.00275014718287423	0.956910419764525	0.0688297870536512	0.015	0.139835254249665	0.001
posFT22057h	Cer	Cer d40:2	Cer (d18:2/22:0)	M+H	620.5982154	10.18655599	myelin+	OD	-0.246473038094905	0.0684860823531253	0.000723399188529032	0.0463536679691606	0.052	0.0264369656208834	0.154
posFT22065h	Cer	Cer m41:1	Cer (m18:1/23:0)	M+H	620.6358889	12.54505463	myelin+	OD	-0.170002331735331	0.021398223523331	0.435198819650888	0.0289847539180298	0.107	-0.0108077049223875	0.619
posFT22276h	Cer	Cer d40:1	Cer (d18:1/22:0)	M+H	622.6154972	11.41721903	myelin+	MG	-0.20476941311293	0.0494422469465149	0.00324370417863024	0.0510230214360276	0.045	0.0668593554274116	0.026
posFT22280h	Cer	Cer m41:0	Cer (m18:0/23:0)	M+H	622.6506944	13.65806681	myelin+	OD	0.0169415054595856	-0.0410853042767342	0.140528335945368	0.0638407095533722	0.026	0.11391111849733	0.003
posFT22500h	DG	DG 35:1	DG (17:1_18:0)	M+NH4	626.5737607	10.59275818	myelin+	OD	-0.068486806186267	-0.0308689066708918	0.405277813350801	0.097057258154742	0.007	0.190850467654079	0.001
posFT22912h	Cer	Cer m42:2	Cer (m18:1/24:1)	M+H	632.6362974	11.7680603	myelin+	OD	-0.114532076221281	-0.0114683951476095	0.781556666514972	0.0443304457509444	0.061	0.101138333645454	0.005
posFT23044h	DG	DG 36:4	DG (16:0_20:4)	M+NH4	634.5423469	8.601460775	myelin+	OD	-0.0503713473083569	-0.0313951513939684	0.24188769032235	0.0905190711464	0.003	0.210719251840016	0.001
posFT23053h	Cer	Cer d41:2	Cer (d18:1/23:1)	M+H	634.6151363	10.69940999	myelin+	OD	-0.148745866632113	-0.00121771807612168	0.9767077203545	0.0328029069779028	0.1	0.069162816848071	0.02
posFT23055h	Cer	Cer d41:2	Cer (d18:2/23:0)	M+H	634.6157112	11.00348104	myelin+	OD	-0.258117128772226	0.0581066651993451	0.0339989782998378	0.0257849903796818	0.121	-0.0176097352928263	0.71
posFT23164h	DG	DG 36:3	DG (16:0_20:3); DG (18:1_18:2)	M+NH4	636.5575853	9.128818766	myelin+	OD	-0.0265315330041576	-0.0305149342016931	0.313082281892407	0.117336427888959	0.004	0.210808434256405	0.001
posFT23176h	Cer	Cer d41:1	Cer (d18:1/23:0)	M+H	636.6315346	12.31088308	myelin+	OD	-0.227349724495224	0.0419354722652225	0.0877805718599524	0.0111259248155598	0.22	-0.00642805950146556	0.545
posFT23184h	Cer	Cer m42:0	Cer (m18:0/24:0)	M+H	636.6665137	14.09827118	myelin+	OD	0.0190380035535679	-0.0443471749599504	0.167947465679988	0.0659915735189138	0.02	0.117624515477784	0.004
posFT23296h	DG	DG 36:2	DG (18:0_18:2); DG (18:1_18:1)	M+NH4	638.5739392	10.12287547	myelin+	OD	-0.00576086039184496	-0.0415110045298412	0.189523723470466	0.108661492310698	0.003	0.19916118067472	0.001
posFT23406h	DG	DG 36:1	DG (18:0_18:1)	M+NH4	640.5898167	11.40074361	myelin+	OD	-0.0305595014537041	-0.039980855279672	0.348309668354126	0.127031243069646	0.003	0.227360207662533	0.001
posFT23757h	Cer	Cer m43:2	Cer (m18:1/25:1)	M+H	646.6520027	12.65326742	myelin+	OD	-0.0334695278930667	-0.0364288055196143	0.348309668354126	0.0533239630394349	0.04	0.112001528252045	0.007
posFT23851h	DG	DG 37:4	DG (17:0_20:4)	M+NH4	648.5577829	9.262389628	myelin+	OD	-0.0600877603572842	-0.044583736435896	0.274782888938751	0.100119948833581	0.008	0.206870913465836	0.001
posFT23865h	Cer	Cer d42:2	Cer (d18:1/24:1)	M+H	648.6313842	11.47877502	myelin+	OD	-0.124182432362249	-0.0135046350247622	0.760523191063907	0.0567955268488469	0.019	0.119100395421014	0.003
posFT23875h	Cer	Cer m43:1	Cer (m20:1/23:0)	M+H	648.6673707	13.80542297	myelin+	OD	0.0488833513932477	-0.071299938181862	0.084622519267059	0.078184337678486	0.011	0.177322021689923	0.001
posFT23987h	Cer	Cer d42:1	Cer (d18:1/24:0)	M+H	650.6469849	13.17407481	myelin+	OD	-0.165562452767005	0.0246145814176251	0.229924164434319	-0.00419646386282139	0.489	-0.0110206957477966	0.611
posFT23988h	Cer	Cer d42:1	Cer (d18:0/24:1)	M+H	650.646976	11.93522034	myelin+	OD	-0.0950271528441829	-0.0130603245903331	0.723047740942443	0.0608635683449961	0.023	0.11877836009993	0.001
posFT23993h	Cer	Cer m43:0	Cer (m20:0/23:0)	M+H	650.6823069	14.4235555	myelin+	OD	0.0847867330874814	-0.0651720618044973	0.0320241564216918	0.0955234574026516	0.008	0.195207972513052	0.001
posFT24152h	Cer	Cer t41:1	Cer (t17:0/24:0)	M+H	652.6264061	9.981126912	myelin+	OD	0.193441110107334	-0.134258780656927	0.016324281770259	0.100306115296334	0.002	0.229339188083392	0.001
posFT24715h	DG	DG 38:5	DG (18:1_20:4)	M+NH4	660.5577866	8.819527181	myelin+	OD	-0.0854247387687815	-0.0233648597453035	0.375249957894416	0.07194374390893	0.017	0.166397483913009	0.001
posFT24731h	Cer	Cer m44:2	Cer (m18:2/26:0)	M+H	660.6681449	13.32986806	myelin+	OD	0.0880696888840309	-0.0909418196286776	0.0763630959757111	0.077998347436758	0.008	0.16734463875082	0.001
posFT24809h	DG	DG 38:4	DG (18:0_20:4)	M+NH4	662.5737666	9.974319458	myelin+	OD	-0.137626998765734	-0.00515408813410872	0.860117365020582	0.0793367709836827	0.013	0.174642355476517	0.001
posFT24815h	Cer	Cer d43:2	Cer (d18:1/25:1)	M+H	662.6475423	12.34425456	myelin+	OD	-0.0921534516661969	-0.0178468263534097	0.651204419066233	0.0441213518070487	0.055	0.103149953834941	0.005
posFT24819h	Cer	Cer m44:1	Cer (m20:0/24:1)	M+H	662.6830326	14.14666951	myelin+	OD	0.142051140160262	-0.103768959692821	0.0320363122040073	0.0881560333805357	0.006	0.193998410327849	0.002
posFT24956h	Cer	Cer m44:0	Cer (m20:0/24:0)	M+H	664.6981183	14.69911397	myelin+	OD	0.141752854097507	-0.0822027739207225	0.0097528752178524	0.099102020218954	0.006	0.214801898874988	0.001
posFT25059h	DG	DG 38:2	DG (18:1_20:1)	M+NH4	666.605811	11.58090312	myelin+	OD	-0.0890889086069784	-0.0269726318055794	0.618472101319891	0.135474878390212	0.002	0.219199669461256	0.001
posFT25062h	CE	CE 18:2	CE (18:2)	M+NH4	666.6196199	15.2756134	unexplained	none	-0.0218914295729195	0.000160496043255754	0.994481192729048	0.0064150106464701	0.282	-0.0239660137353132	0.805
posFT25174h	CE	CE 18:1	CE (18:1)	M+NH4	668.6343699	15.56753133	myelin+	OD	-0.113381209777176	0.0141574847226426	0.614124647459537	-0.00499493732873695	0.488	-0.029427551260227	0.869
posFT25685h	SM	SM d32:1	SM (d32:1)	M+H	675.5426505	5.480130005	myelin+	MG	-0.139295811839637	0.03826401336432	0.00191203495926797	0.0554052613815138	0.033	0.102164913218175	0.01
posFT25755h	Cer	Cer d44:2	Cer (d18:1/26:1)	M+H	676.6633061	13.17092183	myelin+	OD	-0.119949057735332	0.00442873088705229	0.870703449472063	0.0317983412743063	0.105	0.0701376918169022	0.017
posFT25790h	SM	SM d32:0	SM (d32:0)	M+H	677.5621449	5.680398814	unexplained	none	-0.120748851897885	0.0383055469298123	0.0484360690876145	0.0272119370274847	0.118	0.0670490295217032	0.036
posFT25851h	Cer	Cer t43:2	Cer (d18:1/h25:1)	M+H	678.6437783	10.22977956	myelin+	OD	0.0588340431559501	-0.0518124714306582	0.065192031071535	0.0365467648027024	0.08	0.0946763818546897	0.017
posFT26590h	SM	SM d33:1	SM (d33:1)	M+H	689.5625144	5.795720418	myelin+	MG	-0.139604856453662	0.0293758763242561	0.0223063797975502	0.0414474595735463	0.06	0.0428034941238601	0.069
posFT26655h	DG	DG 40:4	DG (18:0_22:4)	M+NH4	690.6062064	11.05812683	myelin+	OD	-0.144710793886754	-0.000785646139610277	0.986000679418814	0.0742817264800224	0.021	0.149325043376776	0.001
posFT26656h	CE	CE 20:4	CE (20:4)	M+NH4	690.6197604	15.07551778	myelin+	OD	-0.0550538100224999	0.00561103325412724	0.788765339915141	0.00481694508745683	0.314	0.0176164835115316	0.184
posFT26775h	CE	CE 20:3	CE (20:3)	M+NH4	692.6350227	15.33375041	myelin+	OD	-0.143325686972762	0.0161363381634676	0.663558009283421	-0.00123786307132604	0.42	0.00758213352841394	0.328
posFT26925h	DG	DG 40:2	DG (18:1_22:1)	M+NH4	694.6373094	13.17234497	myelin+	OD	-0.119825779310742	-0.014860054607066	0.723047740942443	0.0625770401889212	0.031	0.124924730922005	0.002
posFT27317h	HexCer	HexCer d34:1	HexCer (d18:1/16:0); HexCer (d16:1/18:0)	M+H	700.573649	6.466663106	myelin+	OD	-0.00159215362242123	-0.0433973160618569	0.159348829649279	0.0868325602362003	0.011	0.167839804006008	0.002
posFT27375h	SM	SM d34:2	SM (d34:2)	M+H	701.5629147	5.596826681	myelin+	OD	-0.16214173564287	0.0446080751023312	0.00239163113975445	0.0399814839562182	0.067	0.0411399396089295	0.088
posFT27481h	SM	SM d34:1	SM (d34:1)	M+H	703.5784274	6.145274353	myelin+	MG	-0.160950709180076	0.044503048039204	0.000817091728215396	0.106091569620496	0.003	0.139480147916989	0.003
posFT27602h	SM	SM d34:0	SM (d34:0)	M+H	705.5932855	6.381964111	unexplained	none	-0.086332042111992	0.0313164679978629	0.0630410571967847	0.07274819113229	0.023	0.163584519122868	0.003
posFT28199h	CE	CE 22:6	CE (22:6)	M+NH4	714.621015	14.85888774	unexplained	none	0.0311453566730289	-0.034509824479133	0.202690937746117	0.0416973013048642	0.063	0.272833863018403	0.001
posFT28244h	SM	SM d35:2	SM (d35:2)	M+H	715.5786685	5.938542684	myelin+	OD	-0.144993515775483	0.035164328213138	0.0173718191603104	0.0309261384842442	0.111	0.0187096475949315	0.195
posFT28338h	SM	SM d35:1	SM (d35:1)	M+H	717.5923092	6.548968506	myelin+	MG	-0.0940898568668627	0.0196245752570694	0.0763297686580206	0.0717682689009609	0.015	0.0998611076300997	0.007
posFT28397h	DG	DG 42:4	DG (24:4_18:0)	M+NH4	718.6386332	12.41089427	myelin+	OD	-0.148327340062863	-0.00624782160264793	0.910889262216903	0.0945136537306353	0.009	0.167707934394778	0.001
posFT28398h	CE	CE 22:4	CE (22:4)	M+NH4	718.6511254	15.38305511	myelin+	OD	-0.162248233047269	0.0327915256232975	0.325449038775732	-0.00246270141822499	0.435	-0.000931923453718829	0.425
posFT28868h	HexCer	HexCer d36:2	HexCer (d18:2/18:0)	M+H	726.5902088	6.633997854	myelin+	OD	-0.0186034672476297	-0.0443792048578656	0.33703232466465	0.102820873801894	0.004	0.201077323121739	0.001
posFT28869h	HexCer	HexCer d36:2	HexCer (d18:1/18:1)	M+H	726.5896104	7.075609843	myelin+	OD	0.0123567278429915	-0.0375757512004921	0.140528335945368	0.0348032653290558	0.084	0.0826868637795004	0.014
posFT28987h	HexCer	HexCer d36:1	HexCer (d18:1/18:0)	M+H	728.6025077	7.373821004	myelin+	OD	0.0359821382379337	-0.0604237025012199	0.127166895544049	0.126171374485354	0.005	0.245301217213944	0.001
posFT29055h	SM	SM d36:2	SM (d36:2)	M+H	729.5936425	6.307177734	unexplained	Ast	-0.145958659102557	0.0500125549503041	0.00096883833408681	0.0739986465485557	0.018	0.0905995065818352	0.019
posFT29177h	SM	SM d36:1	SM (d36:1)	M+H	731.6083335	6.976206462	unexplained	none	-0.147309322410053	0.0563590587186364	0.0159768138902558	0.140668929181378	0.001	0.225014237721051	0.001
posFT29344h	SM	SM d36:0	SM (d36:0)	M+H	733.6216904	7.280187988	myelin-	OPC	-0.0770319426280522	0.0334561724245206	0.256078441080946	0.110582188861059	0.002	0.177704157139331	0.001
posFT29931h	HexCer	HexCer t36:2	HexCer (d18:2/h18:0)	M+H	742.5876634	6.40712382	myelin+	OD	-0.0274643365691618	-0.0267923873257564	0.275169161639352	0.0349387209286879	0.097	0.0927167752442536	0.01
posFT29937h	HexCer	HexCer d37:1	HexCer (d18:1/19:0)	M+H	742.6205742	7.917946116	myelin+	OD	-0.00491367642803307	-0.0434926435123325	0.185263342549213	0.096161474616924	0.004	0.190665397004802	0.001
posFT30032h	SM	SM d37:2	SM (d37:2)	M+H	743.6092098	6.707835897	unexplained	OPC	-0.054415377850194	0.0190522992735416	0.140528335945368	0.107322183287912	0.007	0.137576818514217	0.004
posFT30149h	SM	SM d37:1	SM (d37:1)	M+H	745.6225833	7.452904256	myelin-	none	-0.0270739384481683	0.0165444205266561	0.479310964771986	0.145866707257056	0.001	0.224533037656118	0.001
posFT30865h	HexCer	HexCer d38:1	HexCer (d18:1/20:0)	M+H	756.6377854	8.502146403	myelin+	OD	0.0289098189055096	-0.0348947532438109	0.10103438033071	0.0575940900913259	0.036	0.12267718039293	0.006
posFT31040h	SM	SM d38:1	SM (d38:1)	M+H	759.6396438	7.977522786	myelin-	In	0.0165333503930442	0.0242768312568028	0.494531096732688	0.151544926743255	0.002	0.244823087829587	0.001
posFT31177h	SM	SM d38:0	SM (d38:0)	M+H	761.6551645	8.353892517	myelin-	In	0.32338152592197	0.000304099029892077	0.995341908829775	0.0236797672362821	0.14	0.0955037345982366	0.003
posFT32637h	HexCer	HexCer d40:2	HexCer (d18:1/22:1)	M+H	782.6556096	8.608153788	myelin+	OD	0.0490194076185225	-0.0665736904670802	0.207590858249582	0.145423192420667	0.001	0.234681556112199	0.001
posFT32638h	HexCer	HexCer d40:2	HexCer (d18:2/22:0)	M+H	782.6552315	8.844470723	myelin+	OD	-0.00844505589543782	-0.0347007204874395	0.403767339792116	0.088580953829402	0.01	0.159897462543666	0.003
posFT32767h	HexCer	HexCer d40:1	HexCer (d18:1/22:0)	M+H	784.6700991	9.909807332	myelin+	OD	0.000994077217427858	-0.0432490625710763	0.256078441080946	0.0779454504976556	0.008	0.155543405986268	0.001
posFT32828h	SM	SM d40:2	SM (d40:2)	M+H	785.6566612	8.1235672	myelin+	OD	-0.0683726530164221	-0.0171413271356504	0.552856237355608	0.0754983464493096	0.011	0.147876281521835	0.001
posFT33004h	SM	SM d40:1	SM (d40:1)	M+H	787.673436	9.344136556	myelin+	MG	-0.10892072309977	0.0289401615012579	0.188408810815404	0.117782719325218	0.004	0.197578643772873	0.001
posFT33262h	SM	SM d40:0	SM (d40:0)	M+H	789.6892758	9.77759908	variable	none	-0.0460152979902468	0.0262972938180557	0.378012500032725	0.147363120486365	0.001	0.236455616275704	0.001
posFT33758h	HexCer	HexCer d41:2	HexCer (d18:1/23:1); HexCer (d17:1/24:1)	M+H	796.6708349	9.253625488	myelin+	OD	0.0746435931643896	-0.0719246775785418	0.139783112147856	0.150552191124138	0.002	0.237048427772467	0.001
posFT33759h	HexCer	HexCer d41:2	HexCer (d18:2/23:0)	M+H	796.6709822	9.537587484	myelin+	OD	0.0073737563887149	-0.0418126014162996	0.345973214565232	0.115860474642193	0.006	0.19980539355768	0.001
posFT33883h	HexCer	HexCer t40:2	HexCer (d18:1/h22:1); HexCer (d18:2/h22:0)	M+H	798.6451424	8.452483368	myelin+	OD	0.0229430391267069	-0.0463164199885596	0.196848945522988	0.0594765746797702	0.024	0.107325548541433	0.003
posFT33889h	HexCer	HexCer d41:1	HexCer (d18:1/23:0)	M+H	798.6871362	10.69097697	myelin+	OD	0.0261591856078363	-0.0465731499963373	0.24188769032235	0.0807828815067782	0.011	0.152879952618365	0.002
posFT33957h	SM	SM d41:2	SM (d41:2)	M+H	799.673872	8.728049723	myelin+	OD	-0.0268559813179908	-0.0319986188164985	0.242014710453346	0.0703779524503655	0.019	0.141146778001732	0.001
posFT34160h	SM	SM d41:1	SM (d41:1)	M+H	801.6898909	10.09338786	myelin+	OD	-0.085729028981623	0.00290383477867336	0.87624884616594	0.0056548846390414	0.35	0.00695409462903773	0.329
posFT34814h	HexCer	HexCer d42:2	HexCer (d18:1/24:1)	M+H	810.6866281	9.931539917	myelin+	OD	0.0775148647315217	-0.0773536168159853	0.112537354719447	0.151390190108978	0.001	0.251947312668581	0.001
posFT34816h	HexCer	HexCer d42:2	HexCer (d18:2/24:0)	M+H	810.6875987	10.29792226	myelin+	OD	-0.0184449208318074	-0.0361622328043371	0.47130232812126	0.106761922146534	0.004	0.179470375549333	0.001
posFT34962h	HexCer	HexCer t41:2	HexCer (d18:1/h23:1); HexCer (d18:2/h23:0)	M+H	812.6658364	9.129266357	myelin+	OD	0.065616669659895	-0.041175101441204	0.166693478011122	0.0293504752016112	0.111	0.0683478009030702	0.024
posFT34964h	HexCer	HexCer t41:2	HexCer (d18:1/h23:1)	M+H	812.6671849	8.845336914	myelin+	OD	0.0933715883638605	-0.0715860010511984	0.0334283758016505	0.0704225516283581	0.019	0.141823608907718	0.003
posFT34973h	HexCer	HexCer d42:1	HexCer (d18:0/24:1)	M+H	812.7029946	11.51650391	myelin+	OD	-0.0342696972433616	-0.0267835156912585	0.497974607388987	0.0779041838676786	0.008	0.149356322931102	0.002
posFT35046h	SM	SM d42:2	SM (d42:2)	M+H	813.6893942	9.362304688	myelin+	OD	-0.0102551722269761	-0.0391112981781132	0.177842499239109	0.0871936501059768	0.007	0.159236850802636	0.001
posFT35139h	HexCer	HexCer t41:1	HexCer (d18:1/h23:0)	M+H	814.6825906	10.21268107	variable	MG	-0.000479891703347224	-0.0216626322748204	0.544873495114748	-0.00933706719210037	0.557	-0.0214785308882388	0.735
posFT35207h	SM	SM d42:1	SM (d42:1)	M+H	815.70584	10.89604899	myelin+	MG	-0.0989317638797615	0.00959043335013437	0.622352238402369	0.00756425110179863	0.32	-0.00252074905645041	0.48
posFT35328h	SM	SM d42:0	SM (d42:0)	M+H	817.7221152	11.38287964	myelin+	OD	-0.124591768310042	0.010751155905798	0.719922285805282	0.00332588628054343	0.368	-0.00377845329624718	0.533
posFT35504h	SM	SM t41:0	SM (t41:0)	M+H	819.7009414	9.384911092	variable	none	0.0336699022176453	-0.0200953871007256	0.411424124695368	-0.0149116837945619	0.722	-0.0130431553944194	0.579
posFT35873h	HexCer	HexCer d43:2	HexCer (d18:1/25:1)	M+H	824.70297	10.69136607	myelin+	OD	0.0817315056543314	-0.0646111960724522	0.0877805718599524	0.14081608357979	0.001	0.225139273072617	0.001
posFT35989h	HexCer	HexCer d43:1	HexCer (d18:1/25:0)	M+H	826.7195166	12.40206706	myelin+	OD	-0.0342431977587113	-0.0228593668911302	0.59499411247161	0.0816061445954517	0.015	0.149865227409758	0.005
posFT36035h	SM	SM d43:2	SM (d43:2)	M+H	827.7057699	10.0812795	myelin+	OD	0.0381200855764755	-0.0486134636245579	0.0877805718599524	0.083377727852403	0.009	0.149773266897632	0.002
posFT36177h	SM	SM d43:1	SM (d43:1)	M+H	829.7216423	11.75080668	myelin+	OD	-0.0822399008357833	-0.000281363425187964	0.994454711957168	0.0164488967846016	0.211	0.0301920814574815	0.143
posFT36290h	SM	SM t42:1	SM (t42:1)	M+H	831.7005282	8.734305318	myelin+	none	0.0211841015456234	-0.0189714463211542	0.166693478011122	0.0107015781008865	0.252	0.0272892360210699	0.138
posFT36411h	SM	SM t42:0	SM (t42:0)	M+H	833.7167493	10.14006958	myelin-	In	0.157545530114814	-0.0325519381078138	0.444866137911114	0.0515068524147306	0.049	0.104524328171927	0.009
posFT36595h	PS	PS 40:6	PS (40:6)	M+H	836.5445958	6.879920451	myelin+	OD	0.019265557853311	-0.0159724339988605	0.313082281892407	-0.0107557406424887	0.641	0.00597735612820555	0.295
posFT36736h	PS	PS 40:5	PS (40:5)	M+H	838.5672084	6.979059347	unexplained	none	-0.173894989350696	0.0619833213516265	0.00404178029375599	0.131762307437419	0.001	0.228300719545821	0.002
posFT36762h	HexCer	HexCer d44:2	HexCer (d18:1/26:1)	M+H	838.7190109	11.50221456	myelin+	OD	0.0179186862563102	-0.0422240974147116	0.274782888938751	0.120498532496691	0.003	0.199372938773679	0.002
posFT36901h	HexCer	HexCer t43:2	HexCer (t18:0/25:2)	M+H	840.6982524	10.21948649	myelin+	OD	0.0637090654599673	-0.0449836468029109	0.077458449974228	-0.00223651681290738	0.466	0.00240216806298285	0.376
posFT36909h	HexCer	HexCer d44:1	HexCer (d18:1/26:0)	M+H	840.735314	13.23078715	myelin+	OD	-0.0708220457158169	-0.00793205027611264	0.831169438484104	0.0343978146654685	0.107	0.0712446047954918	0.037
posFT36971h	SM	SM d44:2	SM (d44:2)	M+H	841.7216508	10.8498113	myelin+	OD	-0.011537904652924	-0.0237849215777411	0.29317607626486	0.0635168410042788	0.01	0.105564010749308	0.01
posFT37288h	TG	TG 50:3		M+NH4	846.7590908	15.30758514	myelin+	OD	-0.0153143634289813	-0.00816853598222224	0.558156340918565	-0.0209030220427572	0.812	-0.021746355503026	0.765
posFT37754h	HexCer	HexCer t44:2	HexCer (d18:1/h26:1)	M+H	854.7133862	11.00679932	myelin+	OD	0.0097277161411473	-0.0244803474811629	0.312939790389962	-0.0127907756048182	0.661	-0.0172962869145035	0.666
posFT38663h	TG	TG 52:6		M+NH4	868.745921	14.99165955	unexplained	none	-0.0139660328827377	-0.0190140843091422	0.549886204766942	-0.0101732374037777	0.604	-0.0206110076463523	0.737
posFT38932h	TG	TG 52:4		M+NH4	872.7747325	15.31700541	myelin+	MG	-0.0055804858830951	-0.00720770488984145	0.670533876922517	-0.0194310107676333	0.806	-0.024931453336085	0.844
posFT39062h	TG	TG 52:3		M+NH4	874.7904979	15.53442281	myelin+	none	0.00596426840580108	-0.011225763079497	0.574220589567016	-0.0154224815536711	0.721	-0.0175400380497973	0.684
posFT39171h	TG	TG 52:2		M+NH4	876.8061659	15.7345693	myelin+	OD	-0.019677903588298	-0.00904085292361164	0.595032069796255	-0.0241378608842119	0.891	-0.0374290357243288	0.971
posFT40373h	TG	TG 54:6		M+NH4	896.7761113	15.24914856	myelin+	none	-0.00658164400952613	-0.0149477850037358	0.496726077062364	-0.0176707090132217	0.775	-0.030288153048057	0.892
posFT40496h	TG	TG 54:5		M+NH4	898.7894844	15.44209849	myelin+	MG	-0.0479195903613418	-0.00262490215512875	0.870703449472063	-0.00161729802948777	0.462	-0.0323170231615776	0.908
posFT40598h	TG	TG 54:4		M+NH4	900.8056863	15.56737976	myelin+	MG	-0.0389287639016325	0.00113395649890428	0.961099631478357	-0.0128852485141399	0.643	-0.0204797831609664	0.746
posFT41894h	TG	TG 56:7		M+NH4	922.7912608	15.30675456	myelin+	none	-0.0548255641055727	0.000583234271409575	0.975464496037612	0.00565250348505541	0.325	-0.0341946223600791	0.931
posFT42018h	TG	TG 56:6		M+NH4	924.8070437	15.48417714	myelin+	MG	-0.0606335793399317	0.00384477354275138	0.820388997517466	-0.00118278889428285	0.456	-0.0300652472262944	0.889
posFT42144h	TG	TG 56:5		M+NH4	926.8213536	15.6504893	myelin+	MG	-0.0946218314066844	0.0135832545040661	0.479310964771986	-0.00520793088450079	0.491	-0.0420858815533722	0.979
posFT42258h	TG	TG 56:4		M+NH4	928.8374635	15.80293681	myelin+	none	-0.0567193606112942	0.00950073433200657	0.602562630689023	0.000787652237825412	0.371	-0.0106500242939053	0.551
posFT43153h	TG	TG 58:10		M+NH4	944.7758564	15.0011912	unexplained	none	-0.0314260541272268	0.000337687204234271	0.986000679418814	0.0316302986168327	0.103	-0.0050603120695109	0.524
posFT43257h	TG	TG 58:9		M+NH4	946.7911882	15.16371053	myelin+	none	-0.0950998988710169	0.0235681534614446	0.231672058346165	0.0253118049677016	0.131	-0.0273012272826598	0.834
posFT43360h	TG	TG 58:8		M+NH4	948.8068171	15.37698059	unexplained	none	-0.0901803178053005	0.0225502855968874	0.209585675637187	0.0279519275776376	0.117	-0.0232810037296851	0.803
posFT43471h	TG	TG 58:7		M+NH4	950.8220807	15.53425802	myelin+	none	-0.0604357479782382	0.00654445768892395	0.747344769617163	-0.0007589483519359	0.416	-0.0227308277708011	0.771
posFT43581h	TG	TG 58:6		M+NH4	952.8379213	15.66762492	myelin+	MG	-0.0740769149232985	0.0111347473558438	0.609607951112534	-0.00593830611789106	0.534	-0.0165320275744919	0.685
posFT43804h	TG	TG 58:4		M+NH4	956.8679115	15.96480916	myelin+	MG	-0.0752652361397835	0.0188574877254834	0.348309668354126	-0.00340979739996318	0.447	-0.0154111002731916	0.624
posFT44400h	TG	TG 60:12		M+NH4	968.7761934	14.8562851	myelin+	none	-0.0317958107812347	-0.00960616865536469	0.498845360427291	0.020823077569455	0.166	0.134942488995398	0.002
posFT44509h	TG	TG 60:11		M+NH4	970.7913777	15.0469696	unexplained	none	-0.076487245740452	0.0188583486210241	0.278401332914275	0.0169230676360291	0.185	-0.0126952516663146	0.636
posFT44613h	TG	TG 60:10		M+NH4	972.8066889	15.27478129	unexplained	In	0.00455982399144928	-0.00152805698882899	0.918124340216668	0.0325294707889028	0.088	0.00867044999650234	0.282
negFT00874h	FA	FA 14:0		M-H	227.2002947	3.394007874	housekeeping	In	0.0314165179793313	-0.00457429998610271	0.785896153416139	0.00401578472511456	0.341	0.00473553399425825	0.366
negFT01222h	FA	FA 16:1		M-H	253.2158005	3.627907817	housekeeping	none	0.0428736166731765	-0.0185945501814504	0.287908021022118	0.052199784405999	0.043	0.0531719860307918	0.071
negFT01243h	FA	FA 16:0		M-H	255.2313964	4.087412008	housekeeping	In	0.0649220010694175	-0.0173653210251672	0.258123762480732	-0.00166173707400047	0.474	-0.000425557059400324	0.446
negFT01490h	FA	FA 17:1		M-H	267.2314166	3.945306905	myelin+	OD	0.0351691717693713	-0.0361425125419206	0.180520461396987	0.0523880827514693	0.035	0.0997816643703326	0.013
negFT01515h	FA	FA 17:0		M-H	269.2470836	4.356690979	housekeeping	none	0.058337468793934	-0.022018217312529	0.193521937054021	-0.0025025579910363	0.469	5.87054805080011e-06	0.395
negFT01599h	FA	FA 18:3		M-H	277.2157866	3.426750183	myelin-	In	0.112338281701568	-0.0272348132878598	0.174530512687005	0.0148238933294541	0.229	0.00532223840294609	0.354
negFT01625h	FA	FA 18:2		M-H	279.2314448	3.803337351	housekeeping	none	0.0982759164626588	-0.0308951861953847	0.140528335945368	0.022057360444	0.155	0.00859463152675725	0.298
negFT01655h	FA	FA 18:1		M-H	281.2470599	4.237606303	myelin+	OD	0.0137640701602865	-0.0173635224189824	0.427117076372312	0.099683480007658	0.008	0.139387577133889	0.005
negFT01882h	FA	FA 19:1		M-H	295.2628328	4.505064646	myelin+	OD	-0.0143477461847526	-0.0256432579620656	0.378978074005119	0.052732259382889	0.042	0.105776128698457	0.009
negFT01920h	FA	FA 19:0		M-H	297.2784508	4.93094101	housekeeping	none	0.0133206470472484	-0.0109682196227547	0.517273988999562	-0.00855537842927858	0.571	-0.0088049890926775	0.55
negFT01981h	FA	FA 20:5		M-H	301.2159219	3.352740224	unexplained	In	0.00386024261448881	-0.00738803842058062	0.745181502551563	0.0254807232160264	0.132	0.0808381293816407	0.03
negFT02016h	FA	FA 20:4		M-H	303.2314689	3.761583455	housekeeping	none	-0.0267207875795522	0.00795081779216741	0.678176672086672	0.0259179962189131	0.122	0.0171119186379301	0.199
negFT02077h	FA	FA 20:3		M-H	305.2472439	4.028837585	myelin+	OD	-0.0694974165198059	0.00833749093971001	0.723047740942443	0.0866056699306575	0.013	0.108292226931915	0.008
negFT02136h	FA	FA 20:2		M-H	307.2629498	4.387938944	myelin+	OD	-0.0155908202513687	-0.00771985964445616	0.734136093033369	0.0796327641083607	0.013	0.0894708582475937	0.019
negFT02166h	FA	FA 20:1		M-H	309.2786442	4.76383311	myelin+	OD	-0.0523737268169605	-0.00743163542253794	0.761472742334819	0.0538214342011503	0.04	0.0964685063643919	0.012
negFT02294h	FA	FA 20:0		M-H	311.2943932	5.239990234	housekeeping	none	-0.00755349705194798	0.00450541416038644	0.774288300379238	-0.032849021882993	0.967	-0.0389451672813216	0.918
negFT02481h	FA	FA 21:3		M-H	319.2631412	4.324380493	myelin+	OD	-0.150833139061895	0.0317826776805436	0.498782458364177	0.0766970283274761	0.009	0.103240412513502	0.006
negFT02685h	FA	FA 22:7		M-H	325.2160876	3.308722178	variable	Ex	0.217579683984953	-0.0559147551963435	0.0598698988521151	0.0890424223581647	0.007	0.0794358201930511	0.017
negFT02757h	FA	FA 22:6		M-H	327.2317394	3.669673665	myelin-	In	0.169649350304967	-0.0461170154946569	0.0324630921410913	0.0502107503222049	0.048	0.0633547087911262	0.027
negFT02798h	FA	FA 22:5		M-H	329.247328	4.047589493	myelin-	Ex	-0.0104607804118998	0.0146526644333968	0.494531096732688	0.034171496723339	0.088	0.00715210891428156	0.285
negFT02842h	FA	FA 22:4		M-H	331.2629768	4.233177185	myelin+	OD	-0.078168934139425	0.0198088418245526	0.374443863149542	0.0204913336958424	0.163	0.0185534844799975	0.182
negFT02874h	FA	FA 22:3		M-H	333.2786059	4.572181956	myelin+	OD	-0.1427368410179	0.0202356208918456	0.577805162540486	0.0733679648666443	0.02	0.107005982093671	0.005
negFT02980h	FA	FA 22:2		M-H	335.2942249	4.889154053	myelin+	OD	-0.0228584607472525	-0.0310148933094025	0.488444522506063	0.107805982891094	0.004	0.178646172759228	0.002
negFT03015h	FA	FA 22:1		M-H	337.3098809	5.31519165	myelin+	OD	-0.0662454402527438	-0.00146337457289063	0.961099631478357	0.0211389634638612	0.159	0.0331104749282252	0.119
negFT03062h	FA	FA 22:0		M-H	339.3255116	5.935220337	housekeeping	none	-0.0190959718051086	0.0105187625295397	0.552856237355608	-0.017476892960137	0.776	-0.0137117263701037	0.586
negFT03309h	FA	FA 24:6		M-H	355.2630032	4.104066976	unexplained	none	0.0911327683977378	-0.0336688294910293	0.140528335945368	0.138109858476944	0.001	0.186282894327746	0.001
negFT03333h	FA	FA 24:5		M-H	357.2785694	4.390285746	myelin+	OD	-0.0145822787839577	-0.00874223536862593	0.71089514400711	0.0960337185104279	0.008	0.138215694612508	0.003
negFT03357h	FA	FA 24:4		M-H	359.2943912	4.688699849	myelin+	OD	-0.094287305462755	0.00853932736927565	0.790876517720094	0.0736135148116053	0.014	0.125391085130013	0.002
negFT03483h	FA	FA 24:1		M-H	365.3414235	5.991716766	myelin+	OD	-0.062978825303322	-0.0202289710017321	0.595032069796255	0.073832389542845	0.015	0.140933299240729	0.002
negFT03998h	FA	FA 26:3		M-H	389.3415657	5.582611847	myelin+	OD	-0.165871660311046	0.0278204945990059	0.603259684656377	0.0271248914322536	0.107	0.0640274157212914	0.03
negFT04068h	FA	FA 26:1		M-H	393.3729151	6.879966227	myelin+	OD	-0.023275268804259	-0.0459302414545451	0.411845237059884	0.0913232021128202	0.007	0.168174668587364	0.003
negFT05262h	LPE	LPE 16:0	LPE (16:0)	M-H	452.2777268	2.733248901	myelin-	In	0.0657703589872072	0.00302377768942826	0.918363455587547	0.00267829050050266	0.376	-0.000561110199752527	0.424
negFT05797h	LPE	LPE 18:1	LPE (18:1)	M-H	478.2935691	2.817022832	myelin+	OD	-0.022686091109851	-0.0231338326770497	0.468578090733984	0.0595634348703817	0.026	0.126495621994395	0.003
negFT05841h	LPE	LPE 18:0	LPE (18:0)	M-H	480.3091359	3.469151306	myelin-	In	0.0230373194038427	0.008470931748367	0.72802718569645	0.0311913260791178	0.092	0.0379238060122283	0.107
negFT06195h	LPE	LPE 20:4	LPE (20:4)	M-H	500.278086	2.341252899	variable	none	-0.0376049935690081	0.0114940131951666	0.576936968544504	-0.0100937996271258	0.62	-0.0105092753025291	0.556
negFT06234h	LPE	LPE 20:3	LPE (20:3)	M-H	502.2937085	2.608840688	myelin+	OD	-0.0219989216649681	-0.00664556716550538	0.795954221835686	0.0402420488526602	0.089	0.0966440266290997	0.018
negFT06235h	LPE	LPE 20:3	LPE (20:3)	M-H	502.2937033	2.835860697	myelin+	OD	-0.238673345379207	0.0624944198697665	0.173916841642695	0.0446914366701699	0.055	0.0710897171428674	0.027
negFT06275h	LPE	LPE 20:2	LPE (20:2)	M-H	504.3094051	3.084777578	myelin+	OD	0.0090391308282975	-0.0508920913583727	0.443242014340072	0.0870302662500391	0.01	0.16344080641848	0.001
negFT06308h	LPE	LPE 20:1	LPE (20:1)	M-H	506.3250619	3.485810852	myelin+	OD	0.00427041887929761	-0.061280013692966	0.318553064180719	0.090810699621925	0.004	0.175281335773563	0.001
negFT06677h	LPE	LPE 22:6	LPE (22:6)	M-H	524.2781745	2.282596334	myelin-	In	0.213288071322303	-0.0530090725324708	0.0242822191910203	0.0368465142814887	0.066	0.0411520952910219	0.068
negFT06725h	LPE	LPE 22:5	LPE (22:5)	M-H	526.2936894	2.483041	unexplained	none	0.0819982097267626	-0.02853715184035	0.266598803112369	0.0213268668397994	0.154	0.0826744514040506	0.024
negFT06777h	LPE	LPE 22:4	LPE (22:4)	M-H	528.3095265	2.917649206	myelin+	OD	-0.0858174865348123	0.0157586191220074	0.595032069796255	-0.00751684400394524	0.572	0.00355915052701384	0.363
negFT06826h	LPE	LPE 22:3	LPE (22:3)	M-H	530.3251654	3.372408168	myelin+	OD	-0.0889415380909619	-0.016720260567941	0.833055678160681	0.0902087790082154	0.005	0.148541775275153	0.002
negFT07002h	LPC	LPC 16:1	LPC (16:1)	M-H+FA	538.3151803	2.049813716	myelin-	Ex	0.136130838550167	-0.0264999631525032	0.190860128704375	0.0186909211539096	0.181	-0.0124316813621984	0.658
negFT07035h	LPC	LPC 16:0	LPC (16:0)	M-H+FA	540.3308194	2.478525416	myelin-	In	0.127951858976583	-0.0303659867554987	0.0746516517571403	0.0924939144295684	0.011	0.0830333000036132	0.02
negFT07036h	LPC	LPC 16:0	LPC (16:0)	M-H+FA	540.3307819	2.666802979	housekeeping	none	-0.0279648697091935	0.0156055852376797	0.434790339391345	-0.0143769644837443	0.707	-0.0222423060821387	0.763
negFT07340h	LPE	LPE 24:4	LPE (24:4)	M-H	556.3409802	3.485906601	myelin+	OD	-0.0654090193574616	-0.0174893384920243	0.761472742334819	0.0655883432673869	0.021	0.132643270296728	0.004
negFT07490h	LPC	LPC 18:2	LPC (18:2)	M-H+FA	564.3309327	2.241092936	myelin-	Ex	0.166967749344396	-0.0445403519246929	0.0718972258401893	0.0177266171872532	0.185	-0.00989780398366725	0.591
negFT07491h	LPC	LPC 18:2	LPC (18:2)	M-H+FA	564.3308981	2.399523544	myelin-	In	0.0871896133785561	-0.0213495841407795	0.207590858249582	0.0200004137206131	0.163	0.0252917627653251	0.154
negFT07537h	LPC	LPC 18:1	LPC (18:1)	M-H+FA	566.3465158	2.742093658	housekeeping	none	0.00274738093261998	-0.00134470951884715	0.943452674479244	-0.01965697099729	0.826	-0.0194879393704167	0.721
negFT07589h	LPC	LPC 18:0	LPC (18:0)	M-H+FA	568.3622076	3.410633977	unexplained	none	-0.107248328215724	0.0367723609332753	0.0408646080881333	0.0511278051668956	0.049	0.0471913384965802	0.088
negFT08039h	LPC	LPC 20:4	LPC (20:4)	M-H+FA	588.3309603	2.274385325	myelin-	In	0.0284499632865253	0.000137418366896225	0.994481192729048	-0.00223474145633406	0.487	-0.0252398259797965	0.816
negFT08093h	LPC	LPC 20:3	LPC (20:3)	M-H+FA	590.346578	2.541731517	myelin-	In	0.0618056382806267	-0.0106378964297917	0.554105349869144	0.0124535146533885	0.244	-0.00770533265549176	0.537
negFT08198h	LPC	LPC 20:1	LPC (20:1)	M-H+FA	594.3778739	3.544351451	myelin+	OD	-0.114397002209132	0.00961444818722951	0.686848165581809	0.0314988016498387	0.088	0.0607039682096236	0.032
negFT08631h	LPC	LPC 22:6	LPC (22:6)	M-H+FA	612.3309577	2.210540517	myelin-	In	0.255069395051791	-0.0820433599772974	0.000327403999711288	0.213933172058041	0.001	0.267840081122162	0.001
negFT08691h	LPC	LPC 22:5	LPC (22:5)	M-H+FA	614.3465944	2.650324758	myelin-	Ex	0.128572720894305	-0.0253505853580365	0.318615361827203	0.133713813551662	0.001	0.130595527191619	0.003
negFT08742h	LPC	LPC 22:4	LPC (22:4)	M-H+FA	616.3622865	2.850808716	housekeeping	none	-0.037264687407159	0.0168815702807344	0.313082281892407	-0.013033186278242	0.648	-0.0365301508887164	0.965
negFT10483h	PE_P	PE_P 32:1	PE (P-18:1_14:0)	M-H	672.4976689	7.011142731	myelin+	OD	-0.0120660409614179	-0.0352475140144709	0.292233246289406	0.0921333734172444	0.006	0.15150136817743	0.001
negFT10999h	PE_P	PE_P 33:1	PE (P-18:1_15:0); PE (P-17:1_16:0)	M-H	686.5132956	7.510687256	myelin+	OD	0.0312037859373615	-0.0588312811186272	0.166693478011122	0.11342056377209	0.003	0.184559793996999	0.001
negFT11069h	PE	PE 32:1	PE (14:0_18:1); PE (16:0_16:1)	M-H	688.4925709	6.551544698	unexplained	none	0.0284958441780636	-0.00663324688795111	0.575996752399851	0.00715835739817094	0.262	-0.0241607424979125	0.819
negFT11463h	PE_P	PE_P 34:2	PE (P-18:1_16:1); PE (P-16:1_18:1)	M-H	698.5132333	7.169961039	myelin+	OD	0.0049898786187149	-0.0338898087957709	0.20756116931257	0.052641112655911	0.046	0.101913262868169	0.009
negFT11542h	PE_P	PE_P 34:1	PE (P-16:0_18:1); PE (P-18:1_16:0)	M-H	700.5289149	8.021906026	myelin+	OD	-0.0196503487648849	-0.0337328383220674	0.256158702690716	0.10230182430958	0.003	0.185052901497282	0.001
negFT11609h	PE_P	PE_P 34:0	PE (P-18:0_16:0)	M-H	702.5482831	8.993347677	variable	none	0.00217456400603409	0.000630049322960642	0.980526955709101	-0.000378421257174093	0.386	0.0207154359291614	0.182
negFT11968h	PE	PE 34:3	PE ( 16:1_18:2)	M-H	712.4927822	6.116727702	myelin-	In	0.126552774043607	-0.0247312249389833	0.108438333099904	0.00949208248329928	0.283	-0.0350283857006229	0.92
negFT11972h	PE_P	PE_P 35:2	PE (P-18:1_17:1); PE (P-17:1_18:1)	M-H	712.5290518	7.696370443	myelin+	OD	0.032670761503565	-0.0619512196786832	0.13423422094714	0.0933956546768333	0.01	0.168447635759182	0.002
negFT12045h	PE	PE 34:2	PE (16:1_18:1); PE (16:0_18:2)	M-H	714.5082695	6.707237244	unexplained	none	0.0419391478214385	-0.0166046074531661	0.18156612020815	0.0186258348486328	0.17	-0.0168116780197989	0.668
negFT12048h	PE_P	PE_P 35:1	PE (P-18:0_17:1); PE (P-17:0_18:1); PE (P-16:0_19:1)	M-H	714.5448106	8.614573669	myelin+	OD	0.0409786737737085	-0.0578059155935013	0.0469931968392614	0.0995608354870041	0.002	0.19397051640066	0.001
negFT12114h	PE	PE 34:1	PE (16:0_18:1); PE (16:1_18:0)	M-H	716.5237342	7.445465597	housekeeping	none	0.00762190523940361	-0.00225013167646876	0.870703449472063	-0.0205651398030051	0.861	-0.0184394835327662	0.677
negFT12273h	PE_P	PE_P 36:5	PE (P-16:0_20:5)	M-H	720.4975772	6.527320862	myelin+	none	-0.00261760595087245	-0.0219538463902894	0.378978074005119	-0.00656922813418744	0.506	-0.022562385981539	0.814
negFT12359h	PC	PC 28:0	PC (14:0_14:0)	M-H+FA	722.4978625	5.551480103	unexplained	none	-0.0104243543452602	0.00524650457967378	0.651801923782716	0.0344614080358237	0.074	-0.00318024675497117	0.432
negFT12362h	PE_P	PE_P 36:4	PE (P-16:0_20:4)	M-H	722.5131501	7.128144328	myelin+	MG	-0.130857419952281	0.0306507786905082	0.0869464182042519	0.00465902676613953	0.355	0.0043287872813639	0.373
negFT12449h	PE_P	PE_P 36:3	PE (P-18:2_18:1); PE (P-18:1_18:2); PE (P-16:0_20:3)	M-H	724.5288656	7.49566803	myelin+	OD	-0.00385761619383778	-0.0300578506624973	0.25713977454675	0.111381763898637	0.003	0.186512097869274	0.001
negFT12539h	PE_P	PE_P 36:2	PE (P-18:1_18:1)	M-H	726.5444318	8.190706889	myelin+	OD	0.041781312598531	-0.0600375407656976	0.137968975196791	0.126724781909394	0.003	0.206670285497336	0.002
negFT12617h	PE	PE 35:2	PE (18:1_17:1)	M-H	728.5238038	7.153118896	myelin+	OD	0.0185562814032524	-0.0436427710576884	0.174530512687005	0.0397181880641234	0.071	0.050885000430559	0.059
negFT12620h	PE_P	PE_P 36:1	PE (P-18:0_18:1)	M-H	728.5605051	9.266494242	myelin+	OD	0.00377468932616926	-0.0333723046096215	0.140528335945368	0.110491263866609	0.002	0.189300320749467	0.001
negFT12694h	PE	PE 35:1	PE (18:1_17:0)	M-H	730.5394856	7.963828532	unexplained	none	0.0448507619681455	-0.0173998536334924	0.20756116931257	0.00563646345392151	0.291	0.0169424165611702	0.205
negFT12837h	PE	PE 36:6	PE (22:6_14:0)	M-H	734.4770235	5.732877604	myelin-	In	0.200474925445111	-0.0273649101904257	0.0556930458530704	-0.00841336683547107	0.598	-0.0351306883210484	0.927
negFT12840h	PC_P	PC_P 30:0	PC (P-16:0_14:0)	M-H+FA	734.5343533	6.635095723	myelin+	OD	-0.090852430408994	0.0123529308848186	0.537947157323956	0.00892571929864959	0.276	0.00347587147426245	0.395
negFT12930h	PE	PE 36:5	PE (16:1_20:4)	M-H	736.4928142	6.067011007	myelin-	In	0.0439351918316198	-0.00734377580601213	0.483160027209917	0.0312765899864501	0.112	0.0878956091200098	0.022
negFT12932h	PC	PC 29:0	PC (15:0_14:0)	M-H+FA	736.5131318	5.858087667	myelin-	Ex	0.0932875057731136	-0.0201096155274018	0.149076746810036	0.0331751034035217	0.086	0.00209441044662481	0.393
negFT12933h	PE_P	PE_P 37:4	PE (P-18:0_19:4); PE (P-17:0_20:4)	M-H	736.528867	7.637541707	myelin+	OD	-0.00761499403595949	-0.0139220570460393	0.174995858984384	0.0215486744154618	0.169	-0.000884807039647469	0.457
negFT12935h	PC_O	PC_O 30:0	PC (O-16:0_14:0)	M-H+FA	736.5495889	6.66888148	myelin+	OD	-0.0559082640631764	0.00573086363470737	0.723047740942443	0.0283757877050049	0.127	0.0326872187908707	0.138
negFT13023h	PE	PE 36:4	PE (16:0_20:4)	M-H	738.5081753	6.66860199	myelin-	In	0.00869962208147892	0.00888220673850231	0.523581970626817	-0.00245142714451016	0.433	-0.00735848172562131	0.518
negFT13024h	PE	PE 36:4	PE (16:1_20:3); PE (18:2_18:2)	M-H	738.5082315	6.275914256	myelin-	none	0.0742577322064043	-0.0207706013987863	0.154496043512402	0.0205968651924397	0.185	-0.0209054645702201	0.747
negFT13027h	PE_P	PE_P 37:3	PE (P-17:0_20:3); PE (P-16:0_21:3)	M-H	738.5446493	8.055208842	myelin+	OD	-0.0497986212580879	-0.0267872787477328	0.497974607388987	0.0820876007772276	0.012	0.155348318922703	0.001
negFT13116h	PE	PE 36:3	PE (18:1_18:2); PE (16:0_20:3)	M-H	740.5239964	6.910766602	unexplained	none	0.062873903936981	-0.0245370127540971	0.127466260270119	0.0455340912886572	0.043	0.0301355242621219	0.128
negFT13120h	PE_P	PE_P 37:2	PE (P-19:1_18:1); PE (P-18:1_19:1); PE (P-17:0_20:2)	M-H	740.5605598	8.746519979	myelin+	OD	0.049797650635806	-0.0765571050386672	0.140528335945368	0.10735270153057	0.002	0.180971004692866	0.001
negFT13217h	PE	PE 36:2	PE (18:1_18:1); PE (18:2_18:0)	M-H	742.5394269	7.637660217	myelin+	OD	0.0308836653477088	-0.0312076923120564	0.0763630959757111	0.111999554819367	0.002	0.168687161097509	0.001
negFT13227h	PE_P	PE_P 37:1	PE (P-16:0_21:1)	M-H	742.5760338	9.826141866	myelin+	OD	0.0802561151195042	-0.0886140745801761	0.0556930458530704	0.09804379653073	0.003	0.187221819059854	0.001
negFT13295h	PE	PE 36:1	PE (18:0_18:1)	M-H	744.5553223	8.549266561	housekeeping	none	-0.015118233428088	0.00587572372491476	0.719922285805282	-0.00700985627140464	0.528	0.00251370095459596	0.363
negFT13336h	PG	PG 34:2	PG (16:1_18:1); PG (18:2_16:0)	M-H	745.5030076	5.53249588	myelin+	OD	0.147185931399797	-0.0920126635343537	0.084622519267059	0.095428204859628	0.004	0.172681624798342	0.002
negFT13462h	PC	PC 30:1	PC (14:0_16:1)	M-H+FA	748.5136851	5.716245015	myelin+	none	0.00912878433870074	-0.00348111846436406	0.838233320715654	0.0577868352337649	0.034	0.0357860744183059	0.109
negFT13466h	PE_P	PE_P 38:5	PE (P-16:1_22:4)	M-H	748.528633	7.294716136	myelin+	OD	-0.0735984934418776	-0.00676930287189422	0.790876517720094	0.0312927063062723	0.106	0.0478936684761148	0.062
negFT13467h	PE_P	PE_P 38:5	PE (P-16:0_22:5); PE (P-18:1_20:4)	M-H	748.5253838	6.894110616	unexplained	In	0.0521834556235116	-0.0177029122900904	0.209585675637187	0.0604994512347243	0.029	0.0900717405208846	0.024
negFT13546h	PC	PC 30:0	PC (14:0_16:0)	M-H+FA	750.5294216	6.208659363	myelin-	Ex	0.036397339739293	0.00238147233748037	0.873002472386388	0.00622861658210724	0.304	-0.0328525618488996	0.911
negFT13549h	PE_P	PE_P 38:4	PE (P-16:0_22:4)	M-H	750.5444598	7.821425374	myelin+	OD	-0.163365720389614	0.0322731735128085	0.189523723470466	0.0174349599259798	0.196	0.022311279741586	0.175
negFT13638h	PE	PE 37:4	PE (17:0_20:4)	M-H	752.5240393	7.119257609	myelin-	In	0.00434626303341114	0.00396062608900013	0.765396710195169	0.0503758590643417	0.039	0.0957207019760601	0.015
negFT13641h	PE_P	PE_P 38:3	PE (P-16:0_22:3); PE (P-18:0_20:3); PE (P-18:1_20:2)	M-H	752.5602549	8.631768799	myelin+	OD	-0.0308108133019631	-0.0114920052244641	0.619060200898384	0.0978472167933789	0.006	0.173586886212964	0.001
negFT13642h	PE_O	PE_O 38:4	PE (O-16:0_22:4); PE (O-18:1_20:3); PE (O-16:1_22:3)	M-H	752.5560445	7.880045319	myelin+	MG	-0.165260444331868	0.0401814356688956	0.080359553588926	0.00931183755621083	0.279	0.00376279093544154	0.337
negFT13646h	PE_P	PE_P 38:3	PE (P-16:0_22:3); PE (P-18:1_20:2); PE (P-18:2_20:1)	M-H	752.560335	8.446740723	myelin+	OD	-0.0776975742477721	-0.0206526035597004	0.622352238402369	0.108941510837744	0.002	0.184026949900628	0.001
negFT13647h	PE_P	PE_P 38:3	PE (P-18:0_20:3)	M-H	752.5602955	9.083398438	myelin+	MG	-0.194707033322866	0.0534231623657674	0.0263670809678043	0.00130887575827782	0.38	-0.0252820522666109	0.847
negFT13720h	PE_P	PE_P 38:2	PE (P-18:1_20:1)	M-H	754.5761716	9.320163981	myelin+	OD	0.0228045042011253	-0.0595906510584212	0.11716482858955	0.106342271584978	0.002	0.19646327060901	0.001
negFT13722h	PE_P	PE_P 38:2	PE (P-18:1_20:1); PE (P-20:1_18:1); PE (P-18:0_20:2); PE (P-16:0_22:2)	M-H	754.5754644	9.625336202	myelin+	OD	-0.0282040307427698	-0.0273070720953849	0.327164170709333	0.0898218452791019	0.006	0.146052584704138	0.003
negFT13789h	PE_P	PE_P 38:1	PE (P-18:1_20:0); PE (P-18:0_20:1); PE (P-16:0_22:1)	M-H	756.5915924	10.55562642	myelin+	OD	-0.00797651623668892	-0.0396475905801627	0.0877805718599524	0.0820989493609815	0.016	0.171839236647483	0.001
negFT13896h	PE	PE 38:7	PE (16:1_22:6); PE (16:0_22:7)	M-H	760.492968	5.883226522	myelin-	In	0.178517565724921	-0.0352298458078275	0.00191203495926797	0.00159094105458162	0.441	-0.0120666532047883	0.677
negFT13901h	PC_P	PC_P 32:1	PC (P-18:1_14:0)	M-H+FA	760.5493703	6.802324931	myelin+	OD	-0.0765316202526462	-0.0140482172574343	0.698880080485882	0.0434547146776111	0.066	0.0818434298923648	0.02
negFT13958h	PE	PE 38:6	PE (16:0_22:6)	M-H	762.5079647	6.426330058	myelin-	In	0.163239005258024	-0.033937951068453	0.0556930458530704	0.000959973163509665	0.382	-0.0206362121801059	0.759
negFT13960h	PC	PC 31:1	PC (14:0_17:1); PC (15:0_16:1); PC (15:1_16:0)	M-H+FA	762.5285907	6.047309367	myelin+	OD	0.0558134534503194	-0.0303135538453024	0.108438333099904	0.0425647626048011	0.059	0.0619688793582341	0.058
negFT13966h	PC_O	PC_O 32:1	PC (O-16:0_16:1); PC (O-18:1_14:0); PC (O-18:1_14:0)	M-H+FA	762.5655227	6.863286845	myelin+	OD	-0.0397423811132318	-0.0312404285863246	0.439155752574107	0.0834184050926249	0.008	0.160159165515966	0.001
negFT14037h	PE	PE 38:5	PE (18:1_20:4); PE (16:0_22:5); PE (16:1_22:4)	M-H	764.5238078	6.835573324	myelin+	OD	0.00800319181528025	-0.0141296052003115	0.348309668354126	0.106745121970811	0.002	0.190753507240703	0.001
negFT14038h	PC	PC 31:0	PC (15:0_16:0)	M-H+FA	764.5436464	6.593410746	myelin-	Ex	0.128242497085535	-0.0234599148675627	0.147336299879042	0.00608844289464802	0.317	-0.0259618714894232	0.817
negFT14039h	PE_P	PE_P 39:4	PE (P-17:0_22:4)	M-H	764.5602222	8.395646667	myelin+	OD	-0.0266133178551931	-0.0111643641419353	0.476011780221	0.0169860714241971	0.205	0.0371820245578964	0.108
negFT14041h	PC_O	PC_O 32:0	PC (O-16:0_16:0)	M-H+FA	764.580286	7.587554932	unexplained	none	-0.0186903465615087	0.00707564876909373	0.595032069796255	0.00214352648823885	0.327	0.00695670520270481	0.307
negFT14094h	PE	PE 38:4	PE (18:0_20:4)	M-H	766.5392456	7.62094396	myelin-	In	-0.0176413444806095	0.02362987220781	0.201556442153987	0.00394106655646541	0.338	-0.00279996796726481	0.474
negFT14095h	PE	PE 38:4	PE (16:0_22:4)	M-H	766.5391412	7.286313375	unexplained	OPC	-0.102097374522585	0.0382704856257613	0.00635777413956126	0.0358105004809415	0.086	0.0786356282687834	0.029
negFT14183h	PE	PE 38:3	PE (18:0_20:3); PE (18:1_20:2); PE (16:0_22:3)	M-H	768.5544738	7.981209564	myelin-	In	0.0668907429588055	0.0160253451282773	0.378978074005119	0.0114157313972458	0.238	0.0310040664966604	0.108
negFT14188h	PE_P	PE_P 39:2	PE (P-18:1_21:1)	M-H	768.5915545	9.978361003	myelin+	OD	0.127078896786571	-0.117397605883646	0.109045285619566	0.122884549485159	0.002	0.210436304068257	0.001
negFT14215h	PG	PG 36:4	PG (16:0_20:4)	M-H	769.5028454	5.916341654	myelin-	In	0.0941579438592943	0.00465300167216729	0.761472742334819	0.0019995176125045	0.406	-0.0085283127724903	0.617
negFT14216h	PG	PG 36:4	PG (18:2_18:2)	M-H	769.5026248	5.281371053	unexplained	none	0.182856027152382	-0.0657960474426851	0.0134141397294828	0.0856484489463868	0.013	0.12096794108979	0.007
negFT14245h	PE_P	PE_P 40:8	PE (P-18:2_22:6)	M-H	770.5134462	6.367770386	myelin-	In	0.108846949403384	-0.02906595358057	0.0074419970424756	0.0108713581576716	0.28	0.015863693192304	0.237
negFT14252h	PE	PE 38:2	PE (18:1_20:1)	M-H	770.5709087	8.640538534	myelin+	OD	-0.0259055892135812	-0.026517098261095	0.20756116931257	0.0779339020444218	0.012	0.146589641392074	0.001
negFT14322h	PE_P	PE_P 40:7	PE (P-18:1_22:6)	M-H	772.5287791	6.970402527	myelin+	OD	0.0374216305387496	-0.0227849007528475	0.178998234338195	0.0714221017282715	0.02	0.150815062237822	0.003
negFT14327h	PE	PE 38:1	PE (20:1_18:0)	M-H	772.5864524	9.71771342	myelin+	OD	-0.0229195505596634	-0.0164234501890094	0.20756116931257	0.0221629983298481	0.182	0.0277161314059512	0.153
negFT14406h	PC	PC 32:2	PC (16:1_16:1)	M-H+FA	774.5293916	5.849216207	myelin-	Ex	0.0863378868196815	-0.0228676069105289	0.137968975196791	0.0369931362282309	0.085	0.0185989597467459	0.188
negFT14410h	PC	PC 32:2	PC (16:1_16:1); PC (18:1_14:1)	M-H+FA	774.5319932	6.175306702	myelin+	OD	-0.025039075462006	-0.0142260175848129	0.544873495114748	0.0450526597172035	0.058	0.0762174354734358	0.012
negFT14525h	PE	PE 39:6	PE (17:0_22:6)	M-H	776.525023	6.849568176	myelin-	In	0.218763691967936	-0.0616618602845003	0.00096883833408681	0.0257744702114585	0.119	0.0339428735157623	0.104
negFT14527h	PC	PC 32:1	PC (16:0_16:1); PC (18:1_14:0)	M-H+FA	776.5447972	6.384538778	myelin+	OD	0.0034734464355613	-0.00884327089237695	0.661667116889759	0.0710474714564312	0.017	0.0966051267555407	0.009
negFT14531h	PE_P	PE_P 40:5	PE (P-18:0_22:5)	M-H	776.5602924	8.631099447	myelin-	Ex	-0.0376183614793318	0.030792043455038	0.0877805718599524	0.00304660417978567	0.367	0.0240973261409143	0.196
negFT14532h	PE_P	PE_P 40:5	PE (P-18:1_22:4)	M-H	776.5596426	7.963519796	myelin+	OD	-0.00173499678768042	-0.0224829120640087	0.313082281892407	0.0862642614583563	0.004	0.139193818000058	0.001
negFT14629h	PC	PC 32:0	PC (16:0_16:0)	M-H+FA	778.5601936	7.019797007	myelin-	In	0.0675402012807076	-0.00523540248625004	0.790876517720094	-0.0215187274868777	0.839	-0.0439475263408445	0.985
negFT14633h	PE_O	PE_O 40:5	PE (O-18:2_22:3)	M-H	778.5738077	8.600990804	myelin+	OD	-0.0288224090910721	-0.0158567293800166	0.650307478473645	0.113510525270194	0.004	0.168917048885292	0.001
negFT14635h	PE_P	PE_P 40:4	PE (P-18:0_22:4)	M-H	778.5756944	9.00791626	myelin+	MG	-0.0629176135765858	0.0177493925521105	0.304689801088826	-0.01568140972048	0.768	-0.028597366327026	0.825
negFT14734h	PE	PE 39:4	PE (20:4_19:0)	M-H	780.5567055	7.778527832	unexplained	OPC	-0.0478948939259954	0.0229795587611966	0.0282669707733368	0.0823223329601889	0.006	0.142077375667949	0.002
negFT14737h	PE_O	PE_O 40:4	PE (O-18:0_22:4)	M-H	780.5862688	9.058799235	unexplained	none	-0.0964916538774522	0.0317422280945684	0.0630410571967847	0.0378035049642234	0.087	0.0464004137699614	0.09
negFT14741h	PE_P	PE_P 40:3	PE (P-18:0_22:3)	M-H	780.591541	10.0239268	myelin+	OD	-0.105677225125616	0.0104196147355705	0.76277801912037	0.0252283628699018	0.139	0.0381026178905536	0.102
negFT14743h	PE_P	PE_P 40:3	PE (P-18:1_22:2); PE (P-18:0_22:3); PE (P-16:0_24:3)	M-H	780.5914784	9.700280762	myelin+	OD	-0.034179792106139	-0.0200917612107984	0.416096428414164	0.0612940332057546	0.027	0.114218251451883	0.002
negFT14805h	PE_P	PE_P 40:2	PE (P-18:1_22:1); PE (P-18:0_22:2)	M-H	782.607115	10.69210612	myelin+	OD	0.0411367265300858	-0.0662088342388557	0.101553452509181	0.103559709116809	0.003	0.193417873740586	0.001
negFT14900h	PE	PE 40:8	PE (18:2_22:6); PE (20:4_20:4)	M-H	786.5083579	6.016875203	myelin-	In	0.173513165750517	-0.0466605334014106	0.00123836766392152	0.0695223313817815	0.016	0.0871076071088696	0.015
negFT14901h	PE	PE 40:8	PE (20:4_20:4); PE (18:2_22:6)	M-H	786.5085448	6.095985667	myelin-	In	0.174949242687583	-0.0485245852990152	0.00096883833408681	0.0767718486181158	0.019	0.0964086638082396	0.007
negFT14904h	PE_P	PE_P 41:7	PE (P-19:1_22:6)	M-H	786.542139	7.445488485	unexplained	none	0.154445328955173	-0.0553046504415015	0.0882911821101997	0.0143869886834536	0.195	0.0335358099606032	0.147
negFT14905h	PC_P	PC_P 34:2	PC (P-18:1_16:1)	M-H+FA	786.5649308	6.986041768	myelin+	OD	-0.000602771091777831	-0.0327328832409419	0.209585675637187	-0.00143916160708384	0.419	0.00406621408212492	0.343
negFT14958h	PE	PE 40:7	PE (18:1_22:6); PE (20:3_20:4)	M-H	788.5236466	6.584942627	myelin-	In	0.107408266166922	-0.0340599642700924	0.0287682310562841	0.0954117011249122	0.005	0.143177880514442	0.002
negFT14960h	PC	PC 33:2	PC (16:1_17:1); PC (16:0_17:2)	M-H+FA	788.5434577	6.175264994	myelin+	OD	0.0795428595101422	-0.0399933280571285	0.0418282997330897	0.0511658876019588	0.043	0.0846281107869419	0.016
negFT14965h	PC_P	PC_P 34:1	PC (P-18:1_16:0); PC ( P-16:0_18:1)	M-H+FA	788.5812108	7.746191915	myelin+	OD	-0.0763510003504915	-0.0217099617494623	0.565672014361544	0.0699842377832505	0.021	0.136628652583071	0.001
negFT14966h	PC_O	PC_O 34:2	PC (O-18:1_16:1); PC (O-16:0_18:2); PC (O-16:1_18:1)	M-H+FA	788.5815099	7.044572957	myelin+	OD	0.0306731735202374	-0.0509562591801803	0.139783112147856	0.0753639971324411	0.017	0.14493941616162	0.004
negFT15036h	PE	PE 40:6	PE (18:0_22:6)	M-H	790.5389451	7.327704366	myelin-	In	0.129367820018411	-0.0307253617201428	0.113591270622854	-0.00767734801449942	0.541	-0.0125346292327311	0.608
negFT15038h	PC	PC 33:1	PC (15:0_18:1); PC (16:0_17:1); PC (16:1_17:0)	M-H+FA	790.5597405	6.785672506	myelin+	OD	0.0293038970663295	-0.0313785121348765	0.116434822674016	0.0723083426244657	0.018	0.142428654305788	0.003
negFT15039h	PE_P	PE_P 41:5	PE (P-19:1_22:4); PE (P-17:1_24:4)	M-H	790.5763704	8.523311615	myelin+	OD	-0.0394989615098831	-0.0265764254554476	0.375240172653281	0.0620023624978567	0.028	0.1186205208999	0.005
negFT15042h	PC_O	PC_O 34:1	PC (O-18:1_16:0); PC (O-16:0_18:1)	M-H+FA	790.5964841	7.771408081	myelin+	OD	-0.0349935611261613	-0.0259095069757636	0.338533716655868	0.0823345629040797	0.01	0.161279779677156	0.001
negFT15128h	PE	PE 40:5	PE (18:0_22:5)	M-H	792.554765	8.03495992	myelin-	In	0.0716424705273216	0.0123722600706557	0.46800560614438	-0.00866498395655065	0.596	-0.00203360396321088	0.47
negFT15132h	PE	PE 40:5	PE (18:1_22:4); PE (18:0_22:5); PE (20:4_20:1)	M-H	792.5584845	7.46037089	myelin+	OD	-0.0842648673160878	0.0069614808750345	0.762072792122579	0.0172717144486822	0.213	0.0247960248415237	0.17
negFT15137h	PC_O	PC_O 34:0	PC (O-18:0_16:0)	M-H+FA	792.6124289	8.764534505	myelin-	In	0.0603566710120431	0.00105791440827449	0.971980581462109	0.0145283234754042	0.219	0.0469453116210998	0.07
negFT15166h	PG	PG 38:6	PG (18:2_20:4)	M-H	793.5024122	5.265169779	unexplained	none	0.0987818143761775	-0.0345978929683722	0.0671965062134585	0.037116157988858	0.073	0.0767145496223472	0.025
negFT15223h	PE	PE 40:4	PE (18:0_22:4)	M-H	794.5704484	8.364515686	myelin-	In	-0.0130015084046885	0.0254913699599591	0.167351982593263	0.0284193068805243	0.106	0.0465724299741422	0.059
negFT15256h	PG	PG 38:5	PG (18:1_20:4); PG (18:2_20:3); PG (16:1_22:4)	M-H	795.5172818	5.382797496	unexplained	none	0.169531278799287	-0.062812128341642	0.0287682310562841	0.0923661852518848	0.008	0.148967793169968	0.001
negFT15306h	PE	PE 40:3	PE (22:3_18:0)	M-H	796.5856301	8.932202148	myelin+	OD	-0.0622443560476966	-0.00528208711403395	0.838686859794409	0.055195271907767	0.019	0.0896665074757736	0.013
negFT15369h	PC	PC 34:4	PC (14:0_20:4); PC (20:3_14:1)	M-H+FA	798.5306794	5.799591064	unexplained	none	-0.00860148403822276	0.00255133642752024	0.858257688397989	0.0231274602588167	0.136	0.0306246578462112	0.14
negFT15440h	PC	PC 34:3	PC (34:3)	M-H+FA	800.5449773	6.000103251	myelin-	Ex	0.117207161893841	-0.0338610987158151	0.0516895597428388	0.0373818190966727	0.078	0.0280203152069366	0.15
negFT15441h	PC	PC 34:3	PC (16:0_18:3); PC (16:2_18:1); PC (16:1_18:2)	M-H+FA	800.5449656	6.19226532	myelin-	In	0.0933398951850975	-0.0140768193568932	0.236247131144524	0.00941096257655956	0.302	-0.00814802192020584	0.557
negFT15443h	PC	PC 34:3	PC (16:1_18:2)	M-H+FA	800.5458904	6.32138265	myelin-	In	0.0704493432877307	-0.0144189483004154	0.209585675637187	0.0135615694897134	0.235	0.00758485283610734	0.333
negFT15444h	PE_P	PE_P 42:7	PE (P-20:1_22:6)	M-H	800.5601403	7.938934326	myelin-	In	0.0897575913888969	-0.0223265547103122	0.0746516517571403	0.0140788556569881	0.217	0.0477132104867933	0.06
negFT15445h	PE_P	PE_P 42:7	PE (P-18:1_24:6)	M-H	800.5615361	7.592894745	myelin+	OD	0.030388398029639	-0.0501700129825798	0.10103438033071	0.090278408280667	0.009	0.190934681729352	0.001
negFT15512h	PC	PC 34:2	PC (16:0_18:2); PC (16:1_18:1)	M-H+FA	802.5602397	6.551603699	housekeeping	OD	0.0591978434218395	-0.026146469489639	0.176345869827402	0.073124195196748	0.014	0.106694130156183	0.006
negFT15515h	PE_P	PE_P 42:6	PE (P-20:0_22:6)	M-H	802.5756831	9.049700928	myelin-	In	0.211633415781107	-0.0447900799804166	0.0363254935029587	-0.0109858378325146	0.651	-0.0113410039046199	0.618
negFT15516h	PE_P	PE_P 42:6	PE (P-18:1_24:5)	M-H	802.5755686	8.54648234	myelin-	In	0.0337679730650986	-0.00634735186953559	0.691227230638172	0.00546575123540509	0.328	0.00550506151344073	0.334
negFT15517h	PE_O	PE_O 42:7	PE (O-18:2_24:5)	M-H	802.5761831	8.055765279	myelin+	OD	-0.0416550838908825	-0.0473221848107267	0.348309668354126	0.0928878153622469	0.006	0.190796273818884	0.001
negFT15518h	PC_O	PC_O 35:2	PC (O-18:1/17:1); PC (O-17:1/18:1)	M-H+FA	802.595379	7.520885213	myelin+	OD	0.0737639586086879	-0.101979187320041	0.167351982593263	0.0951369510939773	0.009	0.173290345054325	0.001
negFT15628h	PC	PC 34:1	PC (16:0_18:1); PC (16:1_18:0)	M-H+FA	804.5756954	7.228266144	myelin+	OD	-0.0184662538565637	-0.00606128524769832	0.790876517720094	0.0564892652341139	0.021	0.0913773481199556	0.005
negFT15630h	PE_O	PE_O 42:6	PE (O-18:2_24:4)	M-H	804.5906928	8.898475138	myelin+	OD	0.0652788625679724	-0.0732600358338586	0.24188769032235	0.0914587802985438	0.009	0.146614037347392	0.003
negFT15631h	PE_O	PE_O 42:6	PE (O-20:2_22:4); PE (O-18:2_24:4)	M-H	804.5892388	9.11882019	myelin+	OD	-0.0301419819467728	-0.010834313093808	0.576936968544504	0.0530541684361171	0.042	0.100137899148513	0.006
negFT15739h	PC	PC 34:0	PC (16:0_18:0)	M-H+FA	806.5915126	8.053466543	myelin-	In	0.0874891736248117	-0.00450265057613696	0.838233320715654	-0.0142450484116065	0.71	-0.0207330710125354	0.759
negFT15742h	PE_P	PE_P 42:4	PE (P-18:0_24:4); PE (P-20:1_22:3)	M-H	806.6064851	10.06404165	myelin+	OD	-0.0921789866088981	0.00563532432839023	0.790876517720094	0.0229464134597585	0.168	0.044663306297343	0.074
negFT15852h	PE_P	PE_P 42:3	PE (P-18:1_24:2)	M-H	808.6220278	10.8982961	myelin+	OD	0.0460986743901779	-0.0711805830107356	0.235981524192856	0.118283817132095	0.004	0.195494075992479	0.001
negFT15932h	PE	PE 42:10	PE (22:6_20:4)	M-H	810.5081657	5.93320109	myelin-	In	0.0735629850985153	-0.00821571807542163	0.433578587892883	0.00595034988272929	0.35	0.00460791931741191	0.357
negFT16013h	PE	PE 42:9	PE (20:4_22:5)	M-H	812.5241216	6.460215251	unexplained	none	-0.16175826630077	0.0692568730925654	0.0104105333314334	0.00378364302785851	0.336	0.0121306522013974	0.254
negFT16014h	PE	PE 42:9	PE (20:3_22:6); PE (20:4_22:5)	M-H	812.5246538	6.209049479	myelin-	In	0.0636932467567326	-0.00620118743710544	0.512376019795088	0.0136201131857216	0.224	0.0124925252154155	0.28
negFT16019h	PC	PC 35:4	PC (15:0_20:4)	M-H+FA	812.542621	6.125085449	myelin-	In	0.0821054434027356	-0.0200551334757524	0.084622519267059	0.0169293034962771	0.207	0.0234777066071897	0.172
negFT16022h	PC_O	PC_O 36:4	PC (O-18:2_18:2)	M-H+FA	812.5802332	6.986295573	myelin+	OD	-0.0735348372136905	-0.00840672020469361	0.723047740942443	0.0401816070953392	0.059	0.093085389990292	0.004
negFT16097h	PE	PE 42:8	PE (20:4_22:4)	M-H	814.5395712	6.685447184	housekeeping	none	-0.022350003808181	0.0067942027052114	0.576936968544504	0.0750327178672271	0.016	0.117384409745858	0.009
negFT16100h	PC	PC 35:3	PC (17:1_18:2)	M-H+FA	814.5597473	6.359167735	myelin+	OD	0.0404422918459004	-0.0290935437763052	0.114360610764926	0.0300118574132011	0.095	0.0731895292752085	0.017
negFT16102h	PC_P	PC_P 36:2	PC (P-18:1_18:1)	M-H+FA	814.5968907	7.937885793	myelin+	OD	-0.0202230382101122	-0.045546719005537	0.292233246289406	0.0815812640301028	0.011	0.150331744683349	0.002
negFT16168h	PE	PE 42:7	PE (20:1_22:6); PE (20:4_22:3)	M-H	816.5545247	7.428026326	unexplained	none	0.0662101821447836	-0.0283256736504324	0.0565672810538996	0.102850318457836	0.006	0.190024148983615	0.003
negFT16170h	PC	PC 35:2	PC (17:1_18:1); PC (17:0_18:2)	M-H+FA	816.5752271	6.967778524	myelin+	OD	-0.0238187405224184	-0.0305672835053992	0.256078441080946	0.0282576358549353	0.105	0.067049836563815	0.036
negFT16174h	PC_P	PC_P 36:1	PC (P-18:0_18:1); PC (P-16:0_20:1)	M-H+FA	816.6125887	8.932411702	myelin+	OD	-0.053001288889265	-0.0251709066461328	0.374443863149542	0.0738500046379025	0.024	0.15452481119973	0.002
negFT16175h	PC_O	PC_O 36:2	PC (O-18:0_18:2); PC (O-16:0_20:2); PC (O-18:1_18:1)	M-H+FA	816.6112261	7.988268026	myelin+	OD	-0.0190770797530885	-0.0452757816589579	0.2585129154845	0.0842143152644043	0.011	0.160953113509055	0.001
negFT16197h	PG	PG 40:8	PG (18:2_22:6)	M-H	817.5024231	5.148384603	myelin-	In	0.0797541337617011	-0.0197894898357653	0.119222079618797	-0.00651849340185796	0.537	-1.19830229822533e-06	0.42
negFT16241h	PE	PE 42:6	PE (20:0_22:6)	M-H	818.570602	8.414681753	myelin-	In	0.190737427501804	-0.0232711082279184	0.348309668354126	-0.0126069441700464	0.666	-0.0366511901790822	0.936
negFT16244h	PC	PC 35:1	PC (17:0_18:1); PC (17:1_18:0)	M-H+FA	818.5915912	7.72966156	myelin+	OD	0.00335024759334975	-0.0195149198243259	0.166693478011122	0.0395530888850776	0.057	0.0967587271366349	0.01
negFT16247h	PC_O	PC_O 36:1	PC (O-18:0_18:1); PC (O-16:0_20:1)	M-H+FA	818.6278782	9.082957967	myelin+	OD	-0.0582482784567206	-0.0252942197714806	0.416491612924949	0.0565897996820642	0.036	0.115740785376869	0.004
negFT16269h	PG	PG 40:7	PG (18:1_22:6)	M-H	819.517467	5.490723165	myelin+	OD	-0.0114036097472096	-0.00860944714884556	0.534925914900659	0.00587317200660984	0.305	0.0323060329380507	0.132
negFT16315h	PE	PE 42:5	PE (18:0_24:5); PE (22:3_20:2)	M-H	820.5882608	8.783246867	myelin-	none	-0.210859772710878	0.0978704049236988	0.00034296948654028	0.0515846709529375	0.039	0.163498341425878	0.003
negFT16318h	PC	PC 35:0	PC (17:0_18:0)	M-H+FA	820.5985073	8.484432729	myelin-	In	0.161489912474396	-0.0366995962403171	0.0455406625235363	0.0111353026794561	0.285	0.00859492660182317	0.33
negFT16320h	PC	PC 35:0	PC (17:0_18:0)	M-H+FA	820.6065238	8.648625692	myelin-	In	0.118830814490941	-0.022171028442445	0.372404353285487	0.0187075288752465	0.199	0.0344664140686999	0.122
negFT16462h	PC	PC 36:5	PC (16:0_20:5); PC (16:1_20:4)	M-H+FA	824.5449089	5.970825704	unexplained	In	0.00256585522643116	-0.000886885137092095	0.954544772169022	0.0198543397837453	0.17	0.0516548007479943	0.061
negFT16528h	PC	PC 36:4	PC (18:2_18:2)	M-H+FA	826.5602493	6.132430013	unexplained	none	0.0624441221673171	-0.0210127504249432	0.108438333099904	0.0317568885211956	0.098	0.0471141069359781	0.079
negFT16623h	PC	PC 36:3	PC (16:0_20:3); PC (18:1_18:2)	M-H+FA	828.5758053	6.76484019	housekeeping	OD	0.00415379354141216	-0.00422413931275104	0.824373370026016	0.0319226459409346	0.089	0.0580206710434258	0.058
negFT16625h	PC	PC 36:3	PC (16:0_20:3); PC (18:1_18:2)	M-H+FA	828.5758302	7.136646525	myelin+	MG	-0.0834797615952735	0.0225730086465893	0.167351982593263	0.017535619828244	0.166	0.00967766163024385	0.302
negFT16717h	PC	PC 36:2	PC (18:0_18:2); PC (18:1_18:1)	M-H+FA	830.5912957	7.445568339	myelin+	OD	-0.0279610341214044	-0.0155932561028792	0.522442050849074	0.0742407164141081	0.012	0.124694185134511	0.002
negFT16721h	PC_P	PC_P 37:1	PC (P-16:0_21:1)	M-H+FA	830.6273951	9.402034505	myelin+	OD	0.0390256312614321	-0.056304565529267	0.27976363317665	0.117998246804236	0.002	0.203291267946094	0.001
negFT16819h	PC	PC 36:1	PC (18:0_18:1)	M-H+FA	832.6068814	8.297824097	myelin+	OD	-0.0246323516703989	-0.0079379057931111	0.723047740942443	0.0589397869465247	0.019	0.102410846675352	0.006
negFT16929h	PC_P	PC_P 38:6	PC (P-16:0_22:6)	M-H+FA	834.5636542	6.654877218	variable	none	0.277856925651756	-0.106113083577007	0.0746516517571403	0.092536598053977	0.011	0.172150733679709	0.002
negFT17007h	PC_P	PC_P 38:5	PC (P-18:1_20:4)	M-H+FA	836.580667	7.06941274	myelin+	OD	-0.146277258853292	0.00676198784740997	0.821435591902445	0.0229848918351922	0.15	0.0462331286868544	0.062
negFT17008h	PC_O	PC_O 38:6	PC (O-16:0_22:6)	M-H+FA	836.580194	6.718661499	myelin+	OD	0.0475827354030296	-0.0316606311683123	0.0136178763325905	0.207865619979867	0.001	0.394337001857327	0.001
negFT17079h	PC	PC 37:5	PC (17:1_20:4)	M-H+FA	838.5592227	6.300958252	myelin+	OD	-0.0955902084196432	0.00733406424285943	0.734136093033369	-0.00690651623077695	0.542	-0.0216649554616908	0.775
negFT17082h	PC_O	PC_O 38:5	PC (O-18:1_20:4); PC (O-16:0_22:5)	M-H+FA	838.5955095	7.128116862	myelin+	OD	-0.084422186764892	-0.00250948679902379	0.907429859346805	0.0210571406784456	0.158	0.0421001608801824	0.078
negFT17083h	PC_P	PC_P 38:4	PC (P-18:0_20:4)	M-H+FA	838.5966219	7.929879761	unexplained	In	-0.0607502911694751	0.0202270766846614	0.10103438033071	0.0907124664179255	0.008	0.0260248326884791	0.158
negFT17157h	PC	PC 37:4	PC (17:0_20:4)	M-H+FA	840.575493	6.935922241	unexplained	In	0.0310797255084694	-0.0100246896829978	0.521001160112535	-0.00490841568364936	0.498	-0.0146519212452884	0.643
negFT17160h	PC_O	PC_O 38:4	PC (O-16:0_22:4)	M-H+FA	840.6120058	7.662679545	myelin+	OD	-0.117181705998599	0.00691916472213228	0.782172109735487	0.0387131877304932	0.062	0.0687491342123534	0.021
negFT17161h	PC_O	PC_O 38:4	PC (O-18:0_20:4); PC (O-16:0_22:4)	M-H+FA	840.6109996	8.029812368	myelin+	OD	-0.108807424845823	0.0226023862784601	0.0877805718599524	0.0373876708449507	0.084	-0.0132120028663927	0.687
negFT17187h	PG	PG 42:10	PG (20:4_22:6)	M-H	841.5022538	5.123067983	myelin-	In	-0.0342701456890289	0.0300970420606359	0.0363254935029587	0.0906696967010046	0.006	0.11287266478634	0.008
negFT17228h	PC	PC 37:3	PC (18:2_19:1)	M-H+FA	842.5912537	7.111606598	myelin+	OD	-0.0288167242082043	-0.0170007495557425	0.497974607388987	0.00638397353385835	0.296	0.0196950399181092	0.196
negFT17241h	PC_P	PC_P 38:2	PC (P-18:2_20:0)	M-H+FA	842.6286698	9.022608948	myelin+	OD	0.0415734245711032	-0.0893381465752155	0.167351982593263	0.104809276286862	0.001	0.195964463117301	0.001
negFT17263h	PG	PG 42:9	PG (20:3_22:6)	M-H	843.5177576	5.265078735	myelin-	In	-0.0334506285462132	0.0164203242195661	0.313082281892407	0.0207493877314531	0.171	-0.00346248719060324	0.452
negFT17309h	PC	PC 37:2	PC (17:1_20:1); PC (18:1_19:1); PC (18:0_19:2)	M-H+FA	844.606851	7.904218038	myelin+	OD	-0.064233775072925	-0.0178773734319854	0.595032069796255	0.0162430787201868	0.194	0.0352360842104552	0.115
negFT17313h	PC_P	PC_P 38:1	PC (P-18:0_20:1); PC (P-16:0_22:1)	M-H+FA	844.643745	10.14128621	myelin+	OD	0.0338124739369149	-0.0553183591796972	0.256158702690716	0.145583696518026	0.003	0.242595903833097	0.001
negFT17314h	PC_O	PC_O 38:2	PC (O-18:1_20:1); PC (O-20:1_18:1); PC (O-16:0_22:2)	M-H+FA	844.6432646	9.067661031	myelin+	OD	0.0716891619811034	-0.0897046608524327	0.112537354719447	0.120887773310652	0.001	0.235529356690294	0.001
negFT17377h	PC	PC 37:1	PC (17:0_20:1); PC (18:1_19:0); PC (18:0_19:1)	M-H+FA	846.6235471	8.758369446	myelin+	OD	0.0453620089170076	-0.0368833413875548	0.084622519267059	0.0377498955654044	0.093	0.0569074957928074	0.061
negFT17381h	PC_O	PC_O 38:1	PC (O-18:0_20:1); PC (O-16:0_22:1)	M-H+FA	846.6583054	10.21382548	myelin+	OD	0.011925439081298	-0.0567745019159773	0.189523723470466	0.105657316882623	0.007	0.208760201496718	0.001
negFT17444h	PC	PC 38:7	PC (16:1_22:6)	M-H+FA	848.5447978	5.779299164	myelin-	In	0.167413701285668	-0.0516412040718613	0.000817091728215396	0.120257685619027	0.001	0.181695832592909	0.001
negFT17521h	PC	PC 38:6	PC (16:0_22:6); PC (18:2_20:4)	M-H+FA	850.5601472	6.275895182	myelin-	In	0.161411155360235	-0.0532945533436351	0.00882025692245651	0.140699350375688	0.001	0.201292991619724	0.001
negFT17682h	PC	PC 38:4	PC (16:0_22:4); PC (18:1_20:3)	M-H+FA	854.5912536	7.086327616	myelin+	OD	-0.145073866293194	0.0340102029114916	0.27976363317665	0.0230925099741913	0.135	0.037956915903207	0.114
negFT17779h	PC	PC 38:3	PC (18:0_20:3); PC (18:1_20:2)	M-H+FA	856.6068613	7.762237549	housekeeping	OPC	-0.0211261555466333	0.00452691181668618	0.782172109735487	0.0380421426533358	0.067	0.0582390816491753	0.059
negFT17810h	PI	PI 36:4	PI (16:0_20:4)	M-H	857.5183653	5.724553935	myelin-	In	0.0356553904238039	-0.00460914615005174	0.785896153416139	-0.0274509202688168	0.961	-0.0397681199114552	0.991
negFT17882h	PC	PC 38:2	PC (18:0_20:2); PC (18:1_20:1)	M-H+FA	858.6228666	8.429867045	myelin+	OD	-0.04579510456771	-0.0179284682279904	0.455320024589591	0.0884667435402463	0.007	0.170600530715895	0.001
negFT17974h	PC_P	PC_P 40:7	PC (P-18:1_22:6)	M-H+FA	860.5759284	6.794513448	myelin+	OD	-0.110629122815584	0.012279802814138	0.507216933767052	0.0191858337513809	0.17	-0.00269312185480225	0.5
negFT17982h	PC	PC 38:1	PC (18:0_20:1); PC (18:1_20:0)	M-H+FA	860.6388691	9.383474223	myelin+	OD	0.0171200474169779	-0.0305744077087581	0.0877805718599524	0.0934908249571586	0.008	0.176747676626846	0.001
negFT17983h	PC	PC 38:1	PC (38:1)	M-H+FA	860.6388606	9.675869751	myelin+	OD	-0.0557476523573144	-0.00369088034453333	0.838233320715654	0.0548764520198672	0.043	0.0974122962117054	0.004
negFT18071h	PC_O	PC_O 40:7	PC (O-18:1_22:6)	M-H+FA	862.5954277	6.869137573	myelin+	OD	-0.0422141321671207	-0.0162543778213586	0.397248652029081	0.036932102372389	0.097	0.0751004723787555	0.013
negFT18073h	SulfoHexCer	SulfoHexCer d40:1	SulfoHexCer d40:1	M-H	862.6079326	7.871054586	myelin+	OD	0.0569067125359947	-0.0724074395257647	0.197451150546084	0.118598886877319	0.002	0.185745300560967	0.001
negFT18153h	PC	PC 39:6	PC (17:0_22:6)	M-H+FA	864.5758922	6.677863057	unexplained	none	0.226027500050999	-0.0798731876956646	0.000126527376940236	0.142713401516705	0.002	0.267946578874022	0.001
negFT18157h	PC_P	PC_P 40:5	PC (P-18:1_22:4)	M-H+FA	864.6119822	7.70439504	myelin+	OD	-0.0157782549234688	-0.0266757442116857	0.24188769032235	0.0701579945948274	0.015	0.130198803844788	0.004
negFT18231h	PC_P	PC_P 40:4	PC (P-16:0_24:4); PC (P-18:1_22:3)	M-H+FA	866.6279774	8.438701375	myelin+	OD	-0.184413818306768	0.020099937751772	0.667177013161349	0.0340517825530371	0.083	0.0604934057050614	0.045
negFT18309h	PC_O	PC_O 40:4	PC (O-18:0_22:4)	M-H+FA	868.6440604	8.815804036	myelin+	MG	-0.149399215626284	0.0399063403027686	0.0272712867983169	0.0212087598506036	0.17	-0.0210943316225403	0.747
negFT18395h	PC_P	PC_P 40:2	PC (P-18:1_22:1); PC (P-16:0_24:2)	M-H+FA	870.6600656	10.13030599	myelin+	OD	0.0409273847799283	-0.04541573946719	0.348309668354126	0.138967850677903	0.001	0.206027108054403	0.001
negFT18561h	PC	PC 40:8	PC (18:2_22:6)	M-H+FA	874.5601735	5.899345398	myelin-	In	0.156166474237224	-0.0503603036500846	0.00169474997125382	0.103309651201572	0.002	0.223385612295903	0.001
negFT18562h	PC	PC 40:8	PC (20:4_20:4)	M-H+FA	874.5597238	5.978912862	myelin-	In	0.149406907078821	-0.0518398414605556	0.000817091728215396	0.132618023689038	0.002	0.26935641831811	0.002
negFT18658h	PC	PC 40:7	PC (18:1_22:6)	M-H+FA	876.5755926	6.417921448	myelin+	none	0.0786509903281768	-0.0458421694043996	0.00913483343981373	0.143936299027433	0.002	0.392381522740509	0.001
negFT18671h	SulfoHexCer	SulfoHexCer d41:1	SulfoHexCer (d18:1/23:0)	M-H	876.6240028	8.431437683	myelin+	OD	0.0181554822391629	-0.046055504519226	0.20756116931257	0.145648389311385	0.001	0.227899603767745	0.001
negFT18738h	PC	PC 40:6	PC (18:1_22:5)	M-H+FA	878.5911231	7.119747925	unexplained	In	0.142341095505475	-0.0582674257207351	0.00191203495926797	0.159692018873039	0.001	0.322459779911152	0.001
negFT18739h	PC	PC 40:6	PC (22:4_18:2); PC (22:5_18:1)	M-H+FA	878.5912258	6.770329793	myelin+	OD	-0.0352178918938304	-0.000627190313643842	0.974056084832327	0.0781530437347355	0.012	0.15710926451515	0.001
negFT18740h	PC	PC 40:6	PC (20:4_20:2)	M-H+FA	878.591349	6.634371185	myelin+	OD	-0.0184556935126436	-0.00697380482396039	0.651204419066233	0.032359767769987	0.078	0.0548021727948129	0.059
negFT18741h	SulfoHexCer	SulfoHexCer t40:1	SulfoHexCer t40:1	M-H	878.602566	7.612585958	myelin+	OD	0.107536798942128	-0.0867789681058885	0.0877805718599524	0.0941666429412578	0.009	0.154319505793044	0.001
negFT18812h	PC	PC 40:5	PC (20:1_20:4)	M-H+FA	880.6068781	7.529116567	myelin+	OD	-0.0495119936925065	-0.00479648033314248	0.790876517720094	0.0961163052456136	0.008	0.181706383282582	0.001
negFT18813h	PC	PC 40:5	PC (18:0_22:5)	M-H+FA	880.606906	7.820178731	unexplained	none	-0.0160375785238452	0.00328577768536571	0.870703449472063	0.0884041692891262	0.007	0.138585613612086	0.011
negFT18845h	PI	PI 38:6	PI (16:0_22:6)	M-H	881.5196794	5.557553609	myelin-	In	0.124095201787064	-0.032507523341722	0.0348118931807748	0.00601845570513178	0.336	-0.0201539706648131	0.749
negFT18886h	PC	PC 40:4	PC (18:0_22:4)	M-H+FA	882.6224804	8.120493571	unexplained	Ast	-0.0651960055983176	0.0180786934038575	0.261079194251025	0.0372235359168569	0.067	-0.00933720103082022	0.569
negFT18910h	PI	PI 38:5	PI (18:1_20:4)	M-H	883.5338476	5.841429901	housekeeping	none	0.0110356160851034	-0.0070631335017935	0.651204419066233	-0.00956611721471849	0.549	0.00478429621959611	0.329
negFT18954h	PC	PC 40:3	PC (18:0_22:3); PC (18:1_22:2)	M-H+FA	884.6382682	8.682246908	myelin+	OD	-0.02026075764544	-0.0198541591182832	0.422187326764908	0.068791988040731	0.019	0.133516320726967	0.007
negFT18982h	PI	PI 38:4	PI (18:0_20:4)	M-H	885.5493568	6.414360046	variable	none	-0.0949560818261151	0.0291464382291148	0.139783112147856	0.0379130136422926	0.09	0.0376153900645736	0.101
negFT19023h	PC	PC 40:2	PC (18:1_22:1); PC (20:1_20:1); PC (16:1_24:1)	M-H+FA	886.6543326	9.674219767	myelin+	OD	-0.0422577416255411	-0.02523664976617	0.35319211453816	0.0682059472247893	0.016	0.140421401022983	0.001
negFT19102h	SulfoHexCer	SulfoHexCer d42:2	SulfoHexCer (d18:1/24:1)	M-H	888.623794	7.872855886	myelin+	OD	0.0525265828534765	-0.0684800722606253	0.177842499239109	0.174155784453517	0.001	0.271556208399096	0.001
negFT19110h	PC	PC 40:1	PC (16:0_24:1)	M-H+FA	888.6698893	10.79563395	myelin+	OD	-0.0477488777758814	-0.00574887452030524	0.72802718569645	0.0381762596588505	0.075	0.06012939673175	0.032
negFT19203h	SulfoHexCer	SulfoHexCer d42:1	SulfoHexCer (d18:1/24:0)	M-H	890.6394677	9.049649524	myelin+	OD	-0.028604237945321	-0.0349570414476293	0.382478943642978	0.135768947181418	0.002	0.21936590897325	0.002
negFT19499h	PC	PC 42:10	PC (20:4_22:6)	M-H+FA	898.5600708	5.823169454	unexplained	In	0.0293299420142553	-0.0195609951758346	0.116434822674016	0.0916373225370276	0.006	0.337572583063847	0.001
negFT19575h	PC	PC 42:9	PC (20:3_22:6)	M-H+FA	900.5758765	6.074592082	myelin-	In	0.0597714687872131	-0.0221697815514365	0.080359553588926	0.0735704576960129	0.017	0.270319286325554	0.001
negFT19584h	PC	PC 41:2	PC (18:1_23:1)	M-H+FA	900.6697301	10.40277201	myelin+	OD	0.00898121019028655	-0.0676354186151746	0.228847247106762	0.0709618334619632	0.011	0.145612188884817	0.002
negFT19658h	PC	PC 42:8	PC (20:4_22:4)	M-H+FA	902.5911628	6.544530996	myelin+	OD	-0.0323922040171838	-0.00837325190242789	0.595914059719404	0.0823047205982094	0.013	0.178632905371316	0.001
negFT19664h	SulfoHexCer	SulfoHexCer d43:2	SulfoHexCer (d18:1/25:1)	M-H	902.6391597	8.43133901	myelin+	OD	0.099352984339918	-0.073375003640288	0.0666757106985188	0.193704830255249	0.001	0.276672028742672	0.001
negFT19754h	PC	PC 42:7	PC (22:6_20:1)	M-H+FA	904.6067971	7.228326925	myelin+	OD	0.0670791560227906	-0.0616470163786043	0.0197935506953162	0.116984494784785	0.002	0.285718234159102	0.001
negFT19757h	SulfoHexCer	SulfoHexCer t42:2	SulfoHexCer (d18:1/h24:1)	M-H	904.6185728	7.629354095	myelin+	OD	0.118942925757304	-0.0880290852692333	0.0311320508208948	0.141079093347658	0.001	0.243595543948172	0.001
negFT19762h	SulfoHexCer	SulfoHexCer d43:1	SulfoHexCer (d18:1/25:0)	M-H	904.6552805	9.709002686	myelin+	OD	-0.0492534192229891	-0.018621567760121	0.567115317240817	0.103770609910537	0.004	0.162373980713038	0.001
negFT19851h	SulfoHexCer	SulfoHexCer t42:1	SulfoHexCer (d18:1/h24:0)	M-H	906.634535	8.751755778	myelin+	OD	0.0367595951464908	-0.0487065556640879	0.189523723470466	0.114382371444983	0.004	0.185249857610956	0.002
negFT19959h	PI	PI 40:6	PI (18:0_22:6)	M-H	909.5527314	6.217042287	myelin+	MG	-0.040980351248258	0.0024835519352055	0.846012888899107	-0.0188937384794422	0.79	-0.0191875704136449	0.731
negFT20014h	PC	PC 42:4	PC (18:0_24:4)	M-H+FA	910.6532152	9.057987976	myelin+	OD	-0.092181433309825	0.00553536176035621	0.838233320715654	0.0444412849528266	0.043	0.0796981832108256	0.016
negFT20080h	PC	PC 42:3	PC (18:2_24:1); PC (24:3_18:0)	M-H+FA	912.6693479	10.02596792	myelin+	OD	0.0488576617580202	-0.0648466647813657	0.24188769032235	0.105322355605176	0.005	0.183400589580611	0.001
negFT20153h	PC	PC 42:2	PC (18:1_24:1)	M-H+FA	914.6850458	11.17610982	myelin+	OD	0.00997167948891383	-0.0597274280816938	0.209585675637187	0.113126024022501	0.004	0.211318944680231	0.001
negFT20221h	SulfoHexCer	SulfoHexCer d44:2	SulfoHexCer (d18:1/26:1)	M-H	916.6548383	9.048762004	myelin+	OD	-1.84820055897757e-06	-0.038973174140043	0.313082281892407	0.102210608426103	0.004	0.153054560060133	0.001
negFT20289h	SulfoHexCer	SulfoHexCer t43:2	SulfoHexCer (d18:1/h25:1)	M-H	918.6341523	8.138887533	myelin+	OD	0.14644749927999	-0.0879552795122176	0.0251600579149964	0.0973333570262856	0.009	0.166124806075424	0.001
negFT20651h	PC	PC 43:2	PC (18:1_25:1)	M-H+FA	928.70061	11.96488851	myelin+	OD	0.0940979731621692	-0.100562962683035	0.140528335945368	0.116405503220404	0.002	0.203884336017303	0.001
negFT20803h	SulfoHexCer	SulfoHexCer t44:2	SulfoHexCer (d18:1/h26:1)	M-H	932.6499502	8.7326533	myelin+	OD	0.0863596859521957	-0.0612195582555434	0.0746516517571403	0.122861210846139	0.005	0.206591363421737	0.001
negFT21097h	PC	PC 44:3	PC (18:1_26:2); PC (18:2_26:1)	M-H+FA	940.7004706	11.45711975	myelin+	OD	0.125734017566174	-0.09377187265878	0.10103438033071	0.111578706696921	0.003	0.187903840219128	0.002
negFT21177h	PC	PC 44:2	PC (18:1_26:1); PC (16:1_28:1)	M-H+FA	942.7161175	12.86674093	myelin+	OD	-0.00716492107767256	-0.0521551793891364	0.24188769032235	0.113137427521805	0.005	0.208640503423244	0.001
negFT21253h	PC	PC 44:1	PC (18:1_26:0)	M-H+FA	944.7319137	13.99227295	myelin+	OD	-0.0925000757681497	-0.020668483302495	0.603259684656377	0.079289893994322	0.012	0.16705001220636	0.001
negFT21653h	PC	PC 45:2	PC (18:1_27:1); PC (17:1_28:1)	M-H+FA	956.7318751	13.509876	myelin+	OD	0.0291248775034548	-0.0649937148095949	0.197451150546084	0.106332537572707	0.003	0.191666173931152	0.001
negFT21912h	PC	PC 46:5	PC (20:4_26:1)	M-H+FA	964.7004412	11.47699788	myelin+	OD	-0.00859896741092946	-0.0581145248472926	0.307207496055941	0.10986103241017	0.005	0.209118088748378	0.001
negFT22111h	PC	PC 46:2	PC (18:1_28:1)	M-H+FA	970.7473285	14.00263367	myelin+	OD	-0.00595251176576023	-0.0435304191728442	0.24188769032235	0.115216297408226	0.002	0.212051474928657	0.001

## Sheet: SD2Bhuman_samples
Supplementary Data 2B:
HRMS human tissue sample ID.
HRMS Sample ID	Brain ID	Region Full Name
170426_BM_pos_1-30_MS19_HA_295	HA	1 1ary Visual Posterior (BA17p)
170426_pos_1-30_MS301_HB_679	HB	1 1ary Visual Posterior (BA17p)
170426_pos_1-30_MS540_HC_688	HC	1 1ary Visual Posterior (BA17p)
170426_pos_1-30_MS643_HD_402	HD	1 1ary Visual Posterior (BA17p)
170426_BM_pos_1-30_MS50_HA_43	HA	2 1ary Motor (BA4)
170426_pos_1-30_MS254_HB_379	HB	2 1ary Motor (BA4)
170426_pos_1-30_MS503_HC_322	HC	2 1ary Motor (BA4)
170426_pos_1-30_MS666_HD_462	HD	2 1ary Motor (BA4)
170426_pos_1-30_MS287_HB_264	HB	3 1ary Auditory (BA41/42)
170426_pos_1-30_MS476_HC_339	HC	3 1ary Auditory (BA41/42)
170426_pos_1-30_MS639_HD_580	HD	3 1ary Auditory (BA41/42)
170426_pos_1-30_MS63_HA_159	HA	3 1ary Auditory (BA41/42)
170426_BM_pos_1-30_MS21_HA_428	HA	4 1ary Visual Anterior (BA17a)
170426_pos_1-30_MS258_HB_429	HB	4 1ary Visual Anterior (BA17a)
170426_pos_1-30_MS538_HC_271	HC	4 1ary Visual Anterior (BA17a)
170426_pos_1-30_MS675_HD_463	HD	4 1ary Visual Anterior (BA17a)
170426_pos_1-30_MS309_HB_63	HB	5 1ary Somatosensory (BA3/1/2)
170426_pos_1-30_MS511_HC_370	HC	5 1ary Somatosensory (BA3/1/2)
170426_pos_1-30_MS674_HD_204	HD	5 1ary Somatosensory (BA3/1/2)
170426_pos_1-30_MS76_HA_119	HA	5 1ary Somatosensory (BA3/1/2)
170426_BM_pos_1-30_MS24_HA_183	HA	6 Piriform Cortex (PC)
170426_pos_1-30_MS303_HB_476	HB	6 Piriform Cortex (PC)
170426_pos_1-30_MS308_HB_693	HB	6 Piriform Cortex (PC)
170426_pos_1-30_MS687_HD_393	HD	6 Piriform Cortex (PC)
170426_BM_pos_1-30_MS9_HA_381	HA	7 2ary/3ary Visual Anterior (BA18/19a)
170426_pos_1-30_MS280_HB_634	HB	7 2ary/3ary Visual Anterior (BA18/19a)
170426_pos_1-30_MS480_HC_697	HC	7 2ary/3ary Visual Anterior (BA18/19a)
170426_pos_1-30_MS533_HC_124	HC	7 2ary/3ary Visual Anterior (BA18/19a)
170426_pos_1-30_MS699_HD_549	HD	7 2ary/3ary Visual Anterior (BA18/19a)
170426_pos_1-30_MS289_HB_625	HB	8 2ary/3ary Visual Posterior (BA18/19p)
170426_pos_1-30_MS475_HC_689	HC	8 2ary/3ary Visual Posterior (BA18/19p)
170426_pos_1-30_MS60_HA_492	HA	8 2ary/3ary Visual Posterior (BA18/19p)
170426_pos_1-30_MS694_HD_50	HD	8 2ary/3ary Visual Posterior (BA18/19p)
170426_BM_pos_1-30_MS35_HA_254	HA	9 2ary Auditory Anterior (BA21a)
170426_pos_1-30_MS271_HB_298	HB	9 2ary Auditory Anterior (BA21a)
170426_pos_1-30_MS502_HC_225	HC	9 2ary Auditory Anterior (BA21a)
170426_pos_1-30_MS646_HD_422	HD	9 2ary Auditory Anterior (BA21a)
170426_pos_1-30_MS278_HB_382	HB	10 2ary Auditory Posterior (BA21p)
170426_pos_1-30_MS546_HC_51	HC	10 2ary Auditory Posterior (BA21p)
170426_pos_1-30_MS65_HA_177	HA	10 2ary Auditory Posterior (BA21p)
170426_pos_1-30_MS665_HD_243	HD	10 2ary Auditory Posterior (BA21p)
170426_pos_1-30_MS706_HD_699	HD	10 2ary Auditory Posterior (BA21p)
170426_pos_1-30_MS249_HB_471	HB	11 2ary Auditory, language (BA22a)
170426_pos_1-30_MS507_HC_455	HC	11 2ary Auditory, language (BA22a)
170426_pos_1-30_MS58_HA_650	HA	11 2ary Auditory, language (BA22a)
170426_pos_1-30_MS684_HD_589	HD	11 2ary Auditory, language (BA22a)
170426_BM_pos_1-30_MS7_HA_37	HA	12 2ary Auditory, Wernicke (BA22p)
170426_pos_1-30_MS238_HB_161	HB	12 2ary Auditory, Wernicke (BA22p)
170426_pos_1-30_MS520_HC_54	HC	12 2ary Auditory, Wernicke (BA22p)
170426_pos_1-30_MS689_HD_78	HD	12 2ary Auditory, Wernicke (BA22p)
170426_BM_pos_1-30_MS10_HA_384	HA	13 2ary Somatosensory Cortex (2nd-SS)
170426_pos_1-30_MS307_HB_659	HB	13 2ary Somatosensory Cortex (2nd-SS)
170426_pos_1-30_MS488_HC_696	HC	13 2ary Somatosensory Cortex (2nd-SS)
170426_pos_1-30_MS509_HC_477	HC	13 2ary Somatosensory Cortex (2nd-SS)
170426_pos_1-30_MS688_HD_611	HD	13 2ary Somatosensory Cortex (2nd-SS)
170426_pos_1-30_MS532_HC_39	HC	14 Premotor Posterior (BA6p)
170426_pos_1-30_MS66_HA_252	HA	14 Premotor Posterior (BA6p)
170426_BM_pos_1-30_MS30_HA_287	HA	15 Premotor Precentral (BA6prc)
170426_pos_1-30_MS492_HC_23	HC	15 Premotor Precentral (BA6prc)
170426_pos_1-30_MS260_HB_554	HB	16 Premotor Medial (BA6m)
170426_pos_1-30_MS506_HC_345	HC	16 Premotor Medial (BA6m)
170426_pos_1-30_MS54_HA_52	HA	16 Premotor Medial (BA6m)
170426_pos_1-30_MS678_HD_283	HD	16 Premotor Medial (BA6m)
170426_BM_pos_1-30_MS11_HA_42	HA	17 Premotor Anterior Lateral (BA6a)
170426_pos_1-30_MS291_HB_548	HB	17 Premotor Anterior Lateral (BA6a)
170426_pos_1-30_MS485_HC_277	HC	17 Premotor Anterior Lateral (BA6a)
170426_pos_1-30_MS638_HD_83	HD	17 Premotor Anterior Lateral (BA6a)
170426_pos_1-30_MS282_HB_246	HB	18 Anterior Middle Temporal (BA37-aMT)
170426_pos_1-30_MS515_HC_318	HC	18 Anterior Middle Temporal (BA37-aMT)
170426_pos_1-30_MS641_HD_640	HD	18 Anterior Middle Temporal (BA37-aMT)
170426_pos_1-30_MS77_HA_357	HA	18 Anterior Middle Temporal (BA37-aMT)
170426_BM_pos_1-30_MS22_HA_104	HA	19 Posterior Middle Temporal (BA37-pMT)
170426_pos_1-30_MS297_HB_106	HB	19 Posterior Middle Temporal (BA37-pMT)
170426_pos_1-30_MS489_HC_690	HC	19 Posterior Middle Temporal (BA37-pMT)
170426_pos_1-30_MS661_HD_386	HD	19 Posterior Middle Temporal (BA37-pMT)
170426_BM_pos_1-30_MS13_HA_436	HA	20 Posterior Fusiform (BA37m)
170426_pos_1-30_MS256_HB_22	HB	20 Posterior Fusiform (BA37m)
170426_pos_1-30_MS539_HC_150	HC	20 Posterior Fusiform (BA37m)
170426_BM_pos_1-30_MS3_HA_16	HA	21 FEF Lateral (BA8)
170426_pos_1-30_MS478_HC_641	HC	21 FEF Lateral (BA8)
170426_pos_1-30_MS635_HD_365	HD	21 FEF Lateral (BA8)
170426_BM_pos_1-30_MS28_HA_187	HA	22 FEF Medial (BA8m)
170426_pos_1-30_MS245_HB_619	HB	22 FEF Medial (BA8m)
170426_pos_1-30_MS494_HC_376	HC	22 FEF Medial (BA8m)
170426_pos_1-30_MS698_HD_387	HD	22 FEF Medial (BA8m)
170426_BM_pos_1-30_MS31_HA_482	HA	23 Insular Anterior Cortex (INSa)
170426_pos_1-30_MS247_HB_629	HB	23 Insular Anterior Cortex (INSa)
170426_pos_1-30_MS545_HC_649	HC	23 Insular Anterior Cortex (INSa)
170426_pos_1-30_MS660_HD_664	HD	23 Insular Anterior Cortex (INSa)
170426_BM_pos_1-30_MS14_HA_140	HA	24 Insular Posterior Cortex (INSp)
170426_pos_1-30_MS255_HB_469	HB	24 Insular Posterior Cortex (INSp)
170426_pos_1-30_MS484_HC_662	HC	24 Insular Posterior Cortex (INSp)
170426_pos_1-30_MS692_HD_6	HD	24 Insular Posterior Cortex (INSp)
170426_BM_pos_1-30_MS25_HA_409	HA	25 Anterior Inferior Temporal (BA20a)
170426_pos_1-30_MS292_HB_286	HB	25 Anterior Inferior Temporal (BA20a)
170426_pos_1-30_MS512_HC_587	HC	25 Anterior Inferior Temporal (BA20a)
170426_pos_1-30_MS663_HD_335	HD	25 Anterior Inferior Temporal (BA20a)
170426_BM_pos_1-30_MS1_HA_259	HA	26 Posterior Inferior Temporal (BA20p)
170426_pos_1-30_MS302_HB_618	HB	26 Posterior Inferior Temporal (BA20p)
170426_pos_1-30_MS524_HC_341	HC	26 Posterior Inferior Temporal (BA20p)
170426_pos_1-30_MS669_HD_594	HD	26 Posterior Inferior Temporal (BA20p)
170426_pos_1-30_MS298_HB_68	HB	27 Anterior Superior Parietal (BA5/BA7a)
170426_pos_1-30_MS514_HC_174	HC	27 Anterior Superior Parietal (BA5/BA7a)
170426_pos_1-30_MS57_HA_331	HA	27 Anterior Superior Parietal (BA5/BA7a)
170426_pos_1-30_MS703_HD_388	HD	27 Anterior Superior Parietal (BA5/BA7a)
170426_BM_pos_1-30_MS15_HA_490	HA	28 Posterior Superior Parietal (BA7p)
170426_pos_1-30_MS246_HB_449	HB	28 Posterior Superior Parietal (BA7p)
170426_pos_1-30_MS477_HC_572	HC	28 Posterior Superior Parietal (BA7p)
170426_pos_1-30_MS655_HD_666	HD	28 Posterior Superior Parietal (BA7p)
170426_BM_pos_1-30_MS5_HA_98	HA	29 Precuneus (BA7m)
170426_pos_1-30_MS242_HB_160	HB	29 Precuneus (BA7m)
170426_pos_1-30_MS493_HC_680	HC	29 Precuneus (BA7m)
170426_pos_1-30_MS652_HD_87	HD	29 Precuneus (BA7m)
170426_pos_1-30_MS305_HB_665	HB	30 Temporopolar (BA38)
170426_pos_1-30_MS510_HC_410	HC	30 Temporopolar (BA38)
170426_pos_1-30_MS697_HD_579	HD	30 Temporopolar (BA38)
170426_pos_1-30_MS69_HA_483	HA	30 Temporopolar (BA38)
170426_pos_1-30_MS284_HB_41	HB	31 Angular (BA39)
170426_pos_1-30_MS548_HC_427	HC	31 Angular (BA39)
170426_pos_1-30_MS61_HA_214	HA	31 Angular (BA39)
170426_pos_1-30_MS667_HD_89	HD	31 Angular (BA39)
170426_BM_pos_1-30_MS2_HA_502	HA	32 Anterior Supramarginal (BA40a)
170426_pos_1-30_MS293_HB_144	HB	32 Anterior Supramarginal (BA40a)
170426_pos_1-30_MS525_HC_224	HC	32 Anterior Supramarginal (BA40a)
170426_pos_1-30_MS691_HD_337	HD	32 Anterior Supramarginal (BA40a)
170426_BM_pos_1-30_MS26_HA_615	HA	33 Posterior Supramarginal (BA40p)
170426_pos_1-30_MS290_HB_535	HB	33 Posterior Supramarginal (BA40p)
170426_pos_1-30_MS479_HC_404	HC	33 Posterior Supramarginal (BA40p)
170426_pos_1-30_MS677_HD_58	HD	33 Posterior Supramarginal (BA40p)
170426_BM_pos_1-30_MS36_HA_518	HA	34 Ventrolateral Prefrontal, Broca, BA44 (BA44)
170426_pos_1-30_MS283_HB_231	HB	34 Ventrolateral Prefrontal, Broca, BA44 (BA44)
170426_pos_1-30_MS481_HC_399	HC	34 Ventrolateral Prefrontal, Broca, BA44 (BA44)
170426_pos_1-30_MS642_HD_206	HD	34 Ventrolateral Prefrontal, Broca, BA44 (BA44)
170426_BM_pos_1-30_MS45_HA_592	HA	35 Ventrolateral Prefrontal, Broca, BA45 (BA45)
170426_pos_1-30_MS267_HB_36	HB	35 Ventrolateral Prefrontal, Broca, BA45 (BA45)
170426_pos_1-30_MS526_HC_670	HC	35 Ventrolateral Prefrontal, Broca, BA45 (BA45)
170426_pos_1-30_MS645_HD_178	HD	35 Ventrolateral Prefrontal, Broca, BA45 (BA45)
170426_pos_1-30_MS306_HB_326	HB	36 Dorsolateral Prefrontal, BA46 (BA46)
170426_pos_1-30_MS523_HC_232	HC	36 Dorsolateral Prefrontal, BA46 (BA46)
170426_pos_1-30_MS701_HD_358	HD	36 Dorsolateral Prefrontal, BA46 (BA46)
170426_pos_1-30_MS71_HA_467	HA	36 Dorsolateral Prefrontal, BA46 (BA46)
170426_BM_pos_1-30_MS43_HA_66	HA	37 Dorsolateral Prefrontal, BA9 (BA9)
170426_pos_1-30_MS299_HB_38	HB	37 Dorsolateral Prefrontal, BA9 (BA9)
170426_pos_1-30_MS543_HC_590	HC	37 Dorsolateral Prefrontal, BA9 (BA9)
170426_pos_1-30_MS650_HD_346	HD	37 Dorsolateral Prefrontal, BA9 (BA9)
170426_BM_pos_1-30_MS41_HA_261	HA	38 Dorsolateral Prefrontal Medial (BA9m)
170426_pos_1-30_MS251_HB_653	HB	38 Dorsolateral Prefrontal Medial (BA9m)
170426_pos_1-30_MS528_HC_622	HC	38 Dorsolateral Prefrontal Medial (BA9m)
170426_pos_1-30_MS704_HD_401	HD	38 Dorsolateral Prefrontal Medial (BA9m)
170426_BM_pos_1-30_MS33_HA_147	HA	39 Orbitofrontal, BA11 (BA11)
170426_pos_1-30_MS285_HB_403	HB	39 Orbitofrontal, BA11 (BA11)
170426_pos_1-30_MS535_HC_320	HC	39 Orbitofrontal, BA11 (BA11)
170426_pos_1-30_MS682_HD_516	HD	39 Orbitofrontal, BA11 (BA11)
170426_pos_1-30_MS240_HB_19	HB	40 Orbitofrontal, BA47 (BA47)
170426_pos_1-30_MS498_HC_146	HC	40 Orbitofrontal, BA47 (BA47)
170426_pos_1-30_MS52_HA_555	HA	40 Orbitofrontal, BA47 (BA47)
170426_pos_1-30_MS673_HD_61	HD	40 Orbitofrontal, BA47 (BA47)
170426_BM_pos_1-30_MS17_HA_196	HA	41 Anterior Prefrontal (BA10)
170426_pos_1-30_MS263_HB_350	HB	41 Anterior Prefrontal (BA10)
170426_pos_1-30_MS530_HC_73	HC	41 Anterior Prefrontal (BA10)
170426_pos_1-30_MS664_HD_297	HD	41 Anterior Prefrontal (BA10)
170426_pos_1-30_MS296_HB_361	HB	42 Prefrontal Medial (BA10m)
170426_pos_1-30_MS490_HC_169	HC	42 Prefrontal Medial (BA10m)
170426_pos_1-30_MS662_HD_129	HD	42 Prefrontal Medial (BA10m)
170426_pos_1-30_MS73_HA_1	HA	42 Prefrontal Medial (BA10m)
170426_pos_1-30_MS277_HB_541	HB	43 Frontopolar (BA10fp)
170426_pos_1-30_MS517_HC_199	HC	43 Frontopolar (BA10fp)
170426_pos_1-30_MS56_HA_315	HA	43 Frontopolar (BA10fp)
170426_pos_1-30_MS693_HD_674	HD	43 Frontopolar (BA10fp)
170426_pos_1-30_MS250_HB_486	HB	44 Cingulate Anterior, BA32g (BA32g)
170426_pos_1-30_MS501_HC_504	HC	44 Cingulate Anterior, BA32g (BA32g)
170426_pos_1-30_MS53_HA_296	HA	44 Cingulate Anterior, BA32g (BA32g)
170426_pos_1-30_MS690_HD_21	HD	44 Cingulate Anterior, BA32g (BA32g)
170426_BM_pos_1-30_MS29_HA_299	HA	45 Cingulate Anterior, BA24 (BA24)
170426_pos_1-30_MS244_HB_26	HB	45 Cingulate Anterior, BA24 (BA24)
170426_pos_1-30_MS505_HC_559	HC	45 Cingulate Anterior, BA24 (BA24)
170426_pos_1-30_MS685_HD_530	HD	45 Cingulate Anterior, BA24 (BA24)
170426_pos_1-30_MS304_HB_591	HB	46 Cingulate Anterior, BA32 (BA32)
170426_pos_1-30_MS483_HC_694	HC	46 Cingulate Anterior, BA32 (BA32)
170426_pos_1-30_MS497_HC_28	HC	46 Cingulate Anterior, BA32 (BA32)
170426_pos_1-30_MS59_HA_244	HA	46 Cingulate Anterior, BA32 (BA32)
170426_pos_1-30_MS679_HD_265	HD	46 Cingulate Anterior, BA32 (BA32)
170426_pos_1-30_MS262_HB_448	HB	47 Cingulate Posterior, BA23a (BA23a)
170426_pos_1-30_MS544_HC_170	HC	47 Cingulate Posterior, BA23a (BA23a)
170426_pos_1-30_MS55_HA_168	HA	47 Cingulate Posterior, BA23a (BA23a)
170426_pos_1-30_MS656_HD_637	HD	47 Cingulate Posterior, BA23a (BA23a)
170426_pos_1-30_MS499_HC_110	HC	48 Cingulate Posterior, BA23p (BA23p)
170426_pos_1-30_MS654_HD_195	HD	48 Cingulate Posterior, BA23p (BA23p)
170426_pos_1-30_MS68_HA_354	HA	48 Cingulate Posterior, BA23p (BA23p)
170426_pos_1-30_MS259_HB_465	HB	49 Cingulate Posterior, BA31 (BA31)
170426_pos_1-30_MS495_HC_600	HC	49 Cingulate Posterior, BA31 (BA31)
170426_pos_1-30_MS637_HD_128	HD	49 Cingulate Posterior, BA31 (BA31)
170426_pos_1-30_MS64_HA_539	HA	49 Cingulate Posterior, BA31 (BA31)
170426_pos_1-30_MS276_HB_372	HB	50 Cingulate Subcallosal (BA25)
170426_pos_1-30_MS527_HC_485	HC	50 Cingulate Subcallosal (BA25)
170426_pos_1-30_MS62_HA_648	HA	50 Cingulate Subcallosal (BA25)
170426_pos_1-30_MS681_HD_332	HD	50 Cingulate Subcallosal (BA25)
170426_BM_pos_1-30_MS20_HA_189	HA	51 Retrosplenial (BA29/30)
170426_BM_pos_1-30_MS46_HA_691	HA	51 Retrosplenial (BA29/30)
170426_pos_1-30_MS279_HB_437	HB	51 Retrosplenial (BA29/30)
170426_pos_1-30_MS531_HC_257	HC	51 Retrosplenial (BA29/30)
170426_pos_1-30_MS640_HD_53	HD	51 Retrosplenial (BA29/30)
170426_BM_pos_1-30_MS42_HA_355	HA	52 Amygdala (AMG)
170426_pos_1-30_MS241_HB_226	HB	52 Amygdala (AMG)
170426_pos_1-30_MS550_HC_415	HC	52 Amygdala (AMG)
170426_pos_1-30_MS634_HD_593	HD	52 Amygdala (AMG)
170426_BM_pos_1-30_MS48_HA_506	HA	53 Entorhinal Cortex (ENT)
170426_pos_1-30_MS273_HB_616	HB	53 Entorhinal Cortex (ENT)
170426_pos_1-30_MS547_HC_451	HC	53 Entorhinal Cortex (ENT)
170426_pos_1-30_MS651_HD_209	HD	53 Entorhinal Cortex (ENT)
170426_BM_pos_1-30_MS16_HA_149	HA	54 Hippocampus, CA3 / Dentate Gyrus (CA3)
170426_pos_1-30_MS266_HB_424	HB	54 Hippocampus, CA3 / Dentate Gyrus (CA3)
170426_pos_1-30_MS519_HC_601	HC	54 Hippocampus, CA3 / Dentate Gyrus (CA3)
170426_pos_1-30_MS649_HD_570	HD	54 Hippocampus, CA3 / Dentate Gyrus (CA3)
170426_BM_pos_1-30_MS4_HA_556	HA	55 Hippocampus, CA1 (CA1)
170426_pos_1-30_MS268_HB_458	HB	55 Hippocampus, CA1 (CA1)
170426_pos_1-30_MS486_HC_205	HC	55 Hippocampus, CA1 (CA1)
170426_pos_1-30_MS670_HD_454	HD	55 Hippocampus, CA1 (CA1)
170426_BM_pos_1-30_MS37_HA_657	HA	56 Subiculum (SUB)
170426_pos_1-30_MS237_HB_505	HB	56 Subiculum (SUB)
170426_pos_1-30_MS529_HC_192	HC	56 Subiculum (SUB)
170426_pos_1-30_MS658_HD_698	HD	56 Subiculum (SUB)
170426_pos_1-30_MS672_HD_138	HD	56 Subiculum (SUB)
170426_BM_pos_1-30_MS6_HA_5	HA	57 Nucleus Accumbens (NAcc)
170426_pos_1-30_MS295_HB_120	HB	57 Nucleus Accumbens (NAcc)
170426_pos_1-30_MS542_HC_62	HC	57 Nucleus Accumbens (NAcc)
170426_pos_1-30_MS653_HD_400	HD	57 Nucleus Accumbens (NAcc)
170426_pos_1-30_MS243_HB_194	HB	58 Caudate (CAUD)
170426_pos_1-30_MS521_HC_126	HC	58 Caudate (CAUD)
170426_pos_1-30_MS705_HD_501	HD	58 Caudate (CAUD)
170426_pos_1-30_MS72_HA_432	HA	58 Caudate (CAUD)
170426_pos_1-30_MS288_HB_397	HB	59 Putamen (PUT)
170426_pos_1-30_MS496_HC_239	HC	59 Putamen (PUT)
170426_pos_1-30_MS51_HA_273	HA	59 Putamen (PUT)
170426_pos_1-30_MS644_HD_367	HD	59 Putamen (PUT)
170426_pos_1-30_MS269_HB_430	HB	60 Substantia Nigra (SN)
170426_pos_1-30_MS536_HC_528	HC	60 Substantia Nigra (SN)
170426_pos_1-30_MS636_HD_44	HD	60 Substantia Nigra (SN)
170426_pos_1-30_MS67_HA_479	HA	60 Substantia Nigra (SN)
170426_pos_1-30_MS257_HB_347	HB	61 Globus Pallidus (GP)
170426_pos_1-30_MS487_HC_582	HC	61 Globus Pallidus (GP)
170426_pos_1-30_MS647_HD_481	HD	61 Globus Pallidus (GP)
170426_pos_1-30_MS74_HA_498	HA	61 Globus Pallidus (GP)
170426_BM_pos_1-30_MS32_HA_362	HA	62 Pulvinar Thalamus (THA-Pul)
170426_pos_1-30_MS286_HB_521	HB	62 Pulvinar Thalamus (THA-Pul)
170426_pos_1-30_MS508_HC_609	HC	62 Pulvinar Thalamus (THA-Pul)
170426_pos_1-30_MS668_HD_95	HD	62 Pulvinar Thalamus (THA-Pul)
170426_BM_pos_1-30_MS39_HA_233	HA	63 Ventral Anterior Thalamus (THA-VA)
170426_pos_1-30_MS248_HB_445	HB	63 Ventral Anterior Thalamus (THA-VA)
170426_pos_1-30_MS541_HC_268	HC	63 Ventral Anterior Thalamus (THA-VA)
170426_pos_1-30_MS659_HD_433	HD	63 Ventral Anterior Thalamus (THA-VA)
170426_BM_pos_1-30_MS27_HA_459	HA	64 Medial Dorsal Thalamus (THA-MD)
170426_pos_1-30_MS252_HB_208	HB	64 Medial Dorsal Thalamus (THA-MD)
170426_pos_1-30_MS522_HC_447	HC	64 Medial Dorsal Thalamus (THA-MD)
170426_pos_1-30_MS702_HD_623	HD	64 Medial Dorsal Thalamus (THA-MD)
170426_BM_pos_1-30_MS49_HA_686	HA	65 Ventral Lateral Thalamus (THA-VL)
170426_pos_1-30_MS265_HB_599	HB	65 Ventral Lateral Thalamus (THA-VL)
170426_pos_1-30_MS516_HC_49	HC	65 Ventral Lateral Thalamus (THA-VL)
170426_pos_1-30_MS696_HD_148	HD	65 Ventral Lateral Thalamus (THA-VL)
170426_BM_pos_1-30_MS38_HA_460	HA	66 Hypothalamus (HYP)
170426_pos_1-30_MS272_HB_102	HB	66 Hypothalamus (HYP)
170426_pos_1-30_MS491_HC_207	HC	66 Hypothalamus (HYP)
170426_pos_1-30_MS676_HD_474	HD	66 Hypothalamus (HYP)
170426_BM_pos_1-30_MS18_HA_305	HA	67 Superior Colliculus (SC)
170426_pos_1-30_MS275_HB_421	HB	67 Superior Colliculus (SC)
170426_pos_1-30_MS518_HC_510	HC	67 Superior Colliculus (SC)
170426_BM_pos_1-30_MS44_HA_644	HA	68 Red Nucleus (RN)
170426_pos_1-30_MS264_HB_175	HB	68 Red Nucleus (RN)
170426_pos_1-30_MS648_HD_294	HD	68 Red Nucleus (RN)
170426_BM_pos_1-30_MS40_HA_577	HA	69 External Capsule (EC)
170426_pos_1-30_MS261_HB_342	HB	69 External Capsule (EC)
170426_pos_1-30_MS500_HC_695	HC	69 External Capsule (EC)
170426_pos_1-30_MS504_HC_162	HC	69 External Capsule (EC)
170426_pos_1-30_MS683_HD_567	HD	69 External Capsule (EC)
170426_BM_pos_1-30_MS23_HA_121	HA	70 Internal Capsule (IC)
170426_pos_1-30_MS270_HB_171	HB	70 Internal Capsule (IC)
170426_pos_1-30_MS537_HC_425	HC	70 Internal Capsule (IC)
170426_pos_1-30_MS671_HD_360	HD	70 Internal Capsule (IC)
170426_BM_pos_1-30_MS12_HA_596	HA	71 Corpus Callosum Anterior (CCa)
170426_pos_1-30_MS281_HB_251	HB	71 Corpus Callosum Anterior (CCa)
170426_pos_1-30_MS513_HC_191	HC	71 Corpus Callosum Anterior (CCa)
170426_pos_1-30_MS695_HD_683	HD	71 Corpus Callosum Anterior (CCa)
170426_pos_1-30_MS239_HB_531	HB	72 Corpus Callosum Posterior (CCp)
170426_pos_1-30_MS482_HC_423	HC	72 Corpus Callosum Posterior (CCp)
170426_pos_1-30_MS680_HD_24	HD	72 Corpus Callosum Posterior (CCp)
170426_pos_1-30_MS75_HA_116	HA	72 Corpus Callosum Posterior (CCp)
170426_BM_pos_1-30_MS8_HA_692	HA	73 Deep Nuclei - Dentate Nucleus (DN)
170426_pos_1-30_MS274_HB_270	HB	73 Deep Nuclei - Dentate Nucleus (DN)
170426_pos_1-30_MS700_HD_336	HD	73 Deep Nuclei - Dentate Nucleus (DN)
170426_pos_1-30_MS70_HA_494	HA	73 Deep Nuclei - Dentate Nucleus (DN)
170426_BM_pos_1-30_MS47_HA_30	HA	74 Cerebellar White Matter (CB-WM)
170426_pos_1-30_MS253_HB_443	HB	74 Cerebellar White Matter (CB-WM)
170426_pos_1-30_MS534_HC_211	HC	74 Cerebellar White Matter (CB-WM)
170426_pos_1-30_MS657_HD_197	HD	74 Cerebellar White Matter (CB-WM)
170426_BM_pos_1-30_MS34_HA_237	HA	75 Cerebellar Grey Matter (CB-GM)
170426_pos_1-30_MS300_HB_308	HB	75 Cerebellar Grey Matter (CB-GM)
170426_pos_1-30_MS549_HC_647	HC	75 Cerebellar Grey Matter (CB-GM)
170426_pos_1-30_MS686_HD_34	HD	75 Cerebellar Grey Matter (CB-GM)

## Sheet: SD2Chuman_intensities
Supplementary Data 2C:
Normalized HRMS human lipid intensities (for Peak ID information see Supplementary Data 2A).
	HRMS Sample ID
Peak ID	170426_BM_pos_1-30_MS19_HA_295	170426_pos_1-30_MS301_HB_679	170426_pos_1-30_MS540_HC_688	170426_pos_1-30_MS643_HD_402	170426_BM_pos_1-30_MS50_HA_43	170426_pos_1-30_MS254_HB_379	170426_pos_1-30_MS503_HC_322	170426_pos_1-30_MS666_HD_462	170426_pos_1-30_MS287_HB_264	170426_pos_1-30_MS476_HC_339	170426_pos_1-30_MS639_HD_580	170426_pos_1-30_MS63_HA_159	170426_BM_pos_1-30_MS21_HA_428	170426_pos_1-30_MS258_HB_429	170426_pos_1-30_MS538_HC_271	170426_pos_1-30_MS675_HD_463	170426_pos_1-30_MS309_HB_63	170426_pos_1-30_MS511_HC_370	170426_pos_1-30_MS674_HD_204	170426_pos_1-30_MS76_HA_119	170426_BM_pos_1-30_MS24_HA_183	170426_pos_1-30_MS303_HB_476	170426_pos_1-30_MS308_HB_693	170426_pos_1-30_MS687_HD_393	170426_BM_pos_1-30_MS9_HA_381	170426_pos_1-30_MS280_HB_634	170426_pos_1-30_MS480_HC_697	170426_pos_1-30_MS533_HC_124	170426_pos_1-30_MS699_HD_549	170426_pos_1-30_MS289_HB_625	170426_pos_1-30_MS475_HC_689	170426_pos_1-30_MS60_HA_492	170426_pos_1-30_MS694_HD_50	170426_BM_pos_1-30_MS35_HA_254	170426_pos_1-30_MS271_HB_298	170426_pos_1-30_MS502_HC_225	170426_pos_1-30_MS646_HD_422	170426_pos_1-30_MS278_HB_382	170426_pos_1-30_MS546_HC_51	170426_pos_1-30_MS65_HA_177	170426_pos_1-30_MS665_HD_243	170426_pos_1-30_MS706_HD_699	170426_pos_1-30_MS249_HB_471	170426_pos_1-30_MS507_HC_455	170426_pos_1-30_MS58_HA_650	170426_pos_1-30_MS684_HD_589	170426_BM_pos_1-30_MS7_HA_37	170426_pos_1-30_MS238_HB_161	170426_pos_1-30_MS520_HC_54
posFT07546h	2.66750767727025	3.0393845573057	3.09661889613937	3.46027933464698	2.89788457529271	3.65275823291736	3.86513499532966	3.30251779678838	2.90953156730251	3.74200235756695	3.3296989711354	2.81656586009857	2.69690067400314	2.66990033722477	3.37675442909631	3.5727564740752	2.72047761912573	3.09661131810499	3.20171434768088	2.73447363863625	3.0413954189308	2.79936438841847	2.87136550579298	3.21756498025231	2.60170398825171	2.80580585446531	3.47503697837246	3.16341234372125	3.27290791797485	2.82959030692221	3.43011404111739	2.56605652096711	3.53182348870808	2.92059256658789	2.56059792635325	3.31090439131019	3.34088378365065	2.72492148722404	3.20367858439157	3.29028750729296	3.37018394887276	2.9286836060244	2.70231574295581	3.79446274018831	2.5307560723717	3.60318251458838	2.45400747682143	3.00160767509599	2.96486698537977
posFT07702h	2.75409310450355	3.14472216142815	3.35817974306671	3.40021961991722	2.83291490302156	4.01472838731914	3.63755512337719	3.36596910018245	3.18080203985496	3.55660501074001	3.33278625233121	3.07485374605127	3.02775955964799	2.8716405174784	3.45448940922779	3.47214250316632	2.83174013741606	3.54698450067169	3.0269896324144	2.76002926569699	3.44294381768771	2.80858752497146	3.26979790181863	3.14987792657059	2.29937002570135	2.98402876996123	3.58100020201279	3.22891566464652	3.20731315896807	3.37197578336554	3.43475683219879	3.2508986676725	3.46992586005123	2.96616848904916	2.34944570049373	3.34721217754101	3.39829000037614	3.30588352829023	3.26098536783652	3.45963730388443	3.31796354460902	3.31654790228594	2.70790212626494	3.6595394310241	3.06951697359123	3.55659645600344	3.01391341791341	3.41679537713719	3.1427744707468
posFT08988h	2.86301672138762	2.62173836233076	3.52117160021311	3.48525060447185	3.13896660915926	3.91730345935241	3.83239150650658	3.40006586560346	3.31013602269476	3.91391815335414	3.47889583459395	3.37487984973507	2.83072033591426	2.53296786786313	3.65874479942097	3.49860048887246	2.84548861482642	2.99013813328643	3.32030142530321	3.00696541336948	2.91713757459491	2.64748549997757	2.71375101353584	3.02016026312606	2.79375304883476	2.81236490841689	3.73969905792322	3.35525210524532	3.39717525900819	3.26297379328579	3.73833913984532	2.75681400164958	3.49914879092288	2.9363721345077	2.53188384368613	3.61882314961811	3.36841196032411	3.09670289671627	3.48436438542089	3.53066208975513	3.42872524836637	3.27464909958501	2.94230531037316	3.98806920742374	3.11679994558141	3.64065854500267	3.04198456300797	3.43665918538106	3.48516192731895
posFT09286h	6.37541237027258	6.50825643364525	6.35896185026293	6.56013160692276	6.59163375608207	6.7031705218661	6.78165625762036	6.57591239100995	6.42335629460999	6.68238828204671	6.45450268406016	6.3116832821935	6.53540789083059	6.38430425911764	6.48402628692152	6.57648774282996	6.20735222142994	6.67064175485296	6.53385914630997	6.27358331957635	6.72856737530386	6.29925431153104	6.59565333951275	6.46951718430168	6.35077963552203	6.45513785819076	6.63219906547608	6.50046547808517	6.46560144680126	6.5585376993973	6.58895028149364	6.50026051873674	6.49028014305578	6.40238862467636	6.24792398296139	6.63267473221379	6.41783112378578	6.59321528233931	6.47922712794775	6.91074542879666	6.51911068195771	6.42553865638139	6.29035390384994	6.49477264140669	6.38931337970109	6.59494263542091	6.4026056861226	6.6069040003786	6.42316626068717
posFT10285h	3.95859706745706	3.99867072534072	4.42528704725617	4.14536637476053	3.95397129918565	4.67706017094295	4.51960967466315	3.93317492533688	4.25321138838001	4.72703044688047	4.06761324176533	4.30397303837493	3.90234132820983	3.81573439257729	4.61292509705752	4.09633773129425	3.97398842836172	3.92074954045637	3.92641637301676	3.77835227617569	3.90328463016648	4.04249759490563	3.8112701717547	3.80081776090016	3.90179436477237	3.90722730511391	4.54557574477036	4.24561399464058	3.88083389188518	4.09296123166764	4.46672837191941	4.09819427310744	4.06062560416858	3.91993917363624	3.67430012900169	4.3851283499206	4.06608236747613	4.11864318917529	4.42520769349316	4.26360061397851	4.03983060028954	3.90570624406774	3.98876142016794	4.85249528477081	4.04564935593694	4.14643422382204	4.07465101454421	4.32416415598648	4.35935865375494
posFT10407h	3.55853431606497	3.77238800568555	4.11735503006039	3.89541440697011	3.70909481151086	4.15715779402582	3.86490178688893	3.57283629472128	3.99223397515504	4.02473307009073	3.79791481549901	3.83047171101648	3.66847432871218	3.4818550739649	4.12448478554074	3.89877314897845	3.85763627764645	3.63761358671469	3.75610679505486	3.49627537679714	3.86253622787917	3.84119370576231	3.54145175792375	3.58532907691495	3.68990167358396	3.58657340991194	3.9785811905096	3.78810496340923	3.62130562532121	3.68894340611646	3.99946107422942	3.68498029617472	3.72253748133192	3.6620343394187	3.59557015520344	3.90048734983423	3.95057126183927	3.6264531513977	3.93232417221089	3.78830329479486	3.72063734982837	3.82844007579777	3.68217014799486	4.36995915997257	3.68515071286645	3.78060799724172	3.7469336767188	3.88615940667239	4.12257352731888
posFT17441h	5.16949664652762	5.5289180782574	5.55798818093166	5.20790341134435	5.37151183492829	5.27678398477637	5.40807914445599	5.13884016254662	5.47442862901262	5.38949404706871	5.04292012102172	5.27398293987827	5.29862944928865	5.51517980930975	5.66183995267223	5.17265280093115	5.58969129078364	5.47814822259576	5.18165258096064	5.25145328414734	5.58527813463504	5.53875893510954	5.48207844655042	5.27969290249772	5.35616530854735	5.41942854030156	5.59491019123869	5.54042987343169	5.26398500977971	5.39863294257665	5.48005725354381	5.21936582530851	5.236835423123	5.27977523908819	5.52241281406966	5.39737404712698	5.32932905454045	5.29814552299836	5.40545868882196	5.52447391116073	5.1689946223844	5.23030677268482	5.3661414274339	5.49661845282376	5.2107303822691	5.26166096370822	5.17414242538585	5.50131711335224	5.54436198862528
posFT17562h	4.08026939918529	4.29006739276901	3.8902120445659	4.90085429902153	4.49518635956514	4.48550115627298	4.31152950301265	5.20523235484676	4.33369943931413	4.09529652658432	4.96617137688105	4.18299966148463	4.30621523960567	4.58505702806403	3.9975286083461	4.83928455449016	4.54780771429481	4.8249517962988	5.25946351314394	4.35912538065397	4.54776339137732	4.50656914232036	4.7069197706487	5.28108397840111	4.52694170765196	4.4872458687485	3.99997029447066	4.55142219929506	4.78984663853533	4.27161191851658	4.03736206156135	4.23060307904504	5.02394192134423	4.64272532809321	4.67299528899189	4.43303684425498	5.23599892469011	4.6804045109839	4.37412761067595	4.58856932302189	5.07139434639486	5.05017718730728	4.45783477555511	4.34692322792608	4.5429587658064	5.2073958184198	4.44206748236221	4.60531845675692	4.19606580748865
posFT17680h	2.84229844871161	3.26300210630185	3.200992209832	2.87590579921407	3.1161142465811	2.95585783749113	3.21148403896885	2.78195833721851	3.2533555791593	2.99463638783888	2.63996379085935	3.02434621924294	3.00340065245347	2.98442430860404	3.35163314777594	3.05892921810916	3.27489026313653	3.09473379009158	2.68758068096856	2.91104876804272	3.16369126950202	3.13655387892166	3.03515845488043	2.82692483774288	2.92206124584921	3.14351567369552	3.37037282132366	3.38182146143422	2.87862469169374	2.98086126000311	3.08845513288087	2.83970544558071	2.92505248345085	2.79155263189466	3.06141124840888	2.99560204990209	2.94286104625646	3.0204050439289	2.89393101851384	2.95815411483208	2.85750039598547	2.91915905447913	2.917069497559	3.10976150176384	2.83685177628831	3.04700881809604	2.80538382565852	3.09275055067327	3.41213446238977
posFT17683h	2.98554508509207	2.9905936883461	2.9660887130383	3.6288563459495	3.30110470613208	2.94447191343353	3.14991051663177	3.49721128150141	2.99635091301201	2.97247504120299	3.39737982979408	3.09329245790014	3.3436761621818	3.03046292814208	3.04142084213568	3.41610739088878	2.98784027881224	3.56522688020276	3.64930460099403	3.13417255603144	3.20421527904245	3.19682689442004	3.07736654612052	3.52606237832433	3.08233390758964	2.80821033012341	3.00014216382482	3.24935940592307	3.48493088673886	3.02082337963286	2.94958237941865	3.24105179057202	3.4349656285124	3.07336388379327	3.18311125633633	3.03989125427392	3.48085412402405	2.97981568888153	2.90647884069035	3.09562199709585	3.44264231769312	3.4255692749844	3.04198480601155	3.0899216807029	3.15903757965774	3.57435125601538	3.18517529607193	3.21014910399108	3.06272037753738
posFT18386h	4.31587338242645	4.83493382472241	4.84406012786539	4.35529180949555	4.49850130456851	4.83877873287964	4.93704445072669	4.49395619478225	4.89402062661603	4.8972160896773	4.3193442517763	4.44689604027102	4.41919493726623	4.94386980175185	5.00379294195122	4.35847709892415	4.90423028439498	4.86219988362523	4.49674473907071	4.51752569719893	4.69169419565592	4.93832569631269	4.99294837833341	4.58351572507391	4.64488457184166	4.9412581973123	4.96367273458624	5.40344840220325	4.34186211684322	4.80399960369903	4.85248177401547	4.33738084134777	4.42980659821937	4.67158423637171	4.90076617271929	4.91231266275149	4.50692313260957	4.88536632950027	4.95165230871843	4.62129779243152	4.41310839628469	4.41470924408504	4.85861383123951	5.03659320424274	4.59938049836945	4.49162166785157	4.59439978084497	4.9468737695606	4.92931138650012
posFT18528h	4.84834939358292	5.20225180970034	5.23857026689495	4.8807930997153	5.03560662997292	4.95492847387534	5.09634864391674	4.81205359472017	5.14090896539228	5.0434344382438	4.71381634014631	4.92998258801669	4.97955628670458	5.18493814997292	5.33807354535517	4.83170746291131	5.259156243794	5.16015059586358	4.84031533767121	4.90306396606462	5.2688342305227	5.21701875233625	5.15253423694397	4.96771019019955	5.04481191430912	5.09644501056158	5.2520963410678	5.20985393030095	4.92629333165119	5.06571748304092	5.1355738513393	4.90803615541912	4.90634073338699	4.95652866004231	5.19626747245813	5.07805528833385	4.98862758871037	4.96215825068673	5.08026058303734	5.17684749334296	4.83908803584574	4.92234464483461	5.0423169191511	5.16350293070886	4.87174119731751	4.93028796609665	4.83033315917906	5.17951865699479	5.21319698632406
posFT18662h	3.90620712633807	4.05083898894254	4.26623690503163	3.99044329651235	4.11529451688852	3.87649859567943	4.22916529515407	4.06230281807516	3.95926959348702	4.15534283743152	3.89891757655557	3.87352917786671	3.80474252068149	4.16231000804012	4.32450636275065	4.17454359757592	4.19040832285046	4.03402222404504	3.99846554249563	4.03903155795539	4.25391261542615	4.22335484585238	4.16444057040142	4.076100592473	3.9363780574609	4.06055850851624	4.19721436888817	4.09108219457586	4.02585251094774	3.87894894574517	4.1757676136681	3.83212247619303	3.93663709141469	3.96263912318246	4.13435755520949	4.24897238309436	4.16311527895562	3.90409615616315	4.21596113194908	3.99547656626202	4.14643945076786	4.04229563550319	3.98922649824324	4.27860358255476	3.9122264469212	4.03007262447649	3.81213675192965	4.07491126821964	4.28478722396124
posFT19324h	4.75276397746413	4.89767802140865	4.94377971135089	4.63865104561542	5.08436150232255	4.43040725786158	4.86042475455197	4.70985918396036	4.88890387396969	4.810418955272	4.54650354104422	4.88498659151986	4.78301780761966	4.94865115231426	5.04139340685351	4.70178372015846	5.0406702112981	4.97197496133806	4.70359480922697	4.88009794035666	4.81560580761668	4.94109345939827	4.62318531678434	4.72607012760632	5.02702725030822	4.88865288181244	5.00755382599116	4.72455951276118	4.80802416380372	4.76001889677141	4.9446583618497	4.75578069718041	4.70271487547479	4.87755961716488	5.02271113717884	4.86181441680164	4.80950305010241	4.74638183383293	4.82537206755268	4.75918699587206	4.6613885559658	4.72900432020047	4.80952953239094	4.79484870299015	4.78435635764423	4.63445584658557	4.70733184032472	4.74731908145836	4.99205803516337
posFT19484h	4.05737717772608	4.15638493967627	3.61936449165771	4.6107194534752	4.38140208060002	4.3452046180486	4.15006260199319	4.86599662632031	4.17112310235344	4.01741232611331	4.6134421350405	4.11376355218523	4.22452193941015	4.40767015606659	3.8903717445964	4.57617685043244	4.26179919658912	4.49814284321924	4.87741069792884	4.23045112810036	4.41963453968378	4.25269806373269	4.48756784833586	4.87503734077988	4.3647021490583	4.37124703857153	3.97780593269386	4.08561739882539	4.51942175286064	4.23480628524461	3.89401894534276	4.23281423944126	4.72449550952596	4.42595613965267	4.41144495125105	4.1682070125283	4.84047040381161	4.47473626221042	4.1071906588483	4.52157812333262	4.74507167880483	4.70487026648706	4.25992649557243	4.07171462345828	4.38738612370515	4.85385432254472	4.34660357703494	4.39112816340663	3.97227245701209
posFT19589h	3.17633809071098	3.38065182281943	3.32093120702812	3.23816907280807	3.39606206765284	3.26510043223367	3.38728810215822	3.18568840073938	3.35144541632757	3.35657533312311	2.80206651024934	3.26151981177088	3.30482956204714	3.30348322921011	3.49309691961254	3.12815801723312	3.49361010566717	3.34617313975157	3.20057248962408	3.29053217051831	3.35508499409289	3.34769243326892	3.07998748787537	3.18986439524807	3.28050364422743	3.35088100168097	3.54670467365345	3.22146273039465	3.36682217863285	3.35888929266391	3.21811960994249	3.27328146340677	3.30647728102601	3.24094334452549	3.45891228929337	3.20846202711372	3.29712118311626	3.24624538365592	3.28592776375222	3.5680020639153	2.98718051885145	3.18962513078784	2.94891268039138	3.21815853265472	3.13281305371313	3.17462235237678	3.13560837143033	3.43853522127257	3.41558694571245
posFT19594h	2.94252044598091	3.16242683587737	2.7784462231905	3.55856208340804	3.32220435113112	3.27378271814943	3.08031603471981	3.45740282272751	2.74685399388423	2.91105884719388	3.30327422892374	3.21916219841272	3.43927231126455	2.87511792103308	3.13326821002532	3.45598236017123	2.864463002367	3.52553786195449	3.60499309395001	3.24263475614205	3.14820779837296	2.8954570001858	2.80792451436325	3.37641031722704	3.30849097320532	2.87985900354401	3.09423960958431	2.64715547608263	3.47336630698558	3.04616763791944	2.75615474411216	3.34576971416729	3.53724285245391	2.9462479686546	3.06686947160167	2.99787725110736	3.32585153327534	2.80223706168711	2.84883869535829	3.58831187136453	3.44954415122927	3.45193698259218	2.91676283498729	2.90306624745793	3.19873085980124	3.57801492828935	3.27488694594751	3.18330132857744	2.76548563779647
posFT19799h	3.17754814647536	3.21503310679369	3.1467066855	3.00739139144789	3.29892952673393	2.92117664099234	2.95355444505538	3.21907098741278	3.20549235300034	2.97201055181783	3.08288423039777	3.18641362581207	3.28934533352674	3.28255670431733	3.12860046859616	3.15696126186924	3.35548175754737	3.43149838543152	3.17307192772583	3.17023108020845	3.53817521666642	3.36127195279816	3.17766399529423	3.31542754601771	3.3332489989859	3.09502506341713	3.01366776027481	2.93120850543895	3.30591880180734	3.18325041840759	2.97728854508702	3.29247397908653	3.17229225853778	3.31540542910922	3.33169592162164	2.94819847253461	3.36936842261323	3.34149457027732	3.07046249144636	3.4873311983628	3.23471825951046	3.24586310762831	3.21923863111642	3.24022358891302	3.21446914532797	3.17114858912478	3.15440116327621	3.21997547683039	3.20338180412824
posFT20166h	3.56580470022597	4.00073631676187	3.93876279436633	3.65918873400177	3.86629222748694	4.07611359269646	4.13788455420129	3.75220370999288	4.08743762625591	3.76159796635596	3.62639190594812	3.60079877986412	3.80639423830921	4.20163815473112	4.04585955783227	3.66523585241672	4.15522459003185	4.08402903321528	3.84609235952819	3.81768510641068	4.03399136639579	4.13996506400455	4.07376262821497	3.92160806574	3.79397158283167	4.17553135590722	4.09831791969175	4.31037135667505	3.56609311480215	3.99295148237474	3.82758494252412	3.65981609887125	3.78662234653682	3.93954221130228	4.15244466650638	4.10174510968314	3.51703594766017	4.15574607832442	4.14584530227161	3.98110688545224	3.81274864931699	3.78828592120824	4.10375446841037	4.16033222419204	3.93806773952193	3.87753833402178	3.92644175664616	4.14621701688238	4.10437375705672
posFT20169h	2.58311934571268	2.82437382326091	2.23173639157626	3.2810254411445	3.04564030009552	3.19960700752636	2.85412243415136	3.73474500979325	2.85648567000524	2.59661307553041	3.24433335102986	2.47774328996725	2.93399179833524	3.14763064919762	2.15685931806919	3.20208950015975	3.05191485060349	3.42010137291188	3.70090840601419	2.78266219854338	3.34309627144935	2.80800185209781	3.40515582310933	3.6626364592342	3.06910769412193	3.20274433911821	2.76137646957981	2.71715863459174	3.21044373656227	2.9117507068847	2.19915974009947	2.32782839432674	3.64507148525905	3.1204397691426	3.1674767138833	2.85796946518176	3.52770248098458	3.48281830178989	2.63213924682615	3.29103481369119	3.58505228676625	3.33100729582324	2.892979294806	2.67264770944672	3.172493218244	3.71620337108402	3.00451055992017	3.24728539963002	2.4960547662769
posFT20327h	4.52975253157453	4.68207684229318	4.74839695294299	4.43562968404949	4.86805499979711	4.21355846142675	4.67510710271126	4.47501907288916	4.68017516729188	4.57901362921638	4.34801823014991	4.64616296388109	4.55196105621648	4.72992492633754	4.82139898703441	4.48224976252361	4.82578736533299	4.76638701037299	4.5100755147039	4.64859981408777	4.61685991980139	4.71579128967627	4.38455759159288	4.51190754855835	4.80736359855948	4.67075879555078	4.78660332364518	4.51352305345032	4.62099059941435	4.56256379977723	4.737064564189	4.53188089786428	4.48886850353552	4.65440574153097	4.7826568802055	4.66405953600675	4.62380970979677	4.50971233898165	4.60333913602545	4.51520292512858	4.45064537905106	4.5252097173838	4.60628795778122	4.58612692404225	4.58290283370494	4.41312319470415	4.52411503452906	4.48359783612792	4.79258696898225
posFT21089h	3.17096961815409	3.66976645012239	2.87420402482931	4.22521222756571	3.77215555362876	3.98149723092761	3.59895365665878	4.372615989754	3.64641573128522	3.31163759494176	4.09858654832764	3.40499116079271	3.56687492769206	3.76795422273733	3.12138329949415	4.10429845298639	3.59523124726943	4.21756215070772	4.37131547254183	3.47543496079716	3.93731980504927	3.6484496057421	3.96534939420641	4.31970496468238	3.600877446957	3.72170297711132	3.28341494894205	3.47525208649398	4.04829674406402	3.6426922831575	3.12704066350142	3.55125843578184	4.35558434580714	3.69762371923784	3.7819932213597	3.56554712786073	4.15251867467604	3.97474311616572	3.35298153050683	4.08270304409738	4.28989955089808	4.07281441186298	3.4631812327366	3.42861866530568	3.67134126568296	4.46735546851067	3.64460957563672	3.84338671189867	3.07241001576434
posFT21454h	4.82366215394762	5.01073920212729	4.61745569603215	4.82966776786539	4.92870561535948	5.05391161761478	5.25744757560385	4.65289742183915	4.78230696493864	5.12581488973971	4.42591872987306	4.81790055384669	5.00362835680994	4.52217832685394	4.9418457911681	4.8026107731435	4.27840343729792	5.24708124935154	4.62045805082101	4.5470949003093	5.0452548555492	4.38720136701033	4.99783983112945	4.40187789926986	4.50844720156443	4.74765049780079	5.13694029809512	5.24410075797158	4.67220312228036	5.05644044622573	5.04682170165777	5.01498167121636	4.73542120531547	4.51782763749901	4.35113543300233	4.84044669997779	4.22244373924816	4.90817541743183	4.70825503432342	5.2986353577643	4.57812812863481	4.35665648307565	4.53035804446449	4.74498308905112	4.73145698307023	4.70451751395466	4.71410747123755	4.95140911098665	4.48442486812445
posFT21905h	2.58736597047118	2.75190119093629	2.21395578362089	3.48965696507979	3.16592035362068	3.10361971906786	3.02613859890283	3.78954028074016	2.69077183410447	2.73899935583341	3.39728489944437	2.77779762319174	2.82071086737204	3.02708992361502	2.22495886142732	3.5192297404308	2.98030745447528	3.09927549069929	3.74203522634249	2.83397224966237	3.39111228691656	2.76227588183708	3.39177111898777	3.736182582979	2.89210933886441	2.97009603875083	2.60934252237164	2.34841486540917	3.10437077992379	2.74417011592971	2.29434519929367	2.9879091449021	3.69164110685887	2.82389020700993	2.87618912681206	2.39085436025351	3.44468253005164	3.25649301418508	2.49110737047429	3.29188373492342	3.69561236250309	3.34684457592878	2.73470146919981	2.83970251044623	2.94225588046628	3.8084425598743	2.91412129822425	3.14634678473859	2.46886572273556
posFT22056h	3.10672708880957	3.4497417760637	2.79577168096905	3.52704873632596	3.25103340247926	3.54358733081667	3.47907093694663	3.29780568028775	3.11999636066637	3.32957439179668	3.18428616339848	3.22388961986148	3.64995596180262	3.11607906891171	2.64379422470087	3.30086370032808	3.02339679166613	2.98022450914051	3.37782506110601	3.08717009935291	4.08644229380149	2.9961908230305	3.69728167610503	3.4408710653042	2.84075593208524	3.12189756013038	3.43770894227903	3.55256298078854	3.10793557411832	3.43831258364966	2.95608927781983	3.55682999152254	3.74112410437796	3.05289042465335	3.00898102617679	2.99443485548736	3.03615191941306	3.31228253793317	2.90030460690078	4.24430590866884	3.55956495826581	2.87633412665307	2.94578816597523	3.05047476179958	3.23702909689545	3.83877489198579	3.21429901543019	3.74668190909541	2.97105537447086
posFT22057h	3.07193278832781	3.2658901519165	3.5727530017506	3.14520737761898	3.11007655833669	3.6349911260773	3.32278421471671	2.90442654373517	3.40934340839092	3.27210208609878	2.93764648620148	3.16449371462509	3.13294733256405	3.51144947851587	3.19230223404438	2.96647135257831	3.63475488335953	3.17626462634257	3.13050167130662	3.22033878220724	3.64491138745485	3.35040692447163	3.69217353974642	3.28653801692335	3.05865186790058	3.36838755342065	3.37852187465262	3.92788462796706	3.12065213857139	3.35044954332854	3.33751625310285	2.91778471252549	3.26484470419768	3.30113058786676	3.43597205331205	3.28035874150762	2.92206668871036	3.46337465447103	3.40680190243502	3.68906322309555	3.0525163494252	3.19756226344779	3.78088507830301	3.59146469603598	3.187496847283	3.4168960809817	3.22993511928381	3.53419984108227	3.31077692362961
posFT22065h	3.04945612803905	3.51783199967071	2.68606455238323	4.15742871560909	3.61186220519574	3.93960342036187	3.61350101803848	4.24897004633314	3.55747493553038	3.48239559554178	3.91808823850457	3.25726617001684	3.57972428748723	3.65277202775836	2.83010126078483	4.03001617207012	3.49903532224037	4.14535777261076	4.2241635949	3.40675324371981	3.86178068265571	3.37165095705594	3.89760448734592	4.14924599725856	3.45701543303232	3.64189512164966	3.13606724510973	3.46922839542163	3.82685175036227	3.60787380185936	3.1337864527845	3.55721425372295	4.24921577334486	3.58386112300862	3.57808819490309	3.44737612217141	3.91279640677857	3.90934827388563	3.32088501601428	4.03597420109015	4.21948835889581	3.88174828576208	3.38055613911334	3.2964292422961	3.48532680132229	4.40887787612171	3.45669073908281	3.81862468585924	2.83747468799019
posFT22276h	3.40600378375632	3.68934808017648	3.67354540256021	3.48886870555393	3.83772111627569	3.48315028878861	3.65159236805045	3.29437404849934	3.58176269258547	3.41830499710573	3.37324548750583	3.71358746854306	3.67368030383974	3.82977909714077	3.41550703712064	3.4507030814752	3.89177786626755	3.49340944994223	3.4863897874931	3.67213284338166	4.22515958802814	3.64036276496608	3.82496691739065	3.60761251115754	3.57430367509619	3.61742420530507	3.5529067323929	3.37833998384203	3.54116498253032	3.61412784212043	3.50827407749222	3.60836166484764	3.58786200944955	3.69971664732449	3.75069863919233	3.52943676701088	3.69596894516888	3.66104985469859	3.47452916813494	4.2391462474421	3.54225839965369	3.6241833473129	3.76944149743481	3.60262806481435	3.60398594437138	3.76290737766166	3.58032983724852	3.81995029853967	3.68150211424761
posFT22280h	2.75290561348846	2.65330136600428	2.22209106245807	3.02167785994274	2.73061182976221	2.94225797967514	2.41982657797978	2.81186255047124	2.4268129160617	2.61551982153019	2.49033844618966	2.69759683272813	2.64544490240548	2.35597975892784	2.51630199668784	2.79938347137943	2.26058893354395	3.31723857198421	2.72669600558164	2.81357958685946	3.00290569865292	2.45000138235841	2.32223713363309	2.48341765757828	2.5091921314821	2.48309956780809	2.51984263444754	2.15675221887997	2.90575533784877	2.67861241686264	2.65333632648991	2.35158574301334	2.93848615125916	2.55922487657948	2.42107476243653	2.43588182302223	2.53361684421388	2.4133122948811	2.43605122702343	3.21089386284555	2.81193717036071	2.56531353395433	2.32001232582233	2.49290366018126	2.44431030594017	3.17429491683369	2.52967823069858	2.62943358337888	2.53213777946057
posFT22500h	3.29848698327352	3.44176943297019	3.17024259342486	3.42954074394147	3.28666016269894	3.82771806321092	3.83852827004721	3.07103797232295	3.33988678153248	3.60004443538564	2.89389519595337	3.34603595293371	3.43929564697171	2.93063750557586	3.32180402257248	3.42294669606109	2.72760443189164	3.55691948295632	3.14312624707715	3.03327069052199	3.62463670034214	3.05886412453237	3.47305209648223	3.01533431096596	2.99402964043516	3.24327547098178	3.75117146571884	3.50537909903574	3.1272120913048	3.54891713346293	3.62090315224037	3.52699023512068	3.28597993177437	2.92630599307826	2.75770442516606	3.33572050794337	2.54851433498948	3.49389130356523	3.17780859823339	3.86483010407426	3.05395291755615	3.00778992246144	2.95607719275116	3.25561018961526	3.21296326113265	3.23017254433695	3.1160876959465	3.63847085694788	3.01858750426585
posFT22912h	3.46082379988707	3.50983621877384	2.66301121418601	4.46548184934689	3.39973921686455	3.97781253693107	3.66892732167304	4.44971725616021	3.28221893813575	3.42219529855877	4.13660990236766	3.28197836513339	3.71335509673166	3.37822767485416	3.04413663876071	4.34302345839544	3.08636784552293	4.28153812796903	4.37673006636216	3.03043358237739	3.83443536947557	3.15100819225962	3.91580810263605	4.28879024198252	3.12332123547709	3.53827806032373	3.46174823649797	3.59222023289158	4.10693022580276	3.78393168635327	3.27556015354646	3.78703492260987	4.54207686726611	3.39513008490226	3.29987266412607	3.57457712942363	3.98298734658539	3.91913944006797	3.0739253779925	4.34568129720073	4.48786845213679	3.93890774915564	3.02371306702638	3.27010097845681	3.51498927177621	4.70670921214218	3.40524663308771	3.74618354439063	2.43646034359178
posFT23044h	4.24151863180149	4.42456776594864	4.17405751567929	4.40515905474338	4.33115166301715	4.40922198077368	4.74769975872981	4.21736424366765	4.1091514090607	4.53110160363883	4.0586019040381	4.31409836911439	4.40328878386902	3.91574475406664	4.37279468767933	4.35376676520982	3.69219981784365	4.8656252878908	4.13466981422972	4.07957644565974	4.47751777618042	3.85983105291724	4.47133777035608	4.05604334420697	3.97254347716499	4.11800345439629	4.54873786908882	4.61881608936731	4.21475166179592	4.37673671645881	4.48204005825877	4.5044261039961	4.18342428033261	3.97001512835684	3.80602617190832	4.27869060828475	3.90354697145015	4.1888906657115	4.19242130082973	4.60912513495915	4.10497087084797	4.01035772430664	3.89874856101666	4.18432452670671	4.24066005200048	4.10141731962549	4.18041530138339	4.33623251647555	4.07394452803078
posFT23053h	3.31351322358373	3.61763145314378	3.07320795797093	3.70968730019552	3.72393229326995	3.97633235246448	3.75381831674931	3.52918925754754	3.36257951306483	3.54771921973554	3.31676199100337	3.40671670291804	3.82672129793662	3.71662571176765	3.27251681834343	3.56595255160266	3.45548527157543	3.22840599308397	3.50604585299918	3.44678261555451	4.27488723028457	3.20808059670113	3.76100871076053	3.62989144260178	3.05701282991993	3.38724353037887	3.57624214074604	3.40084667578906	3.27075530495573	3.58033693560967	3.43254658515415	3.72997192233342	3.92379097922503	3.40165061932474	3.23053599918586	3.22283920258842	3.29583262091395	3.66466950012362	3.24144522367653	4.41117924037885	3.69229273592038	3.1063152504669	3.25547690802622	3.32806733480191	3.54426510489948	3.93464796082783	3.39838891263944	4.01193231454314	3.14393733984497
posFT23055h	2.54647192450664	3.14389656547448	2.76651455241619	2.85075450473585	3.20107456127647	3.56156764386688	3.34947603319316	3.01147067510495	3.21035782822376	3.15941255687727	2.53399932339667	2.82871519309028	3.07576329013444	3.25463388714941	2.72322060582141	2.68557219104899	3.12293957598437	3.16356881731718	2.93772705409148	2.84097637600203	3.58056169652055	3.13762263100141	3.48366000679868	3.04116926226389	2.90385031661706	3.30374455016012	3.0429712474862	3.36020210268586	2.65929759436546	3.07918592909966	3.09999140303301	2.68227925116587	2.99925712962399	2.90150399389947	3.07597126730498	3.26418518412596	2.74130260890068	3.34919870739671	3.17831377252047	3.46355715142278	2.88733335328332	2.81374357128749	3.00705986426246	3.25282783582811	2.98339850074069	3.13033072436115	3.0210465860521	3.36256403301456	2.87434091205262
posFT23164h	4.01752232846711	4.23913583884653	4.05558286941263	4.07166001357592	4.11125301079621	4.29346236768428	4.64581674726142	3.92755108520919	3.82476544543507	4.45404718210515	3.69068981494457	3.98077213747559	4.13024807530456	3.66196633631145	4.33339492014881	4.05745986465512	3.76054189594453	4.39733770113158	3.85571019042015	3.79195784707528	4.12886344459412	3.81820361279391	4.35507997136393	3.635611658514	3.68661786321013	4.03116312805705	4.46962823427031	4.21997884580924	3.95117602181845	4.26790999385172	4.42293322189296	4.20858017997634	3.95119361700271	3.6159429252502	3.74830132016684	4.18290331756316	3.52741976507028	4.08119463484061	4.1053750264591	4.34923562877814	3.82708607293184	3.58534275290654	4.0315602904361	4.09293995606996	3.93911778500984	3.89300373653036	3.91114612910297	4.23293609798072	3.96544838101184
posFT23176h	3.19383347085483	3.57848613942339	3.07446818872785	3.33989035846271	3.76588395257422	3.50776098617319	3.54788017534431	3.0313193205005	3.45298468231417	3.29285991563841	3.15716324623216	3.51461849089286	3.59174895028586	3.5892060186589	3.1157526767657	3.27291877831507	3.59282285433907	3.29578526543457	3.21708046650914	3.49301290227986	4.24972864251757	3.48861286254437	3.77424868635576	3.48949823972162	3.11896388310324	3.48975336935198	3.32256875720673	3.00802931313719	3.14004330410746	3.36070525981495	3.1473506189525	3.52432224664556	3.436217161099	3.49127318842092	3.45601597317409	3.35840948796731	3.3692731531476	3.54134477311981	3.21364412092507	4.20579363583156	3.41790487665514	3.22957768055031	3.20223188077125	3.40575581012275	3.36983512067369	3.52636312867127	3.3443126959521	3.75260274186846	3.15688041096036
posFT23184h	3.04507450736857	2.99235781300499	2.45472121457104	3.40563101182945	3.37764470136542	2.89956025893512	2.96751630042805	3.34538002408418	2.8889138974319	2.78737179021617	3.07352281822692	3.05260085722841	3.21337505029189	2.90094531182307	2.72379415525581	3.30001785793485	2.29654302011539	3.67023697827377	3.31327450584926	2.75175990030759	3.52866524216207	2.68357410702639	3.07497152527859	3.14028068708999	2.80495705898187	2.5558786802157	2.64463393947195	2.73028959480468	3.39635635352526	3.09189765328686	2.4506545555989	3.18272450439253	3.44059698198197	2.61314077014534	2.38645758644124	2.79645622188323	2.91608200801224	2.93063145022079	2.24862599407071	3.47502055724763	3.35411114021929	2.94003349124668	2.64961085318567	2.46459556876805	2.87068258735427	3.48506269607347	2.858047021931	3.04600081813142	2.28853225308083
posFT23296h	4.35841037319251	4.57939015069841	4.26938423301083	4.40368851794007	4.5048764684285	4.65888186907813	4.90796189280074	4.20086946180709	4.36358164013869	4.795373347296	4.01618969169324	4.34129957418455	4.51291355498806	4.08993563044643	4.60022255455636	4.38037340934331	3.98089238400418	4.79485060973588	4.10849645794555	4.14724390549607	4.58508302468097	4.04409318610372	4.48593255578526	3.93284537962391	4.13533302632435	4.3172713229425	4.82420038348181	4.59808698664027	4.21737671224766	4.60690651372049	4.73507132054769	4.58218251658253	4.2962249260406	4.088782727386	3.99484450542225	4.51137287116991	3.7740020796796	4.48172850924736	4.34693686442936	4.85541389927433	4.16417335855514	3.95086643464228	4.17091189547649	4.42885620833215	4.28706826727056	4.24032505350301	4.26681015827774	4.52579685358896	4.17527818947083
posFT23406h	4.56109465102345	4.78661396602362	4.38954696993178	4.61862473880166	4.59210068387895	4.94285579076018	5.07618110441917	4.3185244349568	4.55206401384856	5.00669907136434	4.18778465012407	4.54385557014218	4.78017787379317	4.35191792132198	4.70470487322685	4.61419089439038	3.96980409479315	4.69931479245212	4.27201759894342	4.238354363864	4.85022887603961	4.15354966144103	4.80537738209107	4.16675355536321	4.28165662822194	4.55153962335605	5.00142455313078	4.84236085086519	4.5143032707806	4.87924113158688	4.90306659547833	4.77425964426271	4.56666361327369	4.22208809848271	4.04130534642613	4.71954130318941	3.64703625503072	4.78584247406611	4.51983353399532	5.05063420264195	4.33570618379977	4.02832733968721	4.23937870183878	4.58334096747193	4.45811538999218	4.41661317237969	4.46826811342582	4.82986293102905	4.28290946924871
posFT23757h	3.14362359901597	3.28938547814126	2.45616240405097	4.18945541223838	3.40239993085827	3.85556732923412	3.57891726034246	4.17877451261277	3.36222904076026	3.24376220737498	3.89798772512569	3.21129496753437	3.59798202399003	3.18004092011857	2.86738364076369	4.10889444442742	2.91299988230149	3.88545685843638	4.14914076683301	2.92982089689361	3.85493887208965	2.81655864073473	3.60541734504399	4.03521948381134	3.14600819296079	3.46378526164871	3.23690873391375	3.11834832287184	3.96191946112188	3.64012109460167	3.09874029901401	3.49323023197784	4.26662121632852	3.42001927759322	2.97873034170773	3.02678611423718	3.67008992861675	3.72612502424711	2.95289519909197	4.18585086316736	4.21182037449378	3.72642442173088	3.17278046786326	2.84066826071031	3.34634667310611	4.43912085986492	3.30216441543663	3.67168669089206	2.40648253673544
posFT23851h	3.28147205643384	3.37510185778142	2.98655164674652	3.44955128289736	3.14395515485638	3.67569560416466	3.68572719001391	3.31783238454326	2.94049928257886	3.55874605804246	2.92766825185322	3.38264334264365	3.34134101296119	2.89045905622802	3.39023400338743	3.44641598287134	2.76605944885127	3.61491510639395	2.92017828021837	2.88690007205742	3.30512334113783	2.76362704051254	3.49772479717246	2.90576829122283	2.79348672164513	2.96653140548784	3.66604355964556	3.32938237347161	2.94525993278624	3.43442992592323	3.46694928172932	3.56891936396363	3.28242344389292	2.41728832016121	2.64193414705773	3.12116116126306	2.47370536203294	3.21962556834513	3.13838073374853	3.68933357107414	2.89510210950314	2.91710836655403	2.60813616313771	2.97356065078024	3.20510324187183	2.91027887293882	3.12101479390749	3.60806253454142	2.80251186914023
posFT23865h	4.67544707889733	4.81665303170456	4.29925322416399	4.97310943507331	4.9304370323841	5.19527262450037	5.05360483527897	4.72329256429352	4.56219498137685	4.86359424040092	4.53226667118362	4.77182726320314	5.18139327241823	4.56864172701034	4.3960111107766	4.75328023128089	4.43870112407309	4.50848077140168	4.65942120615307	4.64218105321514	5.58462561291912	4.35948914290526	5.01538073531228	4.84529669092557	4.34703421444004	4.57212498902183	4.86236126710053	4.74219599930689	4.54650386695671	4.85606649585678	4.68088369914709	5.00933260468672	5.10349666915946	4.58316757967425	4.25750664612015	4.52574236227452	4.30624968378781	4.86666981487613	4.4527033467361	5.74536526750754	4.97434313186458	4.42868818455052	4.39087065771241	4.59869656242221	4.78418164220797	5.21506562109427	4.69269209814131	5.2906008543104	4.34436048007794
posFT23875h	3.5429628993187	3.66065762105767	2.77644851145994	4.0332716245437	3.6509351521107	3.99524212433654	3.54262663963627	3.97013541516599	3.55238255488964	3.50124455336278	3.60224012513041	3.32908237416661	3.77968711381399	3.41416123835269	3.22506648109923	3.88894610069671	3.02223580713215	3.88727284212533	3.8978743701282	3.3402375961017	3.99049668776277	2.94397175630215	3.73471979624847	3.71750006695097	3.28705538451652	3.50197019881749	3.4410418506815	3.19791267886316	3.7541075637437	3.71344380027908	3.12772266354245	3.7836969966123	4.06370084890032	3.45929022043988	3.07449211113016	3.07770021303848	3.26275548240378	3.75154664886995	3.0566050275725	4.26210815999193	3.99166258646558	3.43585750123143	2.9940551950329	2.9485797077144	3.51645697837344	4.23881209883239	3.52933382399731	3.7535861158611	2.69785094612587
posFT23987h	3.55427691883934	3.64661722605438	3.57353967905487	3.57800136121705	3.93067700102781	3.59174422598711	3.64967580770639	3.41066592735816	3.60956258221415	3.5811458615719	3.37518880966023	3.75756310190192	3.78247373706304	3.61694400908952	3.37066283894657	3.38469429549192	3.7463677138245	3.60737570516586	3.45793576891215	3.79462373176241	4.44144585322125	3.4720152494042	3.96343990258751	3.56010505281165	3.45829307930111	3.57155385136189	3.50232652875604	3.40329803358052	3.46174186373874	3.65764626102437	3.51100134733816	3.66063701662451	3.63145342916871	3.48418235252058	3.47641929534364	3.51106569356577	3.49403657997127	3.63204259843488	3.39352950235395	4.37022025187561	3.64393946662505	3.52927171180653	3.5648599695646	3.47591701553475	3.55892784876348	3.71446366548204	3.50354208103043	3.88716476447935	3.53434261323234
posFT23988h	3.42954166719379	3.55119447296855	3.49692496461504	3.8830931159045	3.31295312992634	3.76648992331077	3.8658218693638	3.78023522977855	3.27087992648729	3.76457816276515	3.59235442549455	3.47349865118235	3.71590281445186	3.50145238841992	3.40979167586036	3.8345212980185	3.21711575582531	3.23754789668618	3.6866911072284	3.48840408687333	4.25324274156162	3.32528483796407	3.79119384018109	3.78643264856463	3.0489791163936	3.13790864853708	3.56496739318709	3.39004009647158	3.65417735411372	3.57222602423389	3.57715594868407	3.62080500035313	3.93819940944066	3.32298483431621	3.03566858053935	3.340755585011	3.43040116967067	3.44575423652046	3.41976026910536	4.26295737345326	3.86082978165059	3.54076811564989	3.04543907479524	3.81096769899779	3.48925672321067	4.02895546655018	3.38637228436916	3.98154776553743	3.21821571669307
posFT23993h	2.90093571662637	3.24207478990263	2.45063225489165	3.27337417552186	3.55231769403711	3.0688870777188	2.64744862830964	3.04042631596972	2.88783917295742	2.96047406547218	2.92240100715007	3.09940489861615	3.24284477663617	3.00781612428466	2.77539016480595	3.27408406909991	2.65073904709907	3.22759873886478	3.27013602549675	3.01264778892249	3.13015836924242	2.23209486868075	3.12231114441155	2.80978792055422	2.73720093620911	2.80783628249868	2.66955432174679	2.60115179724073	3.09944227581955	3.1306601019873	2.92117571612549	3.25770535282233	3.25888236216188	2.8883255691289	2.56692077134288	2.3166053027469	2.80057080818245	2.91669990229691	2.49624007974926	3.71757180095025	3.16321131004619	2.89121594340906	2.63330131869328	2.12814391478742	2.79831164120941	3.5089592773045	2.64571589776503	3.166001832976	2.09135378813268
posFT24152h	3.34878589320313	3.26784081677132	2.6647135860365	3.68042694811326	3.05965165159458	3.4533285480984	3.4039117434788	3.35472759769964	3.14269679481377	3.47535481636474	3.22651922468964	3.10463394272609	3.61219955428618	2.91736045976988	3.08966587148551	3.62096179025594	2.49665482426517	3.47746819462654	3.15039854658293	2.8993856877869	3.1538565348333	2.31107768623518	2.89330415907556	3.34942340326026	2.86140710363081	3.08980077000931	3.3381864323452	3.10289746428569	3.59648374320546	3.43584534934217	3.36385533438391	3.74823900984777	3.58014125570164	2.75244581419652	2.05559205034787	3.01829690722946	2.77844557740233	3.24065768656622	2.81114040530947	3.94155123149411	3.53794195487114	2.96647088844425	2.51330815704647	2.94103081465045	3.01003328577365	3.64677616992179	3.15726168184029	3.13168202854738	2.32198540827513
posFT24715h	3.93590656741985	4.1334188201437	3.63836045347629	4.21751874872137	4.08993096226852	4.20009470086392	4.30852047642676	4.08088811460051	3.83502176286513	4.1281076208212	3.84987658561601	4.00861230207369	4.086492119088	3.76254987298521	3.97400384288926	4.04100258906434	3.55338340662753	4.69296838485797	3.96452021582794	3.87524428885531	4.32414441063839	3.69722948167782	4.23562346234279	3.85542836598479	3.74531126246954	3.88300941434115	4.07688155522834	4.03192316660303	3.84861307218216	4.07794647933215	4.05306861872355	4.22189421120079	3.91944790918717	3.80599042194579	3.67983225937269	3.90902297951909	3.6837674339426	3.89147493299852	3.88169810263433	4.5550514247077	3.93870348398338	3.80845732428219	3.63739022791543	3.87623221047427	4.0819860661662	3.96186402888296	3.90903721183724	4.13713049395556	3.68579570490909
posFT24731h	3.86922311057546	3.95901069121008	2.84285325091337	4.43873391547397	4.04362411366749	4.36928537724807	3.99674579956458	4.38013549428133	3.75340848800735	3.9015240395147	4.00441209014024	3.72442443480104	4.18833837282031	3.56119422664937	3.48347362154474	4.36030944677652	3.11266987591901	4.11707295868089	4.29613745268375	3.64996014678381	4.28143554070365	3.02050021550154	4.08666797617528	4.16677812679571	3.64297244980057	3.82342944058963	3.83188585165384	3.58095938287441	4.12498100387245	4.13655489833735	3.7341882947725	4.14608083093382	4.49182091657859	3.71869067294619	3.22827473000675	3.6738353928509	3.64173513077909	4.12304853837039	3.36732846207249	4.73842756208163	4.45072442655222	3.85979840797085	3.43267582827361	3.52883852238095	3.86980883455232	4.69344636555515	3.82100420439453	4.08761773994237	2.89492470904103
posFT24809h	4.91107903855548	5.11077436029899	4.78036856091932	5.13332581280148	4.95001612643058	5.3049726424391	5.39876477309439	4.93958530240776	4.75189032894317	5.17781344327539	4.67486367979843	4.91876319922837	5.11472767440698	4.75070127308361	4.97608074700363	5.0255497840174	4.24914537745816	5.36702537162331	4.81690814887988	4.71244406053344	5.23325550373503	4.69742346975248	5.26464436045042	4.80823186651245	4.70286785826401	4.86853641251736	5.24092332557658	5.25448793343714	4.83566399848019	5.0788056231864	5.11814224161152	5.19854692896334	4.91698056393476	4.75127569810711	4.61205225247458	4.90780466187451	4.5653219314873	4.95723038249544	4.90885194005359	5.38347010861291	4.77634639387556	4.64368567435711	4.59503772951379	4.93373696601332	4.97204606008252	4.77086155178688	4.86504524341291	5.24182896010018	4.74628445647678
posFT24815h	3.80368056864709	3.84882869419964	3.2763726358582	3.91580211465806	4.1187981796129	4.1199473321802	4.0591845243894	3.84040478590315	3.59803830060413	3.9290273111965	3.57297507656369	3.91151014106773	4.26831803113328	3.75245836733121	3.49983424138866	3.84547237133003	3.52172347924098	3.59626520570484	3.76063170381821	3.86111294841255	4.70126606468463	3.53309026075398	4.03437850013136	3.95417588288909	3.59467803134664	3.70222653989688	3.81802874357785	3.6252888172233	3.70454079630959	3.84583241085416	3.67991886106689	4.07881208243058	4.18386882570126	3.71330785821743	3.44526432397677	3.70045148499055	3.55531422084803	3.98098212300535	3.59306538275478	4.7922526921428	4.04582004003371	3.46027668530016	3.41254696779378	3.66968031065038	3.93184453729016	4.23477773893773	3.81669486104423	4.24270995052333	3.35858922507592
posFT24819h	4.0279139537535	4.11387927373957	2.89563851600405	4.35631717229395	4.30275405746941	4.4478482790751	4.12208223695246	4.24324904869313	3.89465630266222	4.04314482944217	4.01485222957127	3.97310585648563	4.30107100901071	3.66937576469118	3.65047022206868	4.24770525496101	3.30748805201591	4.14656431246326	4.22968127297736	3.80671402154944	4.28971813315824	3.16900395575688	3.98256198552467	3.96505614286985	3.62524107223838	3.86375773684004	3.99175535155879	3.63296342663432	4.15656417071757	4.26313220759623	3.90650046769746	4.26851781673219	4.3962898776054	3.85995930913723	3.34333847331504	3.7741990175178	3.65301961767606	4.19816189217765	3.46812889052216	4.7880317450335	4.29552132336504	3.74865840194822	3.51405269488519	3.4485402626586	4.00274171474341	4.54149983298176	3.97830175717398	4.20294142839833	3.13777646606125
posFT24956h	3.44218827743765	3.43652997290315	2.75078654476999	3.47601450767251	3.73629447950199	3.44287903062967	3.28754300750652	3.42377141784901	3.1431507254658	3.08658116304662	3.22274585467545	3.45969094679213	3.60913576646179	3.20730054621629	2.5037783187774	3.43826809518333	2.7260243231155	3.42397131237454	3.46433018711382	3.38564163195538	3.57736615949965	2.54602312201857	3.01118529431485	3.39119852966535	3.30659338732758	3.24398467996384	3.31442196362083	3.00022142121857	3.40455195116561	3.49736251212598	3.18724614958019	3.56052908251452	3.6389465545738	3.25106496604571	3.04588606338104	2.79206050663677	2.77584526325135	3.31697113550624	2.81716255503911	3.94863088695647	3.57203331478952	3.16774449314615	2.74366769617819	2.90419885943931	3.43091851060637	3.72691039660498	3.22876679960429	3.32074442066245	2.52465282383985
posFT25059h	3.67344705626015	3.74518045660091	3.28078950164639	3.77229780083026	3.58224207616105	4.24758706801814	4.22208364811496	3.50305990018789	3.63995009289733	4.19440760569578	3.26415731242648	3.71292034256178	4.01083716163936	3.40570902813026	3.83634341737093	3.77085039691201	3.08543148985039	3.57994634616433	3.16758184947274	3.07036317764369	4.13135828007454	3.29052174339757	3.99858013077931	3.02334185456866	3.32675094109208	3.64191844105738	4.25898847785578	3.89321032973579	3.64116564935785	4.04311068724537	3.97739892188703	4.00982998587559	3.77598948581915	3.09705387676302	3.08471003524438	3.93065932373959	2.75028909963749	3.73877028151421	3.52125989806644	4.36735867232483	3.33021453521315	3.06733425872533	3.38067857468447	3.82717201336331	3.43346219379191	3.56237759383744	3.49313492296271	4.08584008129587	3.27146248874266
posFT25062h	4.31990364144633	4.81194301102481	4.45413897602057	5.29717914880429	4.33347861376159	4.93690220521247	4.58936528690425	4.92339527570673	5.23147716359654	4.57992016146974	5.13159188058197	4.83711648060677	4.35601868693363	4.37527632377432	4.35363691110357	4.97092978853828	4.82950298588391	5.10805938119425	4.82111099371307	4.36838845395881	4.20803842761359	4.62877207691314	4.70532653225713	4.68608693796232	4.11234432144194	4.48920960366248	4.52836125405153	4.16103119561307	4.78522461151134	4.78869031747252	4.49040160870112	4.43258084416399	4.85704919116572	4.23942907820866	4.45971671555725	4.51472700932614	4.56874888817693	4.71556259586348	4.49681039161742	4.39843205654263	5.00350095336806	5.14982412660706	4.99791823080119	4.8453423873873	4.45495774367401	4.90803095168985	4.24896321572286	4.67980109860626	4.59349919670639
posFT25174h	4.10036043192955	4.38826019212708	4.19727153553673	5.03408930799523	4.26239955604289	5.07247615618714	4.46245286170168	4.60205469591818	5.42915614629765	4.44892384563336	4.70618205632618	4.4036557519148	4.24097537196405	4.27740385845787	4.21286544021282	4.67526466713371	4.70310417702993	4.53172336892438	4.47442638256736	4.13352821719986	4.17934966326287	4.41951101845053	4.70855568814415	4.4194972079972	4.05706557525964	4.25392795952012	4.3705590842727	4.43604988654989	4.42936322893589	4.4565679571331	4.31015735258663	4.19251769503609	4.50071849814703	4.17811250786314	4.29812502467177	4.37596829684733	4.34143716329145	4.37371864360366	4.33640511221931	4.37297046625253	4.6259745514569	4.84396776122388	4.85362429691498	4.61160426376478	4.22236946387005	4.56652201391785	4.1148212814428	4.51808899941808	4.27623272675927
posFT25685h	4.58788759868882	4.53882081158498	4.55366789188481	4.84859437919062	4.82671012354921	4.60298271685098	4.46748267302967	4.77832253067351	4.54051847942908	4.58528507763299	4.77866724853001	4.75341152144301	4.67116771843052	4.72193120809652	4.48500244156275	4.72344168633675	4.66554378571341	4.93866145471262	4.79591915983523	4.70074028774069	5.19946781875077	4.7717971013722	5.0070890918399	4.93959466595577	4.70246737304549	4.51896207612203	4.57238288850447	4.62175501258861	4.72117961493375	4.47129841541241	4.62041849953997	4.65022465814398	4.82713712372407	4.85589240953405	4.67653931933065	4.65267577184993	4.90579313536973	4.55148221529017	4.52057892103373	4.94948782726905	4.92652213267972	4.91360810329314	4.56115188341912	4.704465036624	4.62246117753059	4.89086052711677	4.69390316885123	4.72400149709982	4.5838266544392
posFT25755h	3.57546857924885	3.55266717807506	3.17275209252666	3.38699239062545	3.78924268268612	3.64342346036752	3.65921382101506	3.53837100775183	3.19855058945613	3.46005502100274	3.09841501689743	3.63406784930908	3.90263599461632	3.56202124542773	3.15673317396458	3.48793304522413	3.39421877956395	3.10138018268049	3.33203791491751	3.52450479000939	4.38431127456982	3.41992158893566	3.78646382267302	3.65093688177401	3.52449464553278	3.3790991925581	3.40318622352364	3.24867592470803	3.19198214312965	3.58606834387891	3.36677559989751	3.70075123047064	3.76585985557975	3.58935500952134	3.26905077500521	3.41455472757148	3.199650799448	3.71157955946486	3.39274585317029	4.34248623939065	3.61586130372979	3.30523521003608	3.19214434569049	3.46125233278604	3.70215970745014	3.82346896095201	3.56495712703067	3.84120301248051	3.16768266749762
posFT25790h	3.10527005834347	2.99590164655337	3.18549368076432	3.34290400455185	3.07050771538577	2.85890603954554	2.91428151203589	3.32539854150377	2.99086213525235	2.94064064648072	3.29978880618783	2.79738377381682	3.0605307307603	3.11409774486762	3.05576826134077	3.3820714957034	2.98869082624203	3.4220944914783	3.40886844037162	3.08479934432584	3.51393732490918	3.16490378212413	3.40360753599578	3.46204840180145	3.10400647417317	2.85912221622761	3.17350421976871	3.18278330165013	3.37203166259141	2.55039893112127	2.96588906922789	3.08915832851256	3.3403740855843	3.14716352016111	3.00201861303031	2.98186920082995	3.52881406353707	2.80529694756981	3.05145280931056	3.05772845851486	3.4636572573842	3.47205156729069	2.91811780295164	2.98710501431076	2.99658491969293	3.43704141700956	3.09082833780204	3.17096599881184	3.07188812099432
posFT25851h	3.26650012579921	3.26903879056379	3.0801552090202	3.28919978127748	3.54968677588671	3.27360973747369	3.39988133285399	3.1961111560781	3.24638078137715	3.42984373947812	3.16707554383146	3.54944487318269	3.23002124166309	3.02315777289222	3.07416004061355	3.51031559723033	3.15108490242442	3.03471835451856	3.46452145056973	3.57199110190157	3.19949956019975	3.01242166114793	3.32949039081392	3.13853627125308	3.10174545816155	3.28106631918491	3.25731957857029	3.23494027811502	3.33918470859438	3.42567096577257	3.28034372164887	3.63016008501436	3.23511343350433	3.11466088590641	3.07395091422586	3.13002061758372	3.00482397214101	3.1923512200001	2.74449115289136	4.07111287402835	3.22568202078783	3.21704962277024	2.72583963120742	3.16585478239317	3.37525459779604	3.26709349002609	3.00832251572487	3.22161619900022	2.93765509008613
posFT26590h	3.57261540430128	3.53648230088558	3.74003544477531	3.81296495368996	3.75934172668422	3.66105801201184	3.5775130061434	3.61572698800527	3.66822050265584	3.57898486537291	3.70338489511168	3.76336313845847	3.6885106898473	3.59509194559382	3.55811663005076	3.61373662858693	3.7728545839015	3.91356108998186	3.66601068308938	3.7473758030275	4.10092313660846	3.67121726421624	4.05431890592464	3.76297478643873	3.56232880800728	3.46429586650265	3.59506107130474	3.6688479604802	3.71215023280978	3.52257003656066	3.5970370316967	3.64530252403418	3.70946990817515	3.68721173683596	3.67768778472245	3.62393641517698	3.7242940176767	3.63007541161811	3.48406629910978	4.01766150961162	3.73777685021071	3.87741873265818	3.64765195488938	3.84410074538047	3.58688008023149	3.71341591327564	3.61156877854715	3.85138256763982	3.69895081723471
posFT26655h	3.97219312968385	4.08797533964731	3.83006611773508	4.22814413477136	4.00739651241496	4.31003637945416	4.62059699496584	3.85995175567148	3.83935785716465	4.42502930741528	3.67454187561519	3.99831003367266	4.20560922434388	3.78607624804941	4.13335343947033	4.08014935930269	3.48739745175089	4.4687304013592	3.69477547253696	3.71060105407535	4.33948928718564	3.70619560843085	4.35841831113661	3.79590563636883	3.81595133624577	3.96225227243418	4.47327537736547	4.30973042810164	3.94642037950859	4.10170138525997	4.31503079489656	4.26666879470962	4.03882428648702	3.83896117671414	3.64196957640625	4.16792558667976	3.5522157215694	4.05101143934301	4.01210180676752	4.57206698183801	3.8551249409976	3.60607742756392	3.64610948010719	4.05257254832241	4.00589651153191	3.8591983798341	3.91973864139542	4.21348013656209	3.81403585531082
posFT26656h	4.07925516765969	4.52372016868078	4.26275185525762	4.64251380635933	4.10948040672775	4.86567783856992	4.56827607249759	4.36804724537387	5.21874248630507	4.53155466000619	4.33488869052489	4.26006429861946	4.2172196286965	4.32538942384222	4.40116153774467	4.41282298670203	4.47444511799927	4.55813768233834	4.23517087303531	3.94046753787768	4.18270110480025	4.35303503550839	4.62096997254426	4.26145836447263	4.05497658985327	4.38104120423853	4.47512822777566	4.39350447211743	4.22746278369613	4.49877289910039	4.40923366231714	4.16283376031087	4.24993046291199	4.08981686374857	4.32501418145536	4.51715035614433	4.13174927883316	4.48821825160921	4.41061694287786	4.25181066542271	4.25531077280815	4.37053047281996	4.65281015301254	4.48348074486889	4.17239979465607	4.21975245815463	4.09778073552415	4.53912974857578	4.32647907490983
posFT26775h	2.97985182576443	3.63267530134562	3.61934091383006	4.26023694817793	2.90048515765931	4.42872934497394	3.82136462719075	3.57010225561152	5.07704481766056	3.63561558338426	3.65060877295597	3.38680651653877	3.38489255059912	3.60390877966409	3.6607982200132	3.98100760746608	4.06240018133603	3.52279315312379	3.50547241516429	2.98527019854908	3.33892374767239	3.63640923186999	4.12225855459307	3.45990061160085	3.07252418762355	3.49544853550791	3.78074042415447	3.81175144616376	3.50608047120422	3.7663310973184	3.67198564468463	3.34526571698938	3.46163461129412	3.02730825982696	3.68771553897972	3.61328822115625	3.32967307819178	3.73158757681563	3.66240374086937	3.10288746612742	3.65172743601848	3.77288524901267	4.216089008586	3.77779417949365	2.91661805310402	3.55031937489046	2.39963493939684	3.94037034965619	3.58489493942229
posFT26925h	2.93316486663945	3.35127465589374	2.91869490672098	3.28513607122192	3.1554832846114	3.7175976797602	3.79261738534678	2.85439180535734	2.96936318188528	3.62257966857759	2.90870646135392	3.12065055156259	3.43493576654349	2.80032716985252	3.15915832652045	3.21338668114124	2.71454942220996	3.24975475296995	3.13170148152641	2.72436088376845	3.49447618460707	2.96963537164229	3.45864427525934	2.7167206355635	2.69938308897118	3.23443719792478	3.51222197407581	3.07318789382196	3.23036568093947	3.42779355595923	3.3530030152177	3.50091622392035	3.33785051117119	2.93054454648881	2.71931457325386	3.26199074222809	2.8374276142943	3.38643075402757	3.01832015800868	3.71731078788289	3.04733536429348	2.83266790427968	2.86882132564304	3.18012452950235	2.94265071701682	3.117363663449	3.16778502037044	3.49967997535751	3.00591851394995
posFT27317h	3.46003724273974	3.29398684546859	2.89283796149256	3.3596656336005	3.54327459196041	3.44023352687065	3.35484906290273	3.16629344557348	3.06599226722755	3.3153185176225	2.83105109865497	3.25090116682298	3.56748400125344	2.9340030293847	2.97820840623058	3.11633241781041	2.9059760285864	3.28586533027972	3.00335050880585	3.14385372050482	3.77494703969174	2.42814721375885	3.34614935958955	3.00110034481337	2.90209879867557	3.02079747122678	3.14170410040521	3.08986512124325	2.81303326919278	3.35887895588775	3.46629242079656	3.68417502698823	3.2962290713376	3.06303058316154	2.79236680247469	3.0851291629572	2.6104308716463	3.17964393207495	2.52630355084322	3.8497111365373	3.33969911555042	2.97998136661458	2.70028301841111	3.0411931650713	3.04987467889254	3.14473655625939	3.11500773824487	3.41836630038816	2.93772975951415
posFT27375h	4.29968752743893	4.39128494544916	4.44270698687873	4.71825935811795	4.39767488893062	4.68974044516888	4.41874367052728	4.36288373493094	4.45073104347352	4.58045013095683	4.4845081926219	4.61232823266927	4.41323559154765	4.51157904877646	4.36805743644041	4.30179612444474	4.57853227486084	4.30279524468751	4.40520583876612	4.47004852467552	4.86850054524338	4.50353807873025	4.86175270624832	4.49740969358959	4.31783994079235	4.47390650329175	4.49228988091264	4.30830699203741	4.28287842514755	4.42948669181346	4.44092131115049	4.33916208009152	4.45108420832732	4.46759786492632	4.47339277423012	4.57168599902462	4.42133455291741	4.58876831573751	4.50823684256407	4.71409996806349	4.51924868458233	4.50914622396541	4.50671186775131	4.83483965573812	4.42946119504655	4.53414270104251	4.46441664376881	4.71213806518275	4.53643089469537
posFT27481h	5.48642764977668	5.50098830601341	5.68044758881907	5.74492944345422	5.67293445336988	5.41749615042207	5.42058906795057	5.57174778391349	5.54593567861021	5.53083303269914	5.64269783307319	5.67940809116566	5.53488513526967	5.63219088593752	5.52755802784339	5.56338024211173	5.73037470975357	5.82110185027384	5.599824699368	5.60228426845852	6.02047306631092	5.70349757578349	5.86446493475504	5.78637369191987	5.57922801353941	5.46191655074917	5.52985198653909	5.51468672207972	5.66530549530843	5.45137947567927	5.52879588820425	5.52261092069794	5.63380358474875	5.68694321686281	5.65034503379395	5.54975598363454	5.80210736963361	5.50240551629753	5.5070247182767	5.85009807489252	5.75176926280043	5.81732863536754	5.56775003106082	5.76696635594494	5.50425344442924	5.72016836812774	5.56517463072896	5.7065272662773	5.68983143242364
posFT27602h	4.33945224383331	4.2876425161591	4.55773247618284	4.60087208653866	4.45459827481196	3.87551478084505	4.11321295778842	4.38714717429809	4.27760226116467	4.22212699700154	4.49960823593259	4.52598350065197	4.16813665745744	4.35884907947283	4.41289806196567	4.41936549971352	4.55097310764069	4.56297638673874	4.42676013233263	4.44704381617831	4.61892141044001	4.47987863809057	4.53698616436986	4.61180141431639	4.38417415564348	4.15461671715064	4.26227990062581	4.28521901041364	4.54667908497959	4.1393835874701	4.24667042152001	4.32747356286894	4.38900857014823	4.39006430791619	4.40903152354029	4.23603431736191	4.71153560001972	4.15654443086334	4.30850765305653	4.30224432929314	4.51262187030507	4.73418989094408	4.32180854641338	4.42245008450289	4.27533354231694	4.46109318152564	4.30569254569938	4.28187193281221	4.52988942801874
posFT28199h	3.55112222350134	3.99136255190259	3.8853098359085	4.00243204305133	3.51425045283141	4.19902396355116	4.00900073234454	3.18756503981666	4.55832995846822	4.02873229509611	3.59530899651352	3.57475504959822	3.65293847499529	3.91243261948838	4.04995534093581	3.78134024107407	3.89998960676257	3.86456928185781	3.44244753922787	3.292024643	3.47856613730559	3.79935929761312	3.84304637333833	3.14436030643423	3.53800192752008	3.76152596483161	4.06107585022202	3.98301724525925	3.73468925026673	3.94099639365488	4.02619539626207	3.67692351643606	3.66452666276335	3.4219647160422	3.74984365874935	3.9737238444772	2.88234243112827	3.89407658678309	4.01907827442675	3.56769607629414	3.18617897261556	3.43851076319569	3.979026526811	3.8699797218336	3.56030125803495	3.27752096701182	3.57107080161689	3.85575033106209	3.90243024108493
posFT28244h	3.23159599016963	3.23539365654214	3.13678418705304	3.39998020502155	3.49148984891169	3.48003613077686	3.23354670287188	3.55778520416945	3.31908735676833	3.50964296800005	3.37418390683325	3.31406776945891	3.42923480915785	3.39899590343092	3.23643068343678	3.18725049525677	3.37124080138384	3.53333084674139	3.32073652211907	3.2051539516206	3.78692100054046	3.4110399792117	3.62104330490444	3.52582173988585	3.37938664054277	3.40300756640907	3.38087613535205	3.18660169199453	3.3159896256112	3.20562299783535	3.40770425958477	3.25038315672576	3.48222186950866	3.55749832105118	3.46526651238263	3.47927209737334	3.45451882345472	3.58476317698723	3.33134164595523	3.60240400072035	3.5548444280473	3.43394132615254	3.35854500196525	3.5176945402805	3.47876499086532	3.6343152354893	3.49415485823785	3.68077242229954	3.35279587975699
posFT28338h	4.61726692566357	4.55337003464424	4.58727260738502	4.65771319197758	4.81394944511347	4.37492384590315	4.50026995972862	4.61924345062908	4.58733653703117	4.55396528553213	4.62700283091048	4.69014124427389	4.61335892465975	4.68649322376503	4.56957826665511	4.60172529575493	4.69965423784417	5.02069682920098	4.64493061139031	4.60877297517843	4.93926493691506	4.74579989454475	4.63174994932948	4.82088277038191	4.75635309577287	4.52785188090983	4.50678397097746	4.5148882922985	4.64626290776997	4.48217335937257	4.54353899924986	4.65851374225148	4.63534876854864	4.79011725884701	4.75061246128651	4.58355392269017	4.85760702515414	4.58804335639118	4.56382903183566	4.86906368737528	4.74770209364266	4.8147520465831	4.5311049258585	4.57517594537257	4.65016213866757	4.71984870664591	4.71277986610759	4.69891787097641	4.66606212136888
posFT28397h	3.12767429610023	3.35297931387991	2.98652941393105	3.25952247569138	3.10455754125237	3.74601783599794	3.8378422667675	2.89895697267271	3.15899144923292	3.73935827194657	2.55437529814783	3.19877752246008	3.39061589085382	2.95693472229246	3.38835380845147	3.05646374576596	2.41714118485545	2.95825082806035	2.71667305226584	2.8326545105223	3.51016478399349	2.74344740780433	3.84227661705488	2.7149218421751	2.77690898134923	3.24730706704723	3.68756476475101	3.33511168875707	2.74660293499156	3.37134337800088	3.45027925416297	3.4433175622259	2.96585128631613	2.6835590871822	2.65244616344432	3.50461081128635	2.32531048678065	3.40627064375321	3.04990462024544	3.90487495355631	2.59009374415262	2.42496505881541	2.78278210173577	3.33994020913663	2.9082499751422	2.66582134668987	3.01757901416172	3.67402719458007	2.88445795205259
posFT28398h	3.00855751384875	3.53278827911764	3.36678365419477	3.85737219232864	3.16009716751416	4.29623462376406	3.84535851538748	3.33717106926787	4.66999669186652	3.71111779282759	3.34037657504178	3.26433834108002	3.53844760279471	3.57179879659908	3.56051687336694	3.70933203294074	3.86468033635471	3.62919784605078	3.37321755024794	2.95620587217983	3.55079732432208	3.65668850070829	4.01292806244804	3.3666500078272	3.24156525697563	3.63494026619629	3.75954722237712	3.76601750165599	3.39998036051886	3.61417846342806	3.71702118979781	3.33653487713649	3.39279886795854	3.28114487987951	3.62106679904353	3.82232195475942	3.3518853023803	3.74276637319579	3.67022302123893	3.62837422304159	3.56019517424879	3.59469481812175	4.0261802052965	3.74447782776132	3.239376207383	3.39248589446584	3.13799528024851	3.73443159900543	3.43804874624517
posFT28868h	4.09214814621447	4.40869295337955	3.66329445996236	4.20213656298406	4.28742079632721	4.76252551864483	4.54175645860623	4.0565653484834	4.24735559837632	4.5919334805362	3.85911400108104	4.08950600869822	4.47798471367719	4.07390833969106	3.91859946581408	4.03665562107591	3.65985874896962	4.24720252657177	3.98517368761666	3.86595324979698	4.68354160513733	3.81112843752955	4.36897829499309	4.00766868161379	3.81569308814277	4.21516160631048	4.48096881819196	4.06291908764855	3.88354653194191	4.39338645231622	4.35180362511787	4.46897179911996	4.22567312200629	4.03558670070039	3.73173388963699	4.14003058378163	3.34493142310637	4.52684643298595	3.89701281924999	4.74136492793281	4.24888980157162	3.60133804814489	3.84874959999261	4.10742975243379	4.18543024940224	4.40933671534369	4.16261796425064	4.57584608079321	3.71531519346475
posFT28869h	3.36490292343663	3.64132257671084	3.22470953708118	3.55390571499364	4.01701291389044	3.5175229052263	3.60820933533492	3.44124813752583	3.61215533781149	3.6200861196863	3.53773495150207	3.9452742748014	3.30561763070911	3.24073545629605	3.31884214262227	3.76124567092626	3.39811368515433	3.50514351681988	3.66730055439621	3.79700888109359	3.562895875069	3.49638955147987	3.61968767800268	3.57949331670314	3.2751843935486	3.35961809717285	3.46819097964806	3.2930471595053	3.45161742420657	3.53552762328274	3.47310758946176	3.87709055410677	3.39519312122723	3.39146804446628	3.36677150951876	3.33734664277059	3.20200255126675	3.38047157648401	3.08700255688491	4.22170515393685	3.58373821741266	3.36186847602162	3.06409874100381	3.23268446539508	3.662468708209	3.49521760835122	3.26479136957317	3.64795653815146	3.24387258272929
posFT28987h	5.10212655250785	5.28402804918484	4.38140739630392	4.94313464285765	5.29867736089907	5.19079495995216	5.13110329794167	4.65733387373242	5.00753933146276	5.03871045056098	4.52703957704987	5.15188091481166	5.29107171479591	4.80191926335477	4.55381193416174	4.83177553745683	4.61901485016478	4.87146659844992	4.64163384438031	4.85910716413142	5.46143443098526	4.55259631127463	5.14862202886777	4.54280825969409	4.57426411970036	4.84562321055093	5.03885318826249	4.60966138176249	4.61329350772515	5.16916548784662	4.90972321364539	5.42148424545911	4.80560656011146	4.78090053063337	4.44997847493109	4.58228177677664	4.20535768446509	5.06005648829936	4.26736420972825	5.62367907719596	4.89352630996728	4.33623860296881	4.53269697675983	4.52009963115955	4.93666873642836	4.97047241189574	4.84828179074669	5.33832559835545	4.29369466997716
posFT29055h	5.75628679017441	5.73172570190765	5.72342756733828	5.79449297200598	5.94597257675843	5.92957783367554	5.84953460685661	5.93834369096303	5.87349383801008	6.03696263213597	5.86580887176385	5.80609894012741	5.92719140130387	6.08541744058547	5.80855146812589	5.73544391081981	5.92515170015668	6.12437335682543	5.94679306842299	5.88051233196759	6.28583868158112	6.09182866023736	6.00694539840966	6.14576219299234	6.01444775473488	5.9758963628225	5.85362280372402	5.70602668505508	5.76471281848205	5.71854003882811	5.87442049216248	5.8646175868976	5.9233362018653	6.1800019147764	6.10055990674049	6.12002401308494	6.05713562578817	6.12349692208124	6.04673398280319	6.02483776093242	6.04961465723541	5.9599656232155	5.91725187644453	6.10301543465387	6.07881657319533	6.07740672843438	6.1107267600838	6.09764891615799	5.97992947839111
posFT29177h	6.56062804936298	6.51033657601848	6.62433098249762	6.55385743285171	6.79975111562687	6.02069845863891	6.42056064072422	6.6059691041949	6.54673238244509	6.44084152929952	6.59990501546863	6.63971812529618	6.50044786126337	6.81168430849315	6.56999549063001	6.51241832648015	6.79228748983287	7.06194465038307	6.64029525586284	6.624596677676	6.93208617170654	6.97340904603593	6.59728169425234	6.90775643388417	6.81385536952209	6.52049655472708	6.38954607871375	6.50592567540683	6.62426804695002	6.36988107567852	6.46834492007837	6.5571753238529	6.56276426986869	6.89353036572397	6.94318683544391	6.66094177536157	7.03165273892791	6.5450290823724	6.61590353276077	6.69303649243395	6.77601731666089	6.86975586092789	6.57462240409683	6.58081935643259	6.65132581243777	6.72104711804662	6.72099941277578	6.56609316515535	6.73470748379367
posFT29344h	5.01835466065016	5.02789152090797	5.17143179074208	5.12178885436907	5.29058893828388	4.32973857486528	4.89097330132266	5.20352810771986	4.95286133842484	4.80524776113842	5.17074279225087	5.11605936159938	4.8766211219251	5.31925857999932	5.09197369489062	5.11972111109779	5.32059618657345	5.44340924646701	5.2346915893403	5.10359830590727	5.29614033025965	5.44421550845028	5.13438384250915	5.50378561264235	5.27630058483777	4.96981903737487	4.86226498016365	5.01560352657617	5.17942675176006	4.8071174343237	4.95288763372224	5.01807233269442	5.09192642494018	5.32276621583387	5.39433599140936	5.13782058191826	5.64759809243496	4.97852827173266	5.10544438971167	5.10997654612307	5.3220661128348	5.44924198782101	5.01237879994401	5.05722528187004	5.05355599218041	5.23656417457822	5.12250097235321	4.93502925672679	5.24485645803885
posFT29931h	3.35260138844857	3.3164354782171	3.09020367056007	3.36262518185181	3.26827716578481	3.70849595886387	3.17207430968748	3.25205574418214	3.40922269649256	3.32937593343504	3.34980406908546	3.1836773846246	3.51575858694796	3.28714289498099	3.00898703596425	3.21985104014894	2.92943341024333	2.87614808648311	3.31905559289134	3.27198754251321	3.51181528707327	3.07267790584492	3.2612588689839	3.3733595511432	3.03407059991401	3.2837765245972	3.481855952472	2.7230638089665	3.27919616333084	3.34036180747967	3.0609851866698	3.55858346733641	3.51377755872784	3.5391976786734	3.27181687707562	3.09464876518266	3.14941350574286	3.51276194121941	2.90886924123006	3.53133619553442	3.49214607585353	3.26407874344845	3.18746953937398	3.07483177773142	3.36227768440641	3.45746686402224	3.19707484817898	3.43341788360492	2.86347944464099
posFT29937h	3.29351488633928	3.49082549939087	2.54146312921529	3.0164601235294	3.413430645607	3.31268397011613	3.44439662722626	2.91788156949961	3.17748546470791	3.29021283949528	2.77551500100405	3.43124740305881	3.47510288493126	3.07739173641395	2.77273813760251	2.87861068708087	2.72194480946881	3.12712963471857	3.1218734810847	3.08168886863066	3.38762540732093	2.80075512519531	3.25769269888992	2.67533806052247	2.68540480250994	2.9905103441107	3.03183851530119	2.74627362710825	2.76164944400734	3.32720193575277	3.02220046590925	3.62946826830431	2.90095424394228	2.93649543385245	2.53114082332022	2.81550779229701	2.68052643203004	3.31133422062873	2.69977184939084	3.83993108822422	3.10306098420295	2.36254934300232	2.66396271767052	2.76849330796016	3.17248627781322	3.0197107028559	3.0848923688518	3.46011566020758	2.60685553950226
posFT30032h	3.88485727049311	3.85240561617343	3.74026912734801	3.87100542570266	4.06470873159266	4.08345337959204	3.89971831170239	4.05722638518063	4.01539162418217	4.03157445814066	3.98497930414941	3.87540820584429	4.03470472620048	4.16547964216647	3.8701094654403	3.91092184342961	4.02915614959453	4.26546456457383	4.03731053476209	3.96183365615111	4.27275878156816	4.09807042836124	3.92996277706575	4.18382789990949	4.16166662289966	4.08805849351174	3.89518863876379	3.77459162394705	3.86191833650058	3.84187973880301	3.96116303097308	3.95313449577657	4.0352783653825	4.23652397645986	4.17583878939013	4.11762792732698	4.12290733209542	4.23188875490625	4.10443777548419	4.12585532410528	4.13292799719389	4.08390965423715	4.01968325909065	4.02396215480963	4.13762849530265	4.10098893848111	4.20141347463192	4.14009148881531	4.0591997453903
posFT30149h	4.65898013304388	4.58995191242733	4.6189632103753	4.62985142769743	4.92626330187466	4.01327239070082	4.46415676882043	4.71748425988528	4.66419460015397	4.46543880667842	4.635884375166	4.707538509776	4.59299697156296	4.85435300104163	4.52566372987166	4.62075139152574	4.88054640516485	5.10486005244796	4.70292309555895	4.71666104367747	4.79355326389898	4.92514626398709	4.50553579450568	4.89142038572272	4.91412487354431	4.64220688322604	4.40846470164218	4.44903747231444	4.64364813621082	4.45006689372614	4.48332816539177	4.63368683343705	4.63068223533167	4.93073672794337	4.98450936629232	4.6475033451584	5.0101614238962	4.66758550670555	4.62466851569483	4.74026753077233	4.81233897690181	4.90431957140575	4.67520182664482	4.47770746827214	4.72829254743536	4.71486308076747	4.79034742450594	4.57598599825875	4.75460628505664
posFT30865h	3.94135247764793	4.0333356717281	3.4857299169927	3.682762900212	4.2053677136854	3.76259282102422	3.92224510447896	3.74889212942724	3.84676497266725	3.86893602619289	3.60662203714368	3.98817501511294	3.97660064254136	3.81876493380198	3.52638428574995	3.77535991981849	3.60913839623966	3.96844856272476	3.72375313366308	3.85666292713866	4.24714263110201	3.61499878630494	3.91589399680682	3.6253132403101	3.71535822246513	3.80060238852283	3.84572018167961	3.58529996225705	3.61535748535479	3.9323224213904	3.81320542471184	4.17214608466096	3.63091920616665	3.84983883276761	3.60552674955097	3.63228733396469	3.44714017747114	3.97303599435246	3.24541341530958	4.46478365009082	3.83701439095498	3.53250770399793	3.45977871876989	3.48453650071882	3.86154266703504	3.848443390189	3.80724211320376	3.95109299474027	3.47472254564671
posFT31040h	5.8152650889545	5.70211316806044	5.86374532542967	5.69428927886519	6.24875799154458	5.0003095661401	5.68750831314585	5.97332578853139	5.85103779381334	5.61540731494088	5.8471317739926	5.95812813255693	5.70878420717935	6.16601938103286	5.71768976278991	5.73850697342038	6.1878695147762	6.28416529810169	5.95250658250824	6.0384283883417	5.95529174689379	6.24663252352548	5.68021058292656	6.16728830140158	6.26967965345021	5.90876089404286	5.55442539730599	5.64067618437086	5.8211012258285	5.56581600507597	5.71724255967046	5.76414256470005	5.80986711843594	6.30374290297532	6.33274594797629	5.95559253789252	6.2998570732096	5.90685750459443	5.91660774344562	5.88164314977299	6.06326645215198	6.15045512158546	5.92769383673585	5.74245560369276	6.07572821313898	5.93107859134414	6.08998726563729	5.6667774921444	6.06686020769805
posFT31177h	4.17337020938684	4.2217184524498	4.53937052338751	4.17825419200124	4.89536923836014	0.977423896463701	4.20016795151825	4.67776753219333	4.40248353383028	4.05756520258033	4.49271545223286	4.5186963888438	4.0907756223032	4.77927324626876	4.35972099126891	4.31264969668035	4.7565445301966	4.81437579196569	4.60768282781122	4.6076493228721	4.41256343605903	4.8540750727046	4.20074069917399	4.89743686886611	4.85302535278996	4.4726127582485	4.08284044254453	4.18722179490259	4.33704007709188	4.02894170045412	4.32646780889809	4.30991966709728	4.35063229975068	4.89255741632317	4.87986706841603	4.62337769194209	4.99270879953727	4.47917818604783	4.55828790928036	4.16728525246596	4.72375600412117	4.87258833743577	4.38469091626841	4.38930528383477	4.62305053101434	4.52122087604948	4.64672486236553	3.01568165697803	4.70899899456562
posFT32637h	3.85792365589416	3.92223215037702	2.99514894096297	3.72711356199875	3.98576094695786	4.06930130059474	3.92774501978436	3.61159128631756	3.64258018596637	3.90432989053019	3.42708473086664	3.72261093309019	4.04693717855081	3.47096537526384	3.3063535056629	3.74416780353756	3.00746027583161	3.6821353189045	3.4370522981681	3.54102854978154	4.44212273747015	3.30593356814203	3.90823563598394	3.41306367778484	3.30242712016344	3.58746919264075	3.92748751860567	3.55508267310294	3.50187779574894	3.87359396679724	3.85406857369579	4.30733448903748	3.80318898270909	3.52535572599291	3.00408447243451	3.28482243541934	3.02677108945599	3.8548865079273	3.16667018577528	4.43940671407364	3.83167862898805	3.15343662664943	3.18682264582591	3.40712128396436	3.66929734391963	3.91090931916631	3.69195799298722	3.96233707721893	2.98006557438283
posFT32638h	3.50091890228641	3.63576994070383	3.14963966232952	3.36854879292403	3.55563755768798	3.91555283772403	3.89707577585314	3.46114148449028	3.59037234813254	4.04715163153762	3.09238779830355	3.0916106668155	3.7312019862011	3.48308340051138	3.39497858250575	3.39164825346792	3.02070823488245	3.83065844085037	3.18071804586582	3.22597469449435	4.05357478010958	3.30646715849971	3.60893600798909	3.33455519768431	3.17002968872634	3.49195348277945	3.89007107330653	3.65275989719218	3.20138168252657	3.61168496520394	3.85649621931275	3.77435489683419	3.34120585094365	3.44111843288754	3.21547035649989	3.66099417200949	2.89711587545589	3.90616659980553	3.46433859349413	4.15124670924491	3.53011950004093	2.98222281830306	3.23805395646629	3.56030186807141	3.49090737744034	3.6440630290752	3.5260693295837	3.77150700451018	3.33676193248558
posFT32767h	3.92137135408345	4.17215789744413	3.32344515234848	3.65976914347755	4.23048135729878	3.86766583698305	4.00931333277394	3.5877028491363	3.84276141070552	3.9915411118999	3.30238801218213	4.04017816288533	4.07612051593819	3.86196607581295	3.54757179287787	3.74649296979665	3.46637137192168	3.92749270696608	3.54777446635743	3.82898375847618	4.422797177102	3.55754650362809	4.07967997655328	3.42538983178287	3.44071260469111	3.79828370816992	3.90604381377429	3.65761583680094	3.49238451057695	4.05154133616149	3.87063096005022	4.32231343061193	3.57303807667025	3.66373509581426	3.42361397925125	3.6445218889585	3.0508350901238	4.12590559601421	3.34418184595334	4.75630795275672	3.74916878932329	3.31739124178281	3.35086258399557	3.47888803370329	3.83777645532418	3.78987786197445	3.63946822130649	4.1199785499438	3.42120058848052
posFT32828h	4.69201597992755	4.59328339310614	4.09369850480443	4.7917160650832	4.83196701687212	4.71230437923521	4.53044471641629	4.59104904723695	4.467715659603	4.64820862944743	4.53461280534565	4.6145150172553	4.89736375077559	4.45910343853758	4.29955032635382	4.68943540315522	4.19433940188562	4.63307576986443	4.56054691435844	4.4231633405076	5.26493357473872	4.28273356925529	4.7687665796603	4.62063010598649	4.41436428279675	4.40033316297183	4.60664345941494	4.35658683873162	4.62938897793795	4.6062984446632	4.53767498297234	4.91238693353497	4.77182195059136	4.59654779856242	4.22917845610481	4.34452952546049	4.30691096383829	4.67123643394698	4.13433383150134	5.30239147868927	4.82121309737175	4.48140795371887	4.27049465569136	4.44716490032469	4.61835240320681	4.91098715871616	4.61954375861496	4.8109547975682	4.16923299915304
posFT33004h	4.69891312458355	4.74784867671918	4.75509614572819	4.69725535860529	5.04450009566484	4.12585629272366	4.59503335801007	4.66281038214441	4.68445160534173	4.57340685345951	4.60004717624148	4.87872127319403	4.63732115160638	4.83430716756325	4.49164802174238	4.66449970744351	4.88778662775476	4.99378415526632	4.63254755545136	5.00650497088134	5.11147707742456	4.85271541155777	4.76272927429683	4.76783429908027	4.73949852249721	4.61707819848031	4.51440195151726	4.49224364775906	4.62379363599854	4.66423319527521	4.6003283658733	4.82054429321906	4.56917917244093	4.85595709535526	4.84632182733544	4.64475008768829	4.92474691344834	4.74283271945427	4.53071589792492	5.28081746673361	4.80050637722676	4.86648718160871	4.68572048933977	4.57061415377325	4.74191039792555	4.74715778443524	4.7103109256657	4.67928831610566	4.79254306929217
posFT33262h	3.1006104145357	3.19189285335127	3.23586787522695	2.98805503774401	3.60864262298286	2.07562519668692	2.99576120878362	3.00613426120138	3.13286162489979	2.78558846188705	3.05013027725649	3.44315682191166	3.03661052640394	3.20381967066225	2.82424676167516	2.78127023500084	3.3135907022316	3.01380039187403	3.09046987925562	3.49874786841149	3.46373447101974	3.25208606950113	3.47881885356135	3.26786395542597	3.07053170126516	2.90472885221671	2.64111740263517	2.8697180376979	3.1603377145726	3.07481652796541	2.83921984894821	3.38395845240334	2.78933450169186	3.1422227490951	3.07410636057147	2.45744040989737	3.39420780711361	3.01897333213157	2.71657917159454	3.84296329675444	3.11242314264492	3.37490049557555	3.02629841891444	2.80572818978666	3.20518855856727	3.04968561515675	3.03389739470432	2.55299702095906	3.11608743697257
posFT33758h	4.07305974825569	4.17030391834505	3.63101238903158	3.94929297321814	4.26402701882337	4.51688783648376	4.16724828091135	3.82506271161	3.93776139446764	4.19166197327672	3.53142865055293	4.06436607857862	4.33010670121211	3.90772240615299	3.54645079620853	4.15329295469348	3.49981297796827	3.96966295883405	3.75624720086558	3.79004422732706	4.58726036806942	3.5652042477126	4.08351882421436	3.70035516697803	3.57701047590573	3.90127504110364	4.16603756646646	3.84210269574676	3.72590593950322	4.13307309463953	4.18050792266539	4.45707086402737	3.94346529688403	3.78318890008854	3.41312030821133	3.86412430804986	3.10399740211445	4.23234925688827	3.56468932417047	4.7817015246023	3.98934154207982	3.3857748068142	3.60855775755013	3.73781681814865	3.99397901719909	4.07643421931985	3.91628865767004	4.32974946206164	3.55240702151956
posFT33759h	3.68064270375169	3.78140792869017	3.34252609836479	3.38760060576546	3.85412128313462	4.0494138712582	3.97571551125088	3.41247499209228	3.6920126886719	4.10169044997623	3.24391834801925	3.55698761253715	3.95608743765372	3.69875574179958	3.38930819380022	3.53323071794448	3.18125817522582	3.7911558305775	3.18126667296686	3.38172858309207	4.21169429566052	3.4044660464865	3.78258957479242	3.39547654513923	3.06535807187311	3.73207475429847	3.94536256141266	3.7016700724011	3.17702559306171	3.77394736758909	3.94889235742833	4.00655060979251	3.58367687713138	3.57508218508103	3.25638397843154	3.74269785605098	2.78263576455524	4.08300856694443	3.53287253464681	4.36812007470982	3.66496133819371	2.705681401629	3.2809714712476	3.67258907490156	3.66078226986246	3.72455492828931	3.62976221153453	3.8957687370632	3.32746377465172
posFT33883h	4.17025614017759	4.24106780584945	4.14290781153078	4.64076344153162	4.5008406281401	4.94846939377108	4.78547118020365	4.63076302553561	4.45080578915725	4.57336979487301	4.39508793935844	4.35398296006881	4.66202739265057	4.44222270714237	4.3619228758706	4.60038760273007	3.94982986006795	4.4662363898935	4.50355099827149	4.38350677979469	4.98704259014367	4.21520800933526	4.65970682413396	4.50398374457343	4.26942764151329	4.49543946755707	4.78202077250965	4.24829084170663	4.41928816790935	4.22269025126069	4.59999456291133	4.75879055484662	4.70117000783444	4.36057287247798	4.16108159568314	4.56546275120697	4.06670974525361	4.78939901941503	4.43945051003414	5.1184262256085	4.67450408124519	4.35543244910354	4.26020969966113	4.41715729839298	4.25974840208805	4.79700776537328	4.40013570693339	4.77208194596381	4.20956172696741
posFT33889h	3.92747101353219	4.19799474699064	3.58987995833843	3.69922039077198	4.32719130345163	3.78102839503605	4.0597046149974	3.65849994760507	3.91371063909524	4.01579518515759	3.38649958965231	4.13067241155526	4.05585050946042	3.89539053407255	3.50885691764094	3.79064890128509	3.64573284618087	3.89175262029565	3.3965740759716	3.89560308310323	4.45275256516645	3.63130044094133	4.15520023639927	3.47681052888057	3.44502215910622	3.84227907088617	3.85112525786401	3.74537272976427	3.44488661320985	4.10681678689983	3.95202938558467	4.35107109284612	3.52523435923712	3.74519382958255	3.45381425429716	3.72922735778018	3.15096393078318	4.14847619328147	3.34004179806263	4.81512776074027	3.83336751783492	3.30923870277605	3.41681044007093	3.60222560842603	3.94262756366097	3.79607772645953	3.68671639874995	4.07353853430267	3.48916157891861
posFT33957h	4.69443228609383	4.64351483897916	4.22790376770063	4.70948498685387	4.88863518918798	4.68812206081455	4.62820832483177	4.56477063931226	4.51880129901429	4.70554105166675	4.43699276046752	4.62313996032686	4.8780936378278	4.45711093564645	4.3809159131477	4.65311787311423	4.26128234356255	4.64794926024868	4.50307943659126	4.51447752404593	5.20453281920706	4.25917568577612	4.67862218233507	4.55669275344586	4.42188971986997	4.40293033977852	4.67011488926833	4.3789919603233	4.56019802283769	4.63601950182915	4.61155277778756	4.8984406940043	4.71009207609418	4.60388596099851	4.21759742969149	4.43718924918061	4.25207018404419	4.71832441675935	4.27509796265431	5.34391005988152	4.7690587123674	4.43924378433392	4.27425823886401	4.46257534790303	4.57572869058999	4.85797078427934	4.64085605063958	4.87861409521228	4.23835508909871
posFT34160h	4.44276105396809	4.54025229460004	4.25901534137848	4.33966141138824	4.82462750290651	3.94673526688899	4.49446545555758	4.33447252399131	4.41338931651977	4.43244891164441	4.15038933472109	4.58833914459996	4.47245967806234	4.51289660886671	4.22600310528539	4.34814794481311	4.20600928689551	4.73420347486336	4.26583142025124	4.45038408892525	5.00049558304245	4.34944455585932	4.66518770390836	4.32656605422656	4.27603941380117	4.32082225651149	4.37447070595688	4.20068236058012	4.20860139599347	4.48397094573581	4.4036373228299	4.66211909843877	4.31241850023998	4.49119279293083	4.30109426243523	4.37926700993119	4.31338199260377	4.61204626558662	4.12587556185101	5.26296764818895	4.55480142854936	4.29348243589783	4.1646200776837	4.22106299911477	4.39088271420582	4.59478007294269	4.38546651574848	4.50460753288003	4.25937121666433
posFT34814h	5.67219961311642	5.73321807739282	5.00922379006405	5.40477896377063	5.75238091966375	5.84161270581372	5.69183417945353	5.21432067373088	5.42129814279479	5.73643382104779	5.04501887716466	5.56741447431117	5.94912597461019	5.33865559668204	5.12298801825838	5.42735965526994	4.78646690605054	5.40175921606197	5.07578507243465	5.29771306094421	6.10661245100759	4.99404502026007	5.51050950981077	5.10271755676324	5.06567973162669	5.36529012589411	5.6971134483659	5.372874238413	5.16999358452728	5.70971975348125	5.63977129710178	6.05824783255877	5.38096761271409	5.30365709218178	4.82495024520797	5.21780852043791	4.58485319362374	5.77527656673307	5.02553125377844	6.31341532050076	5.49585450831651	4.83703156266529	4.95083985414129	5.22210402594217	5.50272159066045	5.57605655125717	5.38711804244755	5.85958759075663	4.93820518414505
posFT34816h	4.01897839879548	4.04154355598619	3.53705552506126	3.64092310143999	4.06390793390084	4.32478341303405	4.25958383865931	3.63633919004226	3.88569471333245	4.43427967397238	3.49905559444838	4.01521239661584	4.31029337614225	3.97069081413509	3.75335422180442	3.78812092028856	3.78174202206987	4.15211089898308	3.36707350449831	3.71832201425069	4.59726701650059	3.63440471572129	4.19784676354972	3.65464566061392	3.64038634084549	3.99796888877541	4.27281090221858	4.02442313254966	3.53088217053525	3.9904325694082	4.18770080337614	4.35549863857561	3.88524374024932	3.86946213959483	3.49977343481782	3.95292957848566	3.11167978751468	4.35052756621182	3.72111708554541	4.6871679258267	3.94307799617323	3.27470478140606	3.52900133470268	3.93027698526671	4.03015286401958	4.07677400139091	3.93953328302085	4.22471079888346	3.52470741242629
posFT34962h	4.02297884054837	4.13418904558507	3.92754679963509	3.90449435545473	4.3376608727829	4.40703159319274	4.37103947176943	4.15045969784012	4.10285025746025	4.45829428137483	3.92275594957537	4.09793316219166	4.18059100987109	4.26383016596156	3.91159957325098	4.50671341384255	3.83205844643657	4.01106306990392	4.25868561435209	4.40464720855193	4.62918093287408	4.12095713797915	4.07256602927784	4.18551656373105	4.01569570308442	4.20584800162472	4.18639135795926	4.13875515695233	3.86296962939149	4.23615468660885	4.26609867074383	4.3679059407964	4.05784745074481	4.29376639208443	4.07239481042606	4.20620493512039	3.7434038659953	4.4354122555792	4.09290104195208	4.65044687931771	4.13175051751709	4.13731813011807	3.92404199842359	4.13462696764132	4.40172738986504	4.31295127720719	4.08291383499501	4.14981747886521	4.00517397725919
posFT34964h	3.78873849093313	3.87207133173776	3.60830420307133	3.86422386560307	4.13213438835489	4.07664970741057	3.98297566487742	3.87374476570647	3.78828839554427	3.96385572159837	3.76289750210506	4.02238359670932	3.98185782514127	3.55942558946555	3.6007311163722	4.09990075967141	3.41567449457941	3.57826565412468	3.82295452016586	3.92579154786988	4.13873077293394	3.54499513175121	3.83400339129157	3.87282652853129	3.4998403688433	3.69608393739145	3.92020430972434	3.65025394626826	3.89082796324206	3.77660189124068	3.86192333111105	4.22684551324812	3.89409970238805	3.64874043843543	3.40538835569383	3.6122087655541	3.53487597484483	3.86039047053632	3.5315247754714	4.60799451292521	4.01278690869306	3.70322080131118	3.41277865491839	3.53304804237126	3.86577583306825	3.92256951162742	3.65306385964138	3.96807671148073	3.55469224384413
posFT34973h	4.26893094893685	4.52849187195117	3.78908608147453	3.98394623691556	4.63762047018927	4.08462847525924	4.38247789401759	3.90330611476664	4.2105127815306	4.36028345686773	3.72117988863725	4.46163032784819	4.3316555901076	4.26698167582698	3.79691757215193	4.1677792275852	3.94172951015646	4.20063535572055	3.79994120833164	4.28664596336965	4.76448085809287	4.04844320576038	4.56741063172299	3.76538104888859	3.76604475279466	4.20289340866884	4.24919638524895	4.04573908431141	3.74027094698136	4.40208363885092	4.24046282165548	4.71429680321074	3.86087662694047	3.98414246397302	3.74944487402605	3.94746982591863	3.5328208759423	4.48142335347493	3.54084486601478	5.20165724263108	4.18532730951503	3.60802489728097	3.69158413293202	3.92942382062587	4.27477887617549	4.14203716346307	3.95585829466161	4.45983538090502	3.82556545287738
posFT35046h	6.22679685086638	6.12017613137618	5.72022458013953	6.15553891140915	6.3221922032809	6.09298947168262	6.06363894892203	5.99267682014546	5.96212027917987	6.18990019034769	5.87907253124055	6.11481965052944	6.3903823533224	5.9314795766845	5.84478177671227	6.0934818263533	5.63524373708863	6.16654882747617	5.93781875297135	5.95638911993519	6.67922806914925	5.68033877313998	6.05629160514273	6.00611056734053	5.87305025920801	5.89189830136599	6.14846476590824	5.87001819868926	6.00393532400361	6.14030695379134	6.08616505653063	6.4080235546315	6.17250600713728	6.06962259602116	5.65491006630134	5.95033215550918	5.64387599107231	6.23343749979887	5.74165594825906	6.77916792193227	6.25587334831756	5.84704329431158	5.72310800100809	5.93039383158253	6.06829383514336	6.36490558004138	6.09024167846572	6.333953591086	5.67937445948085
posFT35139h	3.40666874552687	3.99221136361511	4.21165535383301	4.05662273518981	4.5373274359127	4.05812234864803	4.40534807132776	4.05570874683563	4.10355070102916	4.48100267079912	4.15400287466244	4.66776871329308	3.98820772870889	3.81728762624321	4.10118112890928	4.56952252223139	4.30102451061959	4.19658568357475	4.38720042389151	4.72930003533845	3.82826408739881	4.40398393972901	4.23995804403669	4.18846234096837	3.85239974372222	4.14603947026778	4.137414916176	4.1399555498165	4.03820850864796	3.98529946635128	4.22401200602851	4.56388082187063	3.71065494337656	3.75994658181063	4.18662407008436	4.12758560339625	4.15945895702689	4.12879642705082	3.84677516743997	5.23454628749768	4.29166403547539	4.10488050457453	3.55638494868619	4.15317231314188	4.32267502844333	3.93959955105949	3.64965771267418	4.06164625706471	4.19394048474665
posFT35207h	4.78915213764137	4.88789923626397	4.65641631916139	4.72076652349795	5.12832296335233	4.24163661726297	4.78968753032347	4.62533847424856	4.72969089543762	4.72107527357351	4.51751492727923	4.97365550684707	4.73301101264698	4.83533908765324	4.50236072675986	4.67055465791749	4.76453922974029	5.00591666961931	4.53375151469563	4.94795002560661	5.27099241046566	4.67849941962112	5.01927158555914	4.64075708264115	4.5278502285616	4.63968733353475	4.66794357500916	4.5294879740707	4.53934623327242	4.83241828141684	4.72594167885583	4.98613508392584	4.58912469056673	4.73153645309417	4.58616428080887	4.63515355286888	4.60181617328148	4.92698550332524	4.39536019502902	5.55973478689173	4.85765185110428	4.68836977440307	4.52301670902243	4.50546781110454	4.73979236295588	4.90508507748249	4.66633668220076	4.82710255776141	4.62185360024538
posFT35328h	3.45700113831662	3.65910776782644	3.24938713683142	3.38081055559046	3.94745219986685	3.14130698302276	3.48471241315338	3.25007584182871	3.39914402480038	3.37775442656192	3.20008040243972	3.7293970138041	3.34211396489902	3.52258947272241	2.99807539016264	3.47505219174743	3.35787757687313	3.36790964798523	3.23048193032434	3.58679472757915	3.98149458616162	3.32560910032068	3.95618554254315	3.27476192638132	3.30139905135311	3.46892266040978	3.2447873336083	3.14694455483966	3.37101417192865	3.57185813065283	3.26976288834319	3.79856475365512	3.39853191984764	3.32881554605192	3.18044424203337	3.1824330643078	3.1560551821606	3.65687831808246	2.72716249793928	4.34981971878088	3.61568259501559	3.30870558784703	3.17372612968929	3.125661894551	3.45447377285607	3.70962279396663	3.4107454375271	3.5468843630428	2.95317691443974
posFT35504h	3.31405269926979	3.03362881981799	2.80519060022513	2.8940695388612	3.46789534192497	2.86455059011585	2.53052183737895	2.82744432463284	3.01918963111756	2.59021091817091	2.63376639468835	3.32103933347112	3.04485026535473	3.13260810679121	2.52332580660393	2.88157287280198	2.84923022657263	2.64045962723021	2.60419284417388	3.25318085207977	2.59438710749589	2.94416053850228	2.29209424592055	2.91751068172739	2.82112506674857	2.95025102798109	2.721471878919	2.79476538808923	2.92231886606201	2.92224550292766	2.44565274456889	3.45679512057357	2.79593548170979	3.01004189315436	3.11698522488734	2.52739376604907	2.81868214286902	2.56695194914041	2.42834463550835	3.44827958082784	2.98697835745041	3.02152444042434	3.01055800977749	2.60482401060974	3.22507001288582	2.73186217836276	3.13960945879058	3.11261639028437	2.98738852639229
posFT35873h	4.97459289982186	4.9764895483437	4.44531697060394	4.57134412728591	5.15368250600314	4.86682884137514	4.90366068006397	4.55471966728613	4.73623691465161	4.90694402304824	4.32005348575763	4.96212740411724	5.1383858702526	4.71159374443254	4.42577902897608	4.73161468064041	4.33404668288059	4.5419456110837	4.38419157582135	4.74562578474673	5.34585498514347	4.44797017189852	4.79902967195983	4.43801782912779	4.48556192821718	4.71150058844894	4.80479168095983	4.59032386948903	4.47814917192719	4.92204018070996	4.85115152882419	5.26628580618885	4.63311244977401	4.67421894384442	4.21574877994129	4.5389076570773	4.03683286393075	4.98408395164043	4.32252263672237	5.56401689411222	4.73967457235004	4.22405001016579	4.29401579062674	4.52383141715963	4.84624463306614	4.79920254220997	4.71531097550446	4.96135731957244	4.3288827093361
posFT35989h	3.83073413182063	4.05182421768463	3.39857979845105	3.4775544582882	4.23362294338127	3.45250259054316	3.88093109182283	3.43556905665969	3.79438951142192	3.85376264796163	3.05518172124312	4.06288350861657	3.85978899664996	3.88802715448168	3.27101569324005	3.64109787625557	3.52630575626042	3.24909259821263	3.18871655545602	3.89211622338706	4.22563586746687	3.62169376577457	4.10701393317961	3.12413714866599	3.37816505958741	3.81610267820811	3.67631701483897	3.60939340586622	3.31887722765709	3.94372202183024	3.76604821260195	4.21946903417715	3.33228102191912	3.59573537730593	3.44513994670849	3.34728857104841	2.75532018893131	4.00571597284502	2.88322616837726	4.66250386851167	3.6637366402216	2.83383895581655	3.11390802437862	3.34704713841481	3.8614467542286	3.63812174079745	3.46890953904986	3.90707805353491	3.25338944902315
posFT36035h	5.38231774620941	5.27820657280091	4.93106579348206	5.18269478549287	5.57137155105107	5.00591033565765	5.23631007757	5.1535402778827	5.13206047750986	5.28792778801424	5.01507388688033	5.32703669848562	5.48580207975779	5.18071070719023	5.04459718288481	5.23659261880607	4.44755110835013	5.22745556018518	5.07905138996541	5.1625719988464	5.81790201273408	4.92642958773641	5.23379622666198	5.17919589485855	5.10736330262218	5.06975870837114	5.20742434606298	4.95322209165685	5.16343524858662	5.26946188369795	5.21653802045184	5.52992841330189	5.29432787181648	5.28307701072151	4.86792809206986	5.13523497903356	4.8802832259034	5.36015502686117	4.93286571251887	5.9432876062489	5.38201270255649	5.02106407150405	4.87355034131516	5.07028899132862	5.24143578140898	5.45470356487136	5.25271924453649	5.31982155367223	4.88668230329336
posFT36177h	4.22886429817332	4.36972323439569	3.96610893851956	4.01925913782724	4.62050514274201	3.46497589010248	4.23143073873857	4.09058403500875	4.2182572276218	4.19226794952402	3.87942579456039	4.39561421382179	4.19126551606278	4.37467955057464	3.95142109241169	4.14805037159034	4.02884256216386	4.29117155079852	3.98492949429367	4.22291107008173	4.72254162600608	4.08675454192051	4.52654234114646	4.07733692334294	4.00838722531085	4.19298311645589	4.11613898295201	3.89546704958381	3.94235683572752	4.29490144783817	4.19295707413733	4.46010953229062	4.01267636305844	4.20127930445984	4.03740172658911	4.1284491664987	3.99698619979851	4.42051146552928	3.80473015065946	5.00495350995612	4.29297539304439	3.95212430081128	3.90333234783375	3.93022836230481	4.23753264953775	4.36724299008854	4.13138006319102	4.28113977822257	3.91275734168431
posFT36290h	4.06235706489717	3.7757224687395	3.81730163924884	3.85937719296245	4.11672560089884	3.17221628196991	3.54599952900555	3.81651884895553	3.80131165952239	3.61660416109261	3.79956190769188	3.99327053823977	3.97300784103418	3.80333956167901	3.67737050656154	3.93188644090597	3.71796773086438	3.9203040556268	3.69216798128399	3.9114187579937	4.0596130747869	3.77494129401358	3.60037360337001	3.85005825727958	3.92279154064435	3.7023761781172	3.65048347444119	3.67717943640701	3.83092933720559	3.65898421201322	3.68463578576942	4.09400930406937	3.7507206159562	3.98113398877934	3.7645869064172	3.53465688334633	3.843364322579	3.79041134053178	3.69317445183796	4.18955267377115	3.91177166975338	3.94394986188901	3.6964676651951	3.65903492189945	3.91433825943938	3.83280705360051	3.95459414715085	3.81694820202997	3.91891511865599
posFT36411h	3.1963618189486	3.13803129054914	3.04915468824855	3.13130131389973	3.30532713733547	2.14003146010109	2.80273337664501	3.03489782335919	3.08011953891272	2.66591950826019	3.07680975103454	3.49181713771544	2.55898374843029	3.15523817269847	2.86348866500288	3.41325380254003	3.13107293595961	3.31305242110539	3.03262154766809	3.47966079145941	2.78346760970179	3.2619451607374	2.77350860653201	3.23482741567649	3.16960478508966	2.62338333217695	2.36273068780752	2.8181449469581	3.14077866138097	2.86636250542665	2.76876141404804	3.10579567529193	2.86661328762564	3.00032315931597	3.29710031250402	2.46349272204173	3.32949137794294	2.74671001652238	2.72920970330553	3.35258121732137	3.19088217280322	3.29094664560656	3.00220558386637	2.75692094656248	3.18649578479932	2.59402667786979	3.23516839784108	2.37928694085445	3.17373085886821
posFT36595h	4.26737727994989	4.44443889651372	4.56703850623154	4.80672611625624	4.32221782204662	4.73390628384582	4.75410795912184	4.88028158933122	4.53643531518393	4.74521026314963	4.79689896079506	4.39681329563605	4.41674865654993	4.47198739400016	4.7035264596866	4.86171437434241	4.48168775240643	4.86868218870409	4.91389879491308	4.03938863308805	4.56093971088105	4.4271625454882	4.525214213421	4.77496052944368	4.55636032856048	4.49807456688885	4.75360360344866	4.64302517368443	4.66740906743278	4.52241640936052	4.81799804395571	4.66959556349964	4.80817843757638	4.37633183136698	4.55711442449716	4.75882731763306	4.86652821762174	4.6261949307138	4.71123341549137	4.70425127218108	4.81375301661516	4.80403914386786	4.47975467333565	4.59100767062303	4.58947687866926	4.89315653927947	4.53043395877132	4.68744554302073	4.63014619777757
posFT36736h	3.79284148182172	3.76906768069916	3.56589201205146	3.60683896373905	4.11058892209348	3.39521226615938	3.57997482473209	3.4841820999782	3.8303321595475	3.61610354737038	3.75646077245311	3.94060582050997	3.78263638958507	4.05756710415059	3.62224726589366	3.63825153562514	4.03614736465027	3.99971590503286	3.70901198704774	3.98884270275051	4.17198025524807	4.16279834907281	3.94554996570429	3.98191838836392	4.01596436988056	3.74138398262243	3.48031031306232	3.64111474921437	3.53713298577382	3.55870268391761	3.51669744693908	3.81636445309989	3.53320437565541	4.14714314638851	4.16063323883517	3.75469108574086	4.15066495590655	3.76088441688974	3.76275380925098	3.9853449823995	3.78330569371621	3.93537671549136	3.75065917417836	3.74354507837129	3.87503631945332	3.77543900951186	3.95724889324944	3.77347850520245	3.76415632648049
posFT36762h	4.55108447335875	4.62031193638764	4.09769945604341	4.15209179339137	4.74360316199817	4.36297153642032	4.51201880662813	4.13531653606735	4.33444201344978	4.54770422882092	3.89897765682868	4.59388833105314	4.71490258525812	4.44440831469398	4.07677195030538	4.37435970713752	3.99692125696807	4.19774299818107	4.01436677717561	4.41464778606643	5.06005641240318	4.1429600048017	4.61511356276137	4.07449443247899	4.09380158740166	4.34846381982444	4.42869413943893	4.29144276228078	4.07442908557733	4.54510817001217	4.48114413270988	4.88373546555782	4.18883158045429	4.26690097450744	3.92633040537617	4.16836292542729	3.4848163672454	4.59177637213468	3.89336376884126	5.18836505711131	4.34975687411401	3.84624862503783	3.91296945921806	4.21139442496795	4.47602049793968	4.38909231153866	4.2617963606961	4.5591780447091	4.02663480513385
posFT36901h	4.10162547657861	4.297516626407	4.30692315833057	4.19519995517412	4.7064984729277	4.30514493214364	4.38716585503591	4.29735845978149	4.25617348150056	4.46807840159224	4.34280779846094	4.69236789622941	4.21144086362804	4.10659795302681	4.17919523841169	4.74234852830658	4.17611175567212	4.02973090827831	4.41633202191029	4.74691492820037	4.34630651671131	4.37250483835033	4.18259741356251	4.41584547383087	4.17848885291485	4.2613530084288	4.20691406207901	4.23605980330274	4.32594111830369	4.21018896038717	4.28843504230263	4.71091937854516	4.14595802087599	4.18398350090754	4.14129699089533	4.20471764428247	4.21972360135523	4.30356009570367	4.04569132496235	5.15229760395049	4.42564675349256	4.29598411489033	3.86798695965066	4.25279112524711	4.49625281233847	4.13448912352564	4.02331316679432	4.21479919494332	4.26211629127763
posFT36909h	3.13480960872032	3.59203681894184	2.88724708105907	2.61301328808271	3.68657331200238	2.92473490141527	3.17580975529894	2.59899442501334	3.28870217346445	3.18721262008998	2.0371162171309	3.43427029646384	3.32769729557542	3.41103510573003	1.83208074533789	2.92719001613947	2.91490564719484	2.78460740635358	2.71360662008861	3.31878438855971	3.71599272196555	3.18658844425149	3.46711230378243	2.63502514384649	2.69263424669436	3.15824925119601	3.11696116221307	2.99505072744419	2.88207346886608	3.32339732389782	2.88225752014041	3.59272345070099	2.62769660067814	3.10170606915217	2.94371057026178	2.71556235991927	2.37946254726821	3.32164000950461	2.49930755089425	4.01019121616614	2.96872705491397	2.52629061827312	2.80305907846386	2.84452401680131	3.25990796432944	2.68533625257828	3.00270170095078	3.34086481511298	2.82411959759117
posFT36971h	5.03280454248842	4.99971339722528	4.6649264966487	4.81895036863547	5.21489721824498	4.54183824709598	4.88741904728311	4.81330936182806	4.82874603265401	4.96082677228158	4.68294396920415	5.05604059833307	5.08814146447803	4.96099044510691	4.73035397426498	4.8896021455417	4.54238919826426	4.99039340800873	4.71887764514191	4.85893936408065	5.49268425724967	4.72599338422065	5.01930538049815	4.86259825612534	4.81963223225816	4.82366067941785	4.85495708881873	4.69668716580871	4.80316423902604	4.94583462317597	4.92450362832589	5.19787715554386	4.87525776827108	4.96624960856788	4.6232119312272	4.8543879972031	4.5997801488266	5.03798487792921	4.61787574966984	5.57524381697541	5.05195550177137	4.66012332339765	4.5571039610923	4.75934031405501	4.96687246702845	5.08753781177624	4.92676321937963	4.94626180594105	4.67494767809616
posFT37288h	4.14554680355129	4.24357121728182	4.36941125316213	4.47746561046964	4.53797819340617	4.42347615667196	4.58691883271636	4.504376697209	4.63045915364438	4.52722810777811	4.49649022159164	4.27163193906105	4.19948365074424	3.98643255764721	4.28594411042114	4.49525716548128	4.30187789868536	4.53478816427996	4.46925699421331	4.20745108590388	4.31004768500369	4.20577052841428	4.41939740366689	4.39549253423906	4.23710758746281	4.26762860676447	4.49478790898788	4.38430416401395	4.40107379433143	4.23100336533066	4.53654651771408	4.17623952895837	4.3753572816056	4.0434929476009	4.10385716865361	4.49415927359554	4.43918084565938	3.98124108455752	4.34510588410469	4.44409731506993	4.57190414827915	4.77038793059863	4.41447473951905	4.62684603995885	4.15282560620915	4.48391695001893	4.27160468420774	4.22098378951923	4.45634546496034
posFT37754h	3.86994241046312	4.12890555098599	4.1637339787168	4.08335966066174	4.49779944398671	4.03850088288265	4.29304537873889	4.16377064199214	4.08981765221103	4.35722875868554	4.11742309662118	4.59172758339608	4.04523297255385	3.95386390805337	4.03577137229625	4.52272095998312	4.10635847220689	3.96745113057782	4.25865176919673	4.61699478132741	4.07542935077809	4.28124211882062	4.0415210671489	4.25089940680062	3.98511560485365	4.11837791303519	4.15652301124081	4.09864797181346	4.0879964578463	4.01599168987909	4.17703797445993	4.53524843211888	3.97406393818024	3.96155779813468	4.04864853711595	4.04908785231529	4.04769932877323	4.11639400985749	3.84842339998683	4.97304417754501	4.22121606121678	4.08109609472952	3.54285403966319	4.12879427139782	4.31988499269386	3.87611667917407	3.901131651138	4.07124881663933	4.1295731992661
posFT38663h	2.88452688539685	2.61802507141872	2.55269849355128	3.30989727479526	3.22871438372313	2.95592040724009	3.35932233838208	3.38551575891024	2.8963571942509	3.0160199694471	3.49781590388261	2.8363180306395	3.09366816906688	2.62477828673236	2.11308545295566	3.07580595310501	2.55314098564583	3.25712475949925	3.43313823078935	3.26802077482065	3.16039808126786	2.76643645676984	3.02683693670844	3.24240916991003	3.05795237506674	2.7476410348811	3.05863146938706	2.9952078835207	3.12336679070198	2.91112518480238	2.97205576666666	2.93056849862202	3.18967486890984	2.94881768201117	2.57486266248229	3.22575957094497	3.3653445399989	2.52617441723605	3.3594908550714	3.3548579741606	3.43220578675569	3.4819342798905	2.92699612316194	3.65894434594697	3.06575515727995	3.65473341857309	3.14193169375325	2.7927493261776	3.10413239103606
posFT38932h	4.39718483465503	4.53565807935955	4.80792594726395	4.73673124196343	4.42831456609809	4.87473819102516	5.08611976054806	4.75667025446985	5.32637315087504	5.00516235341788	4.76573226421271	4.52894234356373	4.4239405971488	4.33955687612964	4.73616446043874	4.71118360087171	4.83415818888406	4.77087443766517	4.68548674156626	4.41323528703405	4.51366156401759	4.58121485217265	4.81145022509812	4.61718756668628	4.23827276789049	4.53294232681012	4.9150626077514	4.67016249421244	4.61849045375656	4.64486717944839	4.91959078190302	4.39245233165557	4.62498554782393	4.32667045368093	4.50407020649521	4.9795566383442	4.64657156291759	4.46500603621657	4.94249255487095	4.64937983239565	4.76685668306462	5.01968817647653	5.02744917997401	5.26263851431776	4.44527820851797	4.7182694913407	4.39708594610953	4.54303932343319	4.98367701877041
posFT39062h	4.62003753893802	4.83731387696729	5.11935146271119	4.98926488617905	4.8203358226849	5.22913288201789	5.35975715518433	4.97044303820552	5.74199890050476	5.28534391492071	5.01285975050656	4.84714451076369	4.70458571822241	4.56322205329606	5.06124473490775	4.9602099908851	5.16636613236782	5.05946849208716	5.02002435216041	4.66251730638226	4.78828680397822	4.85606011814328	5.10655517823747	4.82044031603356	4.53682271088398	4.82283016363626	5.22086750124396	5.00346749349797	4.85933285139787	4.92990894014735	5.21027423143652	4.72201792897542	4.83272925576873	4.60638972061698	4.78454953705003	5.22153558186551	4.86152154032678	4.75420859327285	5.22589668531614	4.94989695583937	5.09677478793599	5.41606251659705	5.42006651517536	5.57290234294385	4.68944368621605	4.95903801963637	4.62623459800051	4.87195434463735	5.25891962032536
posFT39171h	4.81771943691341	4.83148936411423	5.08177537654113	5.11856299773776	5.06983699948956	5.17479364224033	5.35962758193784	5.12275918772347	5.56183228212048	5.2143906563855	5.12607726090172	4.98294916320472	4.87574084117175	4.66751363577207	4.95316152452625	5.08187145327401	5.04464217722793	5.27823958830693	5.05947828883948	4.87445315300204	5.01909466523669	4.83553896182903	5.16644525443145	4.95914759718681	4.74341115153382	4.81802230869268	5.22519168983179	5.03844164263603	4.9991143979933	4.87621151629856	5.23278699579958	4.85805489535711	4.9778097681777	4.80958403934736	4.76884117422944	5.18962977148331	5.0417285184369	4.78574245763346	5.14477854516275	5.22703452943245	5.18050833945366	5.47525694994403	5.29115408458894	5.45340865696937	4.88229270373821	5.17218413199198	4.83462519101835	4.83605929591377	5.18187747776437
posFT40373h	4.37876851104742	4.26350901757805	4.55773567036975	4.60909048174398	4.60350751169401	4.54101718104405	4.87118673516274	4.5040511412838	4.77598217161597	4.62922781984612	4.59715976760719	4.49782200905148	4.25852818488527	4.20611087148258	4.44131620458155	4.36780208645988	4.43094875597048	4.46938023972088	4.61231091048638	4.32569036063236	4.35878458121095	4.38691786273442	4.5778633693243	4.46192374508649	4.16033684876559	4.06616934102528	4.57134223959056	4.40590635928273	4.45834148017697	4.20583959153213	4.64836904804689	4.27785063973983	4.44636404335932	4.23636571697243	4.17081318524793	4.63535314245394	4.5869532498328	4.17115120024661	4.64253574256664	4.67262263480817	4.56517985101125	4.70332577767931	4.52303349943888	4.89801595391536	4.44585707819292	4.57083641804973	4.44113671598205	4.16015561800274	4.51429858962717
posFT40496h	4.7507124515561	4.60916575018066	4.90617811584085	4.96687092594155	5.01143520910081	4.54725628605695	5.34749774196131	5.0679995980867	4.91252892974093	5.144591676831	5.02376863107188	4.90163502020338	4.81268136227574	4.53223745392742	4.85537058611265	4.96666532515578	4.51537046085347	5.13759490066453	5.08268458554534	4.86731325381479	4.98414564037554	4.71509420724057	5.06495021768122	4.94327508109348	4.6805672063382	4.61801823440825	5.06415766880436	4.85662417105	4.94273493460695	4.72338658805006	5.1029165507248	4.84329032788073	4.90309273685369	4.77324080012167	4.6141224047449	5.2065568921896	5.02083319309672	4.66752800202406	5.10383785070395	5.12635779701902	5.02869026679226	5.19235031389443	4.98415591093576	5.30614293213978	4.92100075208668	5.08696873476732	4.86133061619461	4.73341755491337	5.05430670678603
posFT40598h	4.51734071768993	4.55954562202352	4.81830249068964	4.9353461360894	4.88029028647267	5.02174175475257	5.2265940378751	4.95917443316498	5.58764097456745	5.04594036898274	4.904562987222	4.79079996516862	4.58533763173583	4.44658374012939	4.81798105873613	4.8737383055904	4.96645106466983	5.02111100889251	4.94015617415618	4.71154627922539	4.70701000973954	4.63694616166436	4.97434356180611	4.74047827390917	4.46050525087264	4.52757250421425	5.00441658510963	4.81511807153279	4.73586928323932	4.69718895697503	5.0188711424785	4.58613863669692	4.69855423723235	4.55357298257389	4.64860284221881	5.09508141509392	4.74095880698683	4.49377307588459	5.04837610346012	5.00649974797152	4.98514793272013	5.27710598279648	5.22238434740406	5.29028108420702	4.75368360397539	4.83854878516784	4.69409405490916	4.70360861630913	5.0151403989946
posFT41894h	4.29651495515226	4.16926545224169	4.46936155126116	4.59454277289981	4.4298522492753	4.21557791385987	4.92723690812503	4.56672072693461	4.45943923512081	4.7111883291386	4.58913135487254	4.39766052915169	4.34234491161117	4.0348392317039	4.47588309963626	4.51060258256613	4.21091047105536	4.62873240184112	4.59038610831132	4.36336094198179	4.3717095169435	4.2916471937457	4.43486170691051	4.45580007984175	4.27778884009401	4.0693522314709	4.5894092291307	4.4573254490133	4.42797687522697	4.23738887875138	4.63733132920806	4.35101909032178	4.42481388538652	4.32161184647471	4.09796231447655	4.81520669262317	4.54583601341129	4.20274595886009	4.77956719139661	4.54651905250098	4.54377167277002	4.61004636324956	4.34700235595531	4.89803498146598	4.50867483878651	4.59553215209872	4.46773461465883	4.17112098196339	4.67340160648948
posFT42018h	4.29777336942064	4.17500695789883	4.46098635193102	4.54835313294204	4.44355778034535	4.32360540019961	4.92213547184475	4.62662703851991	4.48993978161098	4.71527103654566	4.55789457186278	4.42304892957683	4.37558310552068	4.10823111551255	4.47249633456746	4.50512441230509	4.25413279001318	4.74063821839248	4.59638329728702	4.35074987310198	4.47440150491523	4.31862372755987	4.58146212084675	4.46957052962825	4.24563743014213	4.1548399594769	4.64292396550501	4.38830371379099	4.37668377384575	4.24566706202014	4.63229282884709	4.39333681573149	4.44145112072993	4.26239960121095	4.12866652443757	4.74848391740657	4.51249431946475	4.27395428665833	4.69563700334352	4.70056143865131	4.5318139646704	4.75360470026425	4.41484551097906	4.93662774694609	4.51166573973365	4.61004827200689	4.40533771740386	4.28522211095195	4.62527823633481
posFT42144h	4.15677080194941	3.94388364643871	4.19833086177666	4.39872491371145	4.36010915961707	4.23991528113644	4.87040101043475	4.57440052155728	4.40169035479919	4.52492533218999	4.37460159079075	4.31348297786486	4.21490702741998	3.96987900841153	4.27760204718313	4.4003086676554	4.13871608115436	4.62600358304205	4.511500534231	4.22846588937365	4.44718200275504	4.18310491453888	4.54683289541626	4.36303771829088	4.07126247439414	4.05979316667025	4.47968465841583	4.33930869437309	4.25073429755353	4.02982129243582	4.58360256868247	4.23146602194648	4.35210043250351	4.15422642406977	3.96564871570817	4.629748702606	4.33137768272824	4.13838340390858	4.56971614950853	4.58097951946852	4.4230194934384	4.63346563065923	4.3116807700946	4.80058075498986	4.34581498064938	4.5571116215184	4.25237017477825	4.2182839435892	4.43837352334906
posFT42258h	3.56438997001179	3.57805665623996	3.98989875403179	4.009959599695	3.84714086511471	3.89582783603257	4.60671562580525	4.1369661120863	4.2529912911745	4.21377322493828	4.0334443498335	3.7832507120401	3.75404897321936	3.63524237762668	3.9334405417385	3.94541411292024	3.90074891498247	4.23961000249405	4.06097819129126	3.88468273118742	3.98470500653265	3.82504187258852	4.15745324940671	4.00693883472445	3.58014684676294	3.68447787224617	4.25468691089222	3.94826818992836	3.90009089760206	3.7126656611575	4.21143685075625	3.69259819498727	3.96624744538512	3.72009774410379	3.68234021288559	4.22809701055837	4.00778499935821	3.71711718561508	4.15863146094321	4.13782451007127	4.05295971890169	4.32308339593637	4.13547222720451	4.41202247233935	3.87303704518239	4.12831710219083	3.80404308744285	3.82698837353379	4.30033109106703
posFT43153h	3.87153143741717	3.56862958795051	3.82799469112921	4.05039635633894	3.97529962332798	3.70044883329599	4.41663649082094	4.04305274999651	3.83748567511656	4.21923355757154	3.97224549858594	3.96980187012708	3.79746730810598	3.65310036475267	3.99217613966807	3.97328189591518	3.73034336873019	4.13570730347689	4.04229307036216	3.88132418793825	3.84092180114729	3.8781553322123	3.94669060501378	3.99847681073881	3.75650852382968	3.67523132468787	3.96110820049386	3.72676529159413	3.93213708468367	3.56158104368301	3.96075873745656	3.93451189896016	3.90640856549048	3.76979733134452	3.78875947480469	4.26548684154847	3.94297021784043	3.66532375302483	4.22901447325462	3.80380184516583	3.96754392940979	4.04885718447614	3.82803143394523	4.30341985721413	4.00557836042247	4.02286038274527	3.99589413203019	3.68010306810212	4.08604831688974
posFT43257h	3.80431622504752	3.53735007410212	3.9339389536102	4.06352856222343	4.05418759398727	3.70510482706289	4.39692450888254	4.10118122497656	3.9161568195328	4.20192313400322	4.0424902674664	4.00644490786036	3.7896814583449	3.6534686813552	3.98026219364089	4.06316959424357	3.79234460629838	4.26441866088022	4.17095585257789	3.94232614709849	4.11453454075534	3.95062821404312	4.11430012269958	4.06309725076628	3.77850399468197	3.77993385408224	4.06699176077914	3.85590798767166	3.94919187228071	3.66720877671069	4.08571829344285	3.84036452840958	3.96112334878703	3.92350225097749	3.68767570250899	4.34422599085405	4.11133590936769	3.75854901576241	4.29587939597967	4.10393255285536	3.96081800713556	4.1816264375391	3.8206254605435	4.40783680477814	4.11212094999159	4.09996331380014	4.13746610896745	3.85881939000723	4.15344468307813
posFT43360h	4.13753446465627	3.82254123509597	4.1779730724716	4.37796818864036	4.30714544644805	3.98116633092465	4.8094695241479	4.56216783488383	4.27079399617173	4.57442236642891	4.43394937863342	4.2274120709039	4.21084933260294	4.09082351590018	4.25732395946472	4.35156501941605	4.15730585813509	4.64325085573527	4.4343476038289	4.13458641869227	4.34631117389723	4.20578173415256	4.44254523652533	4.47079476558441	4.15307892006007	4.02498577609062	4.37727759966763	4.20046139941706	4.23884665406146	3.96459980857367	4.4421228537493	4.1911525029785	4.29121917660493	4.18258132168957	4.07766107410258	4.68535916214306	4.37563937515334	4.16961312277816	4.54948855304358	4.36603475445571	4.36865741833648	4.46785237410807	4.1996537028526	4.74030720844919	4.35725511044704	4.44460409525933	4.28324661601854	4.1272456508217	4.44115760600426
posFT43471h	3.80026113568854	3.51151863086409	3.984676246122	4.11350844115095	3.94228824481564	3.9435890641704	4.6643952054807	4.09031622983922	4.24244168356968	4.47063737113625	4.09271066976326	4.13764543191691	4.04494177272651	3.63234608028224	4.22200813585738	4.07201934857322	3.99114850804956	4.29882025927873	4.29483715503761	3.76723666105095	3.97066222440791	3.79731512915789	4.0282902449025	4.03318499035256	3.77702404782814	3.92383695622468	4.20611241718532	3.95277063567752	3.95487897554076	3.76036016351066	4.22258610734951	4.00016933524758	3.96678973164042	3.81546281389928	3.8260205418881	4.54370317993884	4.04783987260763	4.02577600114272	4.45712342417784	4.06180721685866	4.0015299245142	4.19281624054039	4.14366526411186	4.58799393997828	4.00342950314628	4.11927986685145	3.87642431816534	3.8179034399219	4.16802918480004
posFT43581h	3.47892277541119	3.20647584771792	3.7259748277773	3.78439068735501	3.36265176176774	3.40284389585692	4.22528826098415	3.73371842935755	3.73892981205438	4.00936465441634	3.7634853173912	3.54448005924064	3.61652202452923	3.3732327619815	3.80018476970876	3.77565139243707	3.4066327816366	4.05370749265633	3.77673290453426	3.570230223842	3.54921306996101	3.5892698772281	4.14254734763297	3.72591834139279	3.27813623556656	3.39011429427889	3.93933429119801	3.56790717153349	3.55402069276502	3.34800206677972	3.93989704633195	3.54823094722092	3.77210832759132	3.44110207164405	3.43585988864655	4.05093348035866	3.54542475748567	3.43671110337695	4.21704448208016	3.93112248872381	3.57163614033348	3.96146378993616	3.68566761229563	4.20551101415074	3.59531303149058	3.78890003632034	3.60721549148483	3.40441787369883	3.71969460076808
posFT43804h	2.72090788400728	2.56541890429776	3.01018878781227	3.15112131007095	3.13034323180966	3.05568994514443	3.68593314901194	3.22991765516351	3.30101195465564	3.36218808173293	3.22382325875111	3.10474114701405	3.05162335054433	2.85725894359742	3.16788533021441	3.08456477158949	3.0170267651438	3.49430240400262	3.27223920450584	3.0791138515783	3.25469385344506	3.03636099923374	3.41517994049368	3.3082765553045	2.63682813185116	2.84508939970601	3.55218951110452	3.23991394123925	2.73193811927282	2.84620368555291	3.58336921717255	3.02971247599092	3.15199938974622	3.03488300638351	2.95878328226062	3.41660238143885	3.11787458406124	2.99667394610128	3.44056677840297	3.29688778066584	3.1817442256043	3.50648736555821	3.3145498853823	3.67031560803146	3.20778173126753	3.15480410525545	3.05102854893642	3.09502938280017	3.17585765429737
posFT44400h	3.52748071361837	3.32404344713575	3.69976494760001	3.9429125462984	3.48426920242328	3.25703500826164	4.16090954531919	3.66141653039957	3.58757870840559	3.89470012488312	3.62772847247985	3.51977676546639	3.4209370140211	3.20469655639274	3.75079933976586	3.84041916087656	3.28173334710663	3.84345943590101	3.76313544763133	3.37592710943938	3.43855840706442	3.44035218820087	3.27561735840522	3.66887719544125	3.37953548686899	3.32300927371501	3.79248385975452	3.77364210887187	3.78534408986	3.29909825014763	3.89189082493361	3.56951406855513	3.61540557031028	3.43303746986124	3.28490522646013	3.86388275078231	3.71502826448001	3.30979966685064	4.00670816267748	3.47518476208267	3.59140764778271	3.73556221107465	3.37873360694154	3.82151508539269	3.55816974544151	3.6382125550524	3.59591591567537	3.47965502524673	3.85568618234059
posFT44509h	3.66850127608315	3.26683911057065	3.61069372397118	3.93610902736018	3.74797279928282	3.37948734143919	4.15907994912344	3.69639359661859	3.6585172758881	4.08089840486768	3.82958059987447	3.67600746158508	3.69438134246908	3.57685199720629	3.79866870684661	3.82719592034621	3.53436674640613	4.00279920993897	3.79929246617531	3.60025932309387	3.6463447801801	3.58648744748405	3.74560087486022	3.68383399444376	3.66660953472496	3.4727523358524	3.74087896532682	3.52439146946019	3.64305456199411	3.52488198783237	3.94601126937352	3.69690413308714	3.69163812525235	3.72607009311147	3.49579689919427	4.01988762388161	3.78908896263177	3.57504084360932	4.05065382452421	3.79968366342245	3.77372169151347	3.92151425276818	3.52691853965626	4.13945071082082	3.87118726746245	3.82106986859661	3.84904127960173	3.61674131634947	3.8172212539659
posFT44613h	4.06588172951889	3.73986073748036	4.01563557305753	4.26070460571062	4.04254451811056	3.74712703658051	4.58429095665241	4.12463876448292	4.1117308479138	4.45212467460137	4.1583459855033	4.11286337890975	4.05752247702095	4.05511092563756	4.27313389927031	4.21505507704493	3.94595203639445	4.55037310265907	4.14598204393989	3.95428079384087	3.9365484024933	4.13468281047339	4.1063868385175	4.20379185282825	4.03598752360437	3.97963200019922	4.13905855865347	4.02644186173751	4.10449035314854	3.71819359434572	4.19751377661492	4.13590368041505	4.0546373812146	3.91046682963397	4.11803836337018	4.4927642202409	3.98989182025144	4.06234564684832	4.45877354802452	4.03889391457667	4.07537472933332	4.1850021103692	4.12692178021589	4.4164447706935	4.23333788851079	4.15726341955651	4.09772583547963	4.02888731044452	4.19740312744035
negFT00874h	4.34517347824487	4.32545199707436	4.3351280833271	4.3475814820422	4.06365559825066	4.39932863311085	4.67100924744247	4.36590321900343	4.37254384243997	4.39743818791985	4.30150504161326	4.43248218822573	4.30605398784237	4.25874054047739	4.25244044825581	4.44806765551091	4.34957363779832	4.47287591274717	4.31436059384219	4.33563513645582	4.12248871437351	4.27359277775285	4.45377568136448	4.31984512759813	4.31017000074431	4.25074721394163	4.35451092585185	4.28660030311371	4.33989818155265	4.36517417043924	4.33021491789876	4.37641532636164	4.42519128004902	4.05844158720382	4.37608836326815	4.48909110975717	4.14102256392448	4.43099625066086	4.28031724468643	4.04014950435304	4.22177528022681	4.36916878305866	4.59790253056557	4.28011537922908	4.38379087153544	4.40677163445097	4.47853155411866	4.36087120934439	4.35458947497187
negFT01222h	4.67215994455567	4.88865084603013	4.67838363357133	4.98063750099038	4.49056143683057	4.95953374854783	4.9486380583168	4.89897187205482	4.917933458227	4.89720071650113	4.70159128816128	4.53102044507	4.76046027320818	4.7343182215802	4.83871668887183	4.95949729333675	4.68118948478206	4.93848313373582	4.82582070464022	4.42169835439483	4.613260349327	4.7040899720394	4.95594421476103	4.78695716962046	4.63656169350024	4.81842059120968	4.92912981963216	4.91285453492971	4.87097636416409	4.96321162340326	4.82189664483261	4.82540329380487	4.92282780943831	4.45512898001387	4.80943206263437	4.80343855422202	4.52632190376374	5.00786928080683	4.7308321005073	4.63726660213478	4.75062596494093	4.70977064024536	4.81790957753907	4.77077846844312	4.57866294179566	4.87967995204158	4.66503446842055	4.95510178837295	4.66333814137587
negFT01243h	6.40555038737623	6.48796663758174	6.39512929914435	6.38032759586708	6.06915682636159	6.46520162399498	6.49066803889266	6.34183439244804	6.56610289758016	6.44442097677632	6.31719412741777	6.2194686207411	6.35541515244242	6.3957302736625	6.4437506260146	6.49066318652692	6.34098850106024	6.4737090383341	6.2411051284139	6.45969359973162	6.11756514309099	6.36737653049764	6.41110232062785	6.35704375700512	6.37807660835602	6.40995434268116	6.45476051196725	6.37429103582902	6.38705189886954	6.49909961671317	6.27033761220312	6.480702812078	6.39047356792377	6.15336024991537	6.53327764393797	6.4974882591382	6.11773678905669	6.5456117924316	6.24442075954679	5.92688052641597	6.13028845838409	6.14384762793736	6.41845051465192	6.31461310267817	6.2192737202931	6.30609325518104	6.25516240587447	6.49458626535812	6.32042686031003
negFT01490h	3.90092848275589	4.14873111887555	3.72408408574599	4.08600214861153	3.72911627272143	4.47736245725583	4.27722517042264	3.93702031020414	4.25707710601051	4.1593414078304	3.83662325281185	3.82062754387325	4.05725039101705	3.96721482162866	3.96475332220067	4.11770142421548	3.91230599428766	4.1272009089444	3.9129129191166	3.53856775971616	3.95225560617686	3.85900814639227	4.1648105246622	3.79411793439062	3.68258484587767	4.13418721364428	4.19945868459043	3.99547126372657	3.95621733792348	4.30069935273716	4.01928169377874	4.03835304568304	4.03037657139846	3.74362883962883	4.01210189727017	3.96183048451698	3.57774760564517	4.38882831596365	3.8587923795928	4.03155478689634	3.8783883345654	3.79924920224874	4.0346791777838	3.91165193151403	3.87779928510394	4.07917498239727	3.96179400032025	4.34196973027766	3.58640345931221
negFT01515h	4.58917303970816	4.76183559095341	4.59911428737514	4.64825014663716	4.41102981448209	4.73378473346526	4.74585422714577	4.5324188755072	4.79968980013697	4.63119044526503	4.49778650191985	4.52480636171075	4.58248292425123	4.55715893994248	4.61056865837983	4.63614842049229	4.71496365422469	4.70343838339896	4.42254688418757	4.65632931137121	4.37474550176727	4.56999301046346	4.56653898198189	4.48940032118488	4.61474071985776	4.55572106483091	4.64660378439088	4.53102630532911	4.53105202101614	4.75457965792954	4.55431779924885	4.6784892962536	4.64194696017822	4.28752735511711	4.71412646754041	4.71787943300978	4.31827803347121	4.74999393967311	4.51688861121733	4.31518420433806	4.33122216047664	4.37731285772445	4.65158275403213	4.53925412465927	4.42668758303073	4.58565458686403	4.66162771778812	4.82779539450973	4.60442039817053
negFT01599h	3.85756269191021	4.19233453605843	4.21160239481309	4.34443739345894	3.24550039780945	4.18480588275932	4.30071889270356	4.22303978213513	4.28653925221157	4.22874719431561	4.01212648146747	3.77645743197001	3.95962091944344	4.10452075911399	4.30666216830809	4.27008283164311	4.06236255951289	4.13955592558789	4.17716710294469	3.53963201951134	3.46559873242028	4.04588621282991	4.2105333302223	4.10657262492085	3.79929518665269	4.16970737156928	4.31324894277583	4.12785381294391	4.30703281063023	4.33311399658264	4.18379757133481	3.98101584500543	4.22416676243406	3.32237993824555	4.18688189695512	4.12616278874996	3.7293912645491	4.34946909031071	4.1779066061018	3.48091417675308	4.04192794625408	4.12143433302209	4.25351033415907	4.18417853490135	3.72237484663529	4.04472613775729	3.7616392521159	4.21364289893702	4.06712208989732
negFT01625h	5.17059370004289	5.57776021037062	5.49589615148106	5.35608770186215	4.93543335125211	5.64563059748717	5.6860572524108	5.20652216300852	5.7161226143686	5.65694250015561	5.01625140652334	5.02310273612058	5.2245770690981	5.3911313172941	5.72812385329197	5.30974091369502	5.39254153857508	5.26053132874175	5.15416822715413	4.80757001529149	4.83535499952276	5.33052315891217	5.38658427799907	5.12087436159198	5.06678186325164	5.52935755752022	5.75882513143457	5.34995412740392	5.32223727294763	5.68063354839279	5.63465677639048	5.24027540526964	5.21259215869095	4.87027666450466	5.48206021955939	5.54334787370917	4.85899346715372	5.65214023629857	5.48057341970176	4.89285012359234	5.07955883111708	5.08366209553112	5.57972366161804	5.61127053360186	4.98544428059884	5.1034541294898	5.06237626894455	5.50350133940171	5.38353841510194
negFT01655h	6.2695109075037	6.54336921683061	6.15058819478831	6.41559269051445	6.02998127153487	6.59285224263126	6.54489342161073	6.23223990697131	6.49709202270622	6.47763028690629	6.03401422187949	6.14180440797442	6.3895046162803	6.38550781549124	6.45179844289262	6.35718583624107	6.25829682455878	6.51985912530976	6.16891883708754	5.8938806136227	6.15671225381941	6.23573087009064	6.53169075276364	6.12055833881505	6.17394407458425	6.46034624960405	6.54116750335126	6.40599967408265	6.31718399853307	6.66443399776571	6.38840113729816	6.42556362310025	6.31368889594702	6.00065894313873	6.36841242324345	6.38631417867038	5.84742523918627	6.65242811374204	6.31595686539613	6.1787833237686	6.10937562706061	6.0472241921561	6.40322937784096	6.33071687567872	6.22874292316567	6.22313118879225	6.25310640078039	6.56818863654307	6.11686242387313
negFT01882h	3.74219743190131	3.99529685012975	3.44538260623519	3.83542884326855	3.71921621030928	4.34646596622706	4.06560653358418	3.6918994355737	4.03334539921874	3.98057919042091	3.49936338651816	3.66640135778848	3.91722548370938	3.80457529840525	3.73333891265653	3.75273387570062	3.57447648586218	3.90890715508771	3.63593465915723	3.3801138619443	3.77777603138979	3.60714454329699	4.00272781863403	3.63868967635722	3.61449734867884	3.89191716250567	4.12462063045583	3.73668151938972	3.59265696727406	4.11452035937286	3.87161348173484	3.90634663712305	3.7794330543313	3.48409944074344	3.68648470025052	3.84457619553131	3.39415069645904	4.18174101371608	3.73203747597207	3.96858219258625	3.60051268900488	3.43612420635377	3.73954252610386	3.76446578470393	3.71908180811871	3.78651682884908	3.73960575159654	4.24434362797464	3.49440171786925
negFT01920h	3.58619609853499	3.79179098984785	3.52936384621589	3.63306244864791	3.24369321467659	3.77897394401379	3.82927797293162	3.5252705243513	3.90665854613595	3.60009795728662	3.5416134540622	3.52056706138202	3.71117007586115	3.69989865913339	3.65847720685066	3.60637890546698	3.5814160511563	3.85252836581503	3.42005456260603	3.72480946052888	3.53430230855035	3.65139918298843	3.80266430307729	3.61716464484491	3.63140919278233	3.66518171782944	3.76576595906713	3.58107004797645	3.50534602647894	3.85597799705227	3.61037119055263	3.76979328603927	3.6369548912641	3.41237780577261	3.73350279188795	3.75913000925652	3.32066091524123	3.88126897583531	3.55544615774088	3.00395304397613	3.348481901852	3.36315499660528	3.70853954865321	3.51740274632655	3.60133432582426	3.4946356363803	3.61983067704983	3.8787773634378	3.51348639300523
negFT01981h	4.08337060646248	4.27092600453844	4.3593579056352	4.30334888965101	3.78828027016344	4.60953588864341	4.49811794829542	4.04469029786875	4.58443170712368	4.46791507243323	3.96966465026936	3.86075778646824	4.11035196024047	4.41844503362834	4.48035080867822	4.2565475040111	4.34011302929894	4.34120237504963	4.06179373018606	3.80132499998746	3.63501003941132	4.33475750204458	4.39340282071959	4.15217859263498	4.13455708610787	4.44178660836183	4.64631623070373	5.0010175877143	4.26813936259678	4.41332532606803	4.54086620742007	4.05092456696552	4.1228099922434	3.81874522017833	4.4260113969141	4.34938615976632	3.67208481731589	4.39475625885522	4.4542873788621	3.51291258541716	3.94306645385268	3.96403704207789	4.40919697254556	4.12384961477051	3.99746214483364	3.80899199739923	4.00110938532245	4.25724347590034	4.36790026031345
negFT02016h	6.6361102621541	6.98132618687209	6.66393300803901	6.82742805688074	6.46482389482371	6.97533069623112	6.99365398238367	6.8040330849275	6.93972778194078	6.9818986163632	6.55612583185796	6.52840571746079	6.7400095108425	6.96009756508024	6.89201718139389	6.76404752740686	6.75588117484101	7.09944259027987	6.7237229835436	6.32576309539038	6.51069134152693	6.85268200246921	7.01543014110903	6.79171280502421	6.69238238825408	6.97045365050934	6.9297441746148	6.89692097763538	6.74038109228615	7.05717053635159	6.78258618635277	6.74886397158809	6.68602455587387	6.58407151448088	6.93430330249948	6.94531885044522	6.48971579388089	7.1064469267783	6.87473801164004	6.34654463418687	6.58865753501361	6.61099344273921	6.88705337480113	6.85600607095921	6.76553673789778	6.7015287373841	6.723259904358	7.06321246785622	6.66728144589969
negFT02077h	5.23899269891112	5.78475691987868	5.42336032465225	5.45437856755478	5.03679492829776	5.88417636573698	5.89722219644038	5.3034248640085	5.78712662054948	5.74824682870004	5.08490671761617	5.08836538727548	5.39832021175127	5.55763348482244	5.6573772889292	5.35814914283594	5.3701757471084	5.53792033140251	5.20850410564459	4.94702338113058	5.15867050840268	5.43054129538155	5.91782158224651	5.25002832051707	5.2162549642482	5.67355730101561	5.83433812621968	5.53824131054446	5.34994449755777	5.92304703445888	5.66513434345292	5.43496574028822	5.37008476737446	5.04411457140973	5.51171576231158	5.66489262403587	4.98744503796361	5.93479937569092	5.55045307122196	4.96319352274471	5.11455761493463	5.13059838468436	5.59763061233828	5.56584288862109	5.17582633167577	5.2109144499318	5.17241335657063	5.94901415340502	5.35311636834823
negFT02136h	4.63415992149476	5.03402309042283	4.81399821223415	4.76476399006901	4.47008801511986	5.1470510641257	5.19841274077584	4.59113052194466	5.01237731187599	5.13859039148596	4.42975361664359	4.53100747705917	4.80798733626252	4.8102777119195	5.01771147290121	4.65136732826017	4.6997783154162	4.8007875564635	4.52771714959301	4.35359229791615	4.59286414177938	4.74305114368897	4.96966215842541	4.52554834949589	4.5868210177039	4.90184120748112	5.16417391365046	4.86867020232225	4.59874027262978	5.1507346073461	5.01257593449252	4.83345301965133	4.66122195865447	4.35862191554828	4.75435610128902	5.0218803249282	4.31777304233626	5.17926646934416	4.89967594707037	4.52883003423448	4.5057257868191	4.43838879293178	4.82583215894764	5.0782584851078	4.54819034493503	4.65255744044119	4.60787859647027	5.1543612741932	4.72003291059229
negFT02166h	4.66200134169918	4.93384908252481	4.47508897329474	4.76083987132302	4.48129266911294	5.1134398974637	5.0262801935488	4.62854602556611	4.89991634294455	4.9163315897958	4.40973630643565	4.58932650493858	4.85021902904818	4.72476976550811	4.75343212356901	4.70928297180855	4.52232178245484	4.82282297332769	4.59174511280849	4.36713851850275	4.68073814308607	4.5611769652213	4.9577315273134	4.56115643099981	4.619250872355	4.90556083656709	4.99945136180812	4.68253288034163	4.61005718016782	5.1117031935791	4.81700140565505	4.8364713925012	4.74609313196165	4.46724006006279	4.69063308839509	4.8366193717821	4.24020667804823	5.13891956878497	4.6676744327253	4.75363605451923	4.51830371019573	4.43710204785902	4.72073053590852	4.81216606455581	4.65599354957903	4.7456463085922	4.69771690976511	5.09008264602808	4.48275182591311
negFT02294h	4.46814838852503	4.45566435613101	4.42875302063678	4.32615667433826	4.1620349801224	4.44541245363011	4.62654848653457	4.3344559251598	4.5419230360992	4.41083933306212	4.35047993841079	4.46984895168679	4.39601537835909	4.39515258716613	4.40399649211	4.45008697577068	4.38780238803353	4.41569020576583	4.21882344379943	4.56934043553643	4.30212231206151	4.39157469328989	4.56045013111928	4.42811393647302	4.48343929669809	4.35567986354808	4.66224369348935	4.31480199884357	4.33728016946152	4.48130823791026	4.5025252746772	4.5162171548397	4.41427338909715	4.23663144561553	4.5581987305217	4.49921647451481	4.23117125619423	4.50823435680164	4.21810330030846	4.0315468309389	4.22963412547311	4.23177001882295	4.544588682062	4.3556462339876	4.3736489736861	4.41058241323544	4.48228912250828	4.51037595137357	4.43488826377948
negFT02481h	2.98852381158798	3.60450894993246	2.53081804689575	3.60944862931209	2.94563858842039	3.8491539265224	3.49145010992206	3.20497647183599	3.64802641123827	3.345613770089	2.53775307365995	3.21851393749467	3.50822583515796	3.32979074340093	3.70338597779421	3.11511717968516	3.17381667320089	3.71368185312883	3.08214440594636	2.94062175601366	3.58778768123312	3.09418884578749	3.8652382314558	2.9765806876411	3.02643021614118	3.36851583321327	3.98416846129837	3.57789758303437	2.94134756154599	3.74682764249022	2.30571023662313	3.497702759767	3.48900392317353	2.49326075944416	3.06835508158386	3.33431366744528	2.21439726716931	3.65554792911487	3.15910051741796	3.3988981012328	2.91126566104055	2.69771589973699	2.69707712166159	3.23886256626644	3.13488915011796	3.72980496168978	3.50741354190806	3.90573337051209	2.68469895982683
negFT02685h	3.29523173494186	3.30638576946761	3.27478303498489	3.1691682581331	2.69591247067042	3.09811866393987	3.61415385339001	2.73000747059071	3.20848694524866	3.17037117815265	2.62811578399703	2.95484086273001	2.31067228337588	2.94379013162501	3.55006662749532	2.7866535123988	2.63396486633353	3.65399693432387	2.72233666210791	3.31662893150351	2.33069870985714	3.18089746443867	2.63990357377372	2.24694932960293	3.01688079690309	3.21670549037375	3.49816547533284	3.43770488413991	2.96227151961084	3.32568729943484	3.24362573783559	3.11938775694815	2.96207253371468	2.27953434406489	3.3508516022184	3.37615250623595	2.11896309240879	3.23690519221083	3.31919134013504	2.2708867199874	2.4939007619019	2.09952275734148	3.21463841747801	2.91340683883247	2.89424843460785	2.57216873809233	2.71630678326088	3.07603767784745	3.29200081700862
negFT02757h	6.31693704588161	6.60097370096965	6.46877532611133	6.49474880598022	6.14893750158388	6.25840481250959	6.62298660075295	6.2003337486312	6.5508458676785	6.57708948366685	6.11176300543095	6.23062293283315	6.35213229513621	6.43014127577223	6.73892427265383	6.38611808197648	6.38604159533898	6.64959751926196	6.21115329503567	6.12490225153016	5.80891750629461	6.38822096875823	6.23647441402525	6.16389553148024	6.34398725817934	6.53087982432445	6.683609312813	6.54999573546522	6.37758929438292	6.60506916459666	6.54399243305673	6.4234407362962	6.3207827868112	6.12027652420649	6.48283860637179	6.49017567393785	5.88575789397863	6.58794841610746	6.53302602920451	5.8955134208468	6.07015111439185	6.0931890478093	6.48101572793663	6.36683812114087	6.35281443447084	6.12861544358802	6.38578476804694	6.45043902148272	6.43635793040352
negFT02798h	5.18481371663888	5.52409779660393	5.14919883938094	5.26966255273659	5.11352212630798	5.46567729143711	5.51289733546512	5.29404723184496	5.52534682607147	5.52158680010676	5.1314694337603	5.17539111854025	5.35183150866766	5.55455414439718	5.56121605086984	5.16708132896288	5.26934439070583	5.76423940155757	5.28952207202017	5.12360385601892	5.20929572624797	5.45661161561724	5.61857447993424	5.23897228501856	5.35174104785146	5.59430690340068	5.46306215119584	5.38939391116276	5.10154732026735	5.57528676149699	5.45753018195425	5.36425542444501	5.33158364009048	5.19404320615975	5.53581484735835	5.38076858445979	4.99039592423926	5.65036300605815	5.33430701305818	5.10251063453619	5.14381235089428	5.1239315222543	5.48662040733115	5.35976862941964	5.42537419061661	5.23725321651534	5.34195682820852	5.65863704862828	5.18148117836265
negFT02842h	5.65131093341499	6.06342638660599	5.67057082932958	5.84752657890867	5.5358679413707	6.20764828640855	6.2769595343739	5.76073480238566	6.00807317371096	6.16395605614185	5.47699612929051	5.61533483142785	5.91753758976295	6.0582886438274	6.02862889291151	5.7188244013128	5.82220566324951	6.21955397935291	5.6900373036639	5.4266286838765	5.82034917922131	5.94380467923044	6.23699649665354	5.76698117145884	5.80544332504859	6.15349669675836	6.20885693482092	6.10791075468872	5.73013096723555	6.21228703775461	5.98942232133543	5.89557078818829	5.85814650587299	5.74547403397318	6.01607151272777	6.19219605342135	5.45786795466063	6.33544039130691	6.11123331609801	5.76118795624053	5.65007077283451	5.58168932046145	5.92669462128563	6.12575869138	5.88556153173443	5.8057248902528	5.87739895478045	6.2058933989083	5.78314063448091
negFT02874h	4.00330980185332	4.49076564656742	4.00057647933266	4.184891016102	3.86151411163681	4.81496008649692	4.6878032455087	4.04856208572389	4.38595255921539	4.59305986230522	3.81084751779911	4.03429940730301	4.41769458093387	4.32880763791804	4.26343399653521	4.0226864525351	4.02150102908408	4.40308786552705	3.90347905208916	3.75569286762514	4.56803143147766	4.099924548864	4.77615646830191	4.04452243566923	3.95786761060271	4.4511775309613	4.69303036365896	4.46621905449087	3.97473756905369	4.64938783412098	4.41843445511688	4.32719059028074	4.19761783283216	3.96477962450752	4.10924679236563	4.51014450001196	3.63407976229472	4.71622625208788	4.1568216395333	4.46709068719405	3.97331494385343	3.79587073796086	4.20403119443767	4.38091302263569	4.04922756515319	4.25385796509043	4.09533758664827	4.74302193508413	3.97926904313274
negFT02980h	3.79070382319323	4.39621808509957	3.72141979922964	3.86183757488628	3.59669382661806	4.56652689219742	4.49898088218634	3.57979263993337	4.23735451537894	4.40019339207553	3.39533350000205	3.72658040765789	4.15951990511867	3.98152423930458	4.04612236431965	3.84379362579779	3.63879571757056	3.73557167427877	3.57910088015337	3.27837465126117	3.88170702262346	3.72623350900263	4.38282437936847	3.56199019855083	3.48755830335349	4.19573201904507	4.4467140431788	3.96969812013914	3.69893957010238	4.59232894908292	4.23158756614433	4.06592637206889	3.86649400777633	3.37469163858254	3.70321369037742	4.18665539483485	3.09914244974897	4.53514059010895	3.8590296529274	4.02057911847231	3.57151079994052	3.17250069447684	3.96009465784745	4.149428741508	3.64209077390427	3.83956544148002	3.65036400097957	4.41027352850125	3.67203422398435
negFT03015h	4.11125968913292	4.53711765154995	3.8901038763904	4.04362247713124	3.87344627036861	4.70775696773944	4.5078703722203	4.12898723258531	4.38776494891639	4.33279484712259	4.02951834536236	4.06190008013169	4.16549176348707	4.34635647726764	4.11193177657786	4.30792976807733	4.10325808955866	4.13174667230687	4.17092706125237	3.8907628092001	4.28638244170281	4.07461863823098	4.48903969746843	4.05156224711931	3.9920744228847	4.41700416137363	4.53816256194742	4.16624908409792	3.98813046078734	4.53214383936506	4.36704127059636	4.23434233226032	4.22593649950416	3.79618178340519	4.33441835214237	4.21353125945477	3.61189905040227	4.46432984402404	4.01148399637526	4.23037689234937	3.95622663626385	3.82309982213399	4.06724875058795	4.24964104196114	3.9306481168428	4.51576653003872	4.05839899113823	4.64442461035591	4.22706039402615
negFT03062h	3.88495617403942	3.85886356922746	3.9496385263031	3.82993911235149	3.69295694385774	3.8184925565935	4.12239650554365	3.74992970159416	4.04077003091888	3.89842924214954	3.81797077107988	4.0049216183053	3.73324431275085	3.8712453012141	3.89145876771103	3.9508985876076	3.93123303254759	3.84721800469133	3.67675140284152	3.97766250308584	3.81715134009255	3.87750209834333	4.0332586277129	3.84553231555605	3.89368481428466	3.77461770701833	4.18128237655734	3.73685832629313	3.85308198339759	3.8361088795879	4.10367888101152	3.85162081594099	3.82785675343535	3.6049010869672	4.01532284106064	3.92919438153439	3.74114122988204	3.83366656732803	3.69376032608219	3.21652482743069	3.71686037767645	3.74555480673163	4.09062555420346	3.80709382615655	3.91142226089343	3.89503863112418	4.03195757143296	3.87560389089798	3.99041989543441
negFT03309h	3.96075703830008	4.1605291302873	3.91609571842672	4.2170801339132	3.7056958799873	3.99548384226559	4.20484651226494	3.89685404958494	4.20818467525388	4.15962799075752	3.73763693911701	3.82058901946122	4.02203544382074	3.98990211294828	4.13090458383012	4.12940783474701	3.91501935036864	4.17261241479687	3.86742509262725	3.66582328461607	3.56764486756394	3.95451447526555	4.17802703857264	3.83152727018169	3.87581320621584	4.09056929829805	4.20859555349622	4.14868254340183	4.09187591002152	4.20325256483291	4.03576838654022	4.10256228457058	3.92807184717021	3.53920195049255	4.0826757545713	4.04724690544976	3.33151336581282	4.25855079681	3.973498728538	3.48607230021812	3.55640160784296	3.6361285075722	4.10590974681147	4.00178521217378	3.86416388200908	3.67083826841673	3.75997280877058	4.13519746678948	3.87513343996747
negFT03333h	3.76786582677037	4.11158636101605	3.98771786139289	4.03564419573421	3.6902595874797	4.15248202966271	4.22249716497884	3.78948307545194	4.10992848919687	4.18487283274064	3.64436250986031	3.75093263515196	4.00981263612319	3.97134963598708	4.11925268515502	3.93381228757965	3.96001551785933	4.05780406642059	3.78755736835234	3.55509212410005	3.89456880587684	3.93865828780355	4.40652377174793	3.79392696016393	3.85476985118073	4.106854586771	4.28922853358938	4.22091601686481	3.92910605251978	4.12630075170415	4.06552416077514	4.01678684079917	3.84140663405888	3.51885119667599	3.99343433967475	4.05287788595643	3.26477349627704	4.2152460857045	3.99213647932318	3.8573384119135	3.69116871751901	3.55901615560625	3.96492838971052	4.05428806047247	3.77778478165543	3.71810152262912	3.73391513280631	4.25663177957823	3.86665541515141
negFT03357h	4.42728051061421	4.91518212542741	4.44895470291246	4.49725151299736	4.15216203094044	5.19500938126716	5.03578139478483	4.22568201476071	4.87220227100314	4.98591837473592	4.07030753855031	4.41441418127382	4.69589137890043	4.66113048249077	4.72710255413364	4.34199204154289	4.43460447304401	4.72520230475361	4.15272707025212	4.12569142679037	4.65099938346281	4.54998044368995	5.28263791010342	4.25563977573304	4.33926764734166	4.84525549866715	5.05409305401058	4.72766972951445	4.37945599473947	5.0835127779141	4.68130050530053	4.67174889953108	4.3760880814975	4.1390998552559	4.55078120598013	4.81180535078	3.82585105946141	5.09322875783197	4.5858447812104	4.58436596182752	4.10644563515115	4.00766711036473	4.62092177409373	4.80611555566884	4.37988969949117	4.31688452324968	4.38738781235939	5.1804132502739	4.42077909757082
negFT03483h	3.91832873898519	4.46593339093067	4.04335718936661	4.13224363968619	3.77396652723448	4.63953210999797	4.46151297460028	3.74910480311042	4.45099637800576	4.37738260811812	3.55720752109423	3.83859767483874	4.24008150701832	4.17144014315476	4.23002903925275	4.00434862032769	3.94902957651648	3.89438678076764	3.70510363196302	3.61782866542744	4.26845698842707	3.92839501703105	4.37344150938483	3.72324568050671	3.74555619947226	4.22351269363106	4.52423859620176	4.03848967980484	3.9033523955449	4.58852721246077	4.29435285573415	4.20627677999873	4.12772248241822	3.50490182856589	3.87235745577807	4.19349919061728	3.22361272531448	4.46548709802926	3.97954529255904	4.41457791141519	3.89136493032939	3.57594253032134	4.04025937515637	4.24830218520564	3.84350355048991	4.17402097982021	3.911126195665	4.56618355215094	3.97360103148575
negFT03998h	2.66723017822615	2.75518207469185	2.15262653393239	2.74795797389672	2.30536846085385	3.27797714801258	3.45852749065894	2.08070747208845	2.90479784096994	3.3495043010226	2.06583497309406	1.97957725944561	2.93711862923075	2.63133488743854	3.19023109728758	2.20166109762267	2.05462904051351	2.71433701541277	2.03718118516944	2.09292480579862	3.26325486736389	2.7079053774678	3.54477640883242	2.49550996163221	2.04846944979406	2.93052008697861	3.50124793567802	3.16007947317607	2.16176426146686	3.23905613864245	2.87085952759923	2.22335674204234	2.37284716002401	2.09255034836005	2.67169936219227	3.30621396983497	2.06743625791841	3.28224856731392	2.67212439387284	3.42635350744052	2.09758548919367	2.04421657188908	2.69924133591473	3.31096798453109	2.59561966482335	2.8017377426769	2.06703512707155	3.19527657213187	2.62467013437946
negFT04068h	4.10272851024603	4.42042238174278	3.78808209629498	4.14556103459859	4.07646664192007	4.61297222812274	4.48732424813565	3.8151930393645	4.33894732816082	4.43815728810804	3.7163390762498	4.07385450011273	4.46488516031897	4.15288011532314	4.105473607375	4.07874271769004	3.76554562006819	3.86726860186652	3.78638893042964	3.72289185060657	4.57368779461178	3.76680592711722	4.37335457177013	3.78581848815735	3.76375719292108	4.24424664554466	4.56146234299173	3.92418147293411	3.98596682863854	4.58774441869153	4.24584433790609	4.27491872728094	4.17337593047376	3.77414306235579	3.70861612675938	4.11487322790929	3.09658259517159	4.49183719829048	3.7821454850074	4.51005748132118	3.9890133921032	3.53805972439521	3.89701450018532	4.20142284545113	3.88653100605398	4.24245894601937	4.02828058624475	4.59934569441148	3.68863744636474
negFT05262h	3.66681106913514	3.82278464621751	4.12522174361681	3.55321388255628	3.70623763135356	3.98940437727638	3.41655216993878	3.45020237503782	4.02092304343512	3.43643884198093	3.5582970845305	3.56324987754405	3.56726956900456	3.69636595532521	3.71700031011567	3.64999185908035	3.9319708937603	3.59615480307961	3.49550363569551	3.61826350585849	3.65865272245966	4.03455122942811	3.62679771460212	3.38253325926449	3.79218630625731	3.64082818285352	3.54292049341053	3.78922348082549	3.54275906283277	3.59309742513559	3.59625320824865	3.48270169231971	3.26579872367268	3.78305172372354	3.85646954022398	3.48680152716717	3.71680100528893	3.5558580247554	3.22039238868888	3.2632579977187	3.44436435783828	3.58537606946925	3.82792995742617	3.47310565582071	3.48354831318452	3.39034769700803	3.74931991222109	3.69158210557241	3.70540936003747
negFT05797h	5.00579493059224	5.25218968035978	4.91481449269906	5.09245157628445	4.77227168419246	5.54914560969246	5.11865783896289	4.6351849050248	5.28000660129994	4.9979028315208	4.86004296923728	4.83686237118954	4.97266568895522	4.92191236830325	5.23209349031443	4.90024231416266	4.81990861403649	4.83379809458161	4.77663552355147	4.91176918276682	5.55656873002123	4.78815679232555	5.30434224482077	4.77386381535617	4.91644555764683	5.01335248438358	5.87227826450821	4.83279665138705	4.78311900245305	5.54075342720646	5.15477221804548	5.05561732474008	4.74214102942554	4.69124435201417	4.83324709838399	4.98938501302586	4.29780951013974	5.14665140886799	4.63620620303769	5.05239823135179	4.65367383990127	4.68553184302225	4.92680854590985	4.66587470398543	4.71876763899215	5.72760603134983	5.36489973553849	5.43917746184794	4.73326771102622
negFT05841h	4.20246433614934	4.28938123630356	4.38407560992272	4.04889403920574	4.30077798973485	4.26446924061808	3.87655015419414	3.98784684832793	4.37168798839567	4.03196509695104	3.9830196253973	4.13491566378299	4.0491543869484	4.34982870397187	4.15963546965597	4.11799103266328	4.36875759861353	4.17997801766706	3.83818580622878	4.16460047072645	4.10616294321654	4.40584064718026	4.05015690614315	3.96892227962764	4.36946078648952	4.18455235222782	4.10490724811104	4.15982600321047	3.96643543573512	3.99106656442229	4.13003041326596	4.05512842270037	3.80382341194701	4.31808186039336	4.39856314139967	4.10208673913857	4.17194183283266	4.14821061233624	3.98727401894297	3.79421113518817	3.97011480386355	4.063355335334	4.30758753865578	4.02027190991946	4.05045670181687	3.84259348519318	4.2796742575914	4.19359633517603	4.31414190549773
negFT06195h	5.14041165844069	5.31855379670563	5.12870993078449	5.27372739793959	4.91929734162757	5.43185285822737	5.16826114115476	4.97741877275289	5.40653876389932	5.0685741663448	5.1968507216127	5.03398395680161	5.06550558472645	5.21696383454868	5.48557235851996	5.12446251299301	5.14894063156115	5.23816062094303	5.11967441664475	5.14598974489998	5.41210320022054	5.10602268708297	5.48104359470725	5.19907262045438	5.26733806271593	5.27443534481378	5.80184692330652	4.95455310109277	5.07189101790467	5.52859282843866	5.15396657809612	5.13657660488286	5.00739857946819	5.05589593402251	5.26514472527145	5.261135945161	4.91134312083031	5.34762523133178	5.08366856948428	4.93761690744268	4.93889149063912	5.13011199306144	5.20317832882974	4.96481044154079	5.10264481651073	5.84728260105485	5.54700701216791	5.45521205124708	5.04988290475983
negFT06234h	4.05910768072826	4.40588474768663	4.16468035080042	4.20709951699408	3.68573554313545	4.46470808962505	4.33973455622908	3.79864739605557	4.40886189694279	4.06690998514682	4.00347104952298	3.83728592999201	3.91395741787499	4.05388204510585	4.54989867753693	4.04827581202605	3.97147652003393	4.07566924146233	3.99584194245187	3.93824164961517	4.34743869949992	3.96431652017151	4.51940553734044	3.94653381448904	3.95207920109044	4.17315166312166	5.04553778285452	3.87223783500316	3.91926867380465	4.69725619592819	4.37521227650352	4.02566024382609	3.91677819135028	3.74055387651611	4.10366066178413	4.1656700723238	3.71947556355625	4.27747940396861	3.98936908752968	3.84196203761975	3.73645768368277	3.9480349303193	4.11431402968244	3.87348175528876	3.88931795249325	4.78109291848232	4.3174889952567	4.50163427718095	3.98149082166389
negFT06235h	3.14778754348554	3.57661382118092	2.90149978379236	3.46861044211235	2.85729960682305	3.82355842188408	3.2645928078485	3.24657396566674	3.54534622666977	3.18542320524013	3.25743652503032	3.01870592898837	3.32178064393335	3.4016904772313	3.29938366395501	3.18021143281033	2.9115447329599	3.50364801117914	3.33557832534436	3.0681802612216	4.19529469107979	3.21281282914955	3.84599782789521	3.38899451484523	3.23825606700306	3.48505772299174	4.01458867882136	3.38544969499933	2.73150627391178	3.85229949404598	3.24498038454035	3.2336367410064	3.27397557881496	3.02373416427316	3.22326181914169	3.42485292665872	2.18085717739046	3.46483816219621	3.03841878559391	3.28967714828114	2.78791346332912	2.88778853827516	3.25471614933557	2.92989641304448	3.14090946953165	4.27100783036735	3.73488601130399	3.86066074026899	2.41535765897464
negFT06275h	3.45319012808409	4.14964846319687	3.52068969157379	3.88565886387875	2.73429422648314	4.37407038279928	3.94728580816175	2.75130545757798	4.0841017333858	3.74301202721492	3.47078623688027	3.4407006540363	3.51860875047573	3.38341869058157	4.15653976262055	3.20984042316701	3.21332192108204	3.23783061083634	3.56382175242017	3.36182791236268	4.38465690014634	3.00488374477945	4.24183963911869	3.26393668111422	3.27439462812314	3.7757838316398	4.79012870824917	3.14332804742831	2.9936801888795	4.44600080845649	3.89464616199875	3.67390365398234	3.26974180672891	2.08328098331802	3.17550833590519	3.91355525583918	2.07378741667962	3.9146362646836	3.19513107668574	3.57629647236451	2.79121116151665	3.20753805206885	3.41856969104952	3.28077193731524	3.29254413790401	4.65330585930674	4.11873398239369	4.35781741328107	3.03007778679842
negFT06308h	3.94674775724898	4.39057945151082	3.5502577982657	4.25004982007075	3.61495783461498	4.73505452097138	4.1881190043735	3.47127367047493	4.40086255902339	4.00770632215888	3.89125479659541	3.84177540616672	4.03617385715939	3.63056016034097	4.23898282711466	3.70767866134624	3.36659586669054	3.53056714065281	3.83318860186255	3.88129300589671	4.75890896326227	3.14986160453838	4.33217582213082	3.62516312704038	3.58635485779549	3.98994913135505	4.99450534417701	3.62014618843115	3.48728086280012	4.763169363357	4.20183422815501	4.12237238226146	3.76132736067579	3.27837715859858	3.41028155148177	3.99020827807445	2.20802234214094	4.17862756083662	3.29125185332258	4.14394203866604	3.54327989434147	3.54055109969305	3.69866258617619	3.31424179192477	3.63250780739329	4.98841303876929	4.53489737359172	4.67029213237524	3.31728110045581
negFT06677h	5.76011493454613	5.83270963001009	5.73933115216141	5.88598293737621	5.51526844399619	5.67180587026985	5.63118306235067	5.44823105671247	5.87642543714765	5.6043917463146	5.65131676049059	5.58873152942517	5.66346718980004	5.59610693839336	6.07989502134695	5.77471016336439	5.5474451695979	5.85747305843037	5.54247177025118	5.5547623250829	5.42776872032363	5.53742218018364	5.54609871556557	5.56037240682017	5.70808436305195	5.73431260461303	6.27680999845945	5.5143561875028	5.74890410530135	5.99783256626869	5.74198463935071	5.77298859455546	5.57653330001849	5.49604751725078	5.67422554208021	5.6093386145635	5.30763271009256	5.7142990948355	5.56578143842193	5.22660171263239	5.44424196658861	5.54525210264572	5.69466744609128	5.38339149327366	5.57955707365533	6.05676650558443	5.93115635799812	5.75003456424279	5.58965864531249
negFT06725h	3.97183862618317	4.18256740099828	4.26067401748552	4.26355556937409	3.27703425098603	4.01981763864989	4.13866114487833	3.81646389346126	4.25828804362499	3.94942034438278	4.09426051653982	3.72354338100921	3.93960807192873	3.86452267123767	4.71324792618505	4.07380579742278	3.85446384680588	3.98392022584128	4.01967745281348	3.95296567757492	4.15310760427867	3.82362182035457	4.29763234820223	4.01159201327496	4.07272777525512	4.12173747982555	5.12993011834737	4.02658297229731	4.03562659412971	4.49583529087657	4.37447292665631	3.99911901671714	3.907401856824	3.67872893158839	3.9470307318409	4.18474886870809	3.56015656783673	4.07535429803795	4.07106437132304	3.64500549645168	3.79625565988479	4.01047551846796	3.92600936779286	3.9015448682587	3.75022621833596	4.81807136271683	4.3914949021965	4.24534983405547	3.99950511972649
negFT06777h	4.9133401542037	5.23684717212026	4.98384512461997	5.1885035841216	4.72695370836727	5.46053189882164	5.28600541006455	4.78849180183662	5.32196394815717	5.07410939488035	5.05377627365887	4.82850931563448	4.90075564165406	4.99082255411168	5.49178073930334	4.85058878734686	4.87737299582436	5.18873952125423	5.04492345662792	5.01489689260199	5.61155233381983	4.92890965129498	5.51457091683463	5.08558574750129	5.13405296201753	5.17231337987427	6.0412872539587	4.87864548411373	4.74702840647941	5.58975538192765	5.23224185117892	5.01486887926832	4.87975410105709	4.86668149022835	5.00679403534264	5.32038184051013	4.66603185342233	5.23736502573921	4.98993795670418	5.0745564205037	4.80307734839858	4.96522901695209	4.9756238703959	4.86270972750076	4.92114553131543	6.00891345237119	5.58169348768105	5.50750632000732	4.92799922209525
negFT06826h	3.47612020687076	3.94135696354584	3.30134639010254	3.93447205540941	2.35703732601379	4.46660165070633	4.01766024675361	3.00735901590921	3.92838314893887	3.69935283203012	3.50673472184811	2.98289258202736	3.68405481704978	3.35320039650476	4.1579391872542	3.28095289356175	2.99026257502844	3.5119339330209	3.45569494902734	3.59534821679593	4.81641513186186	3.15938279481234	4.46639001427686	3.53487671538147	3.49452232657153	3.71074681623738	4.77561337708007	3.45823597849089	3.00930428223713	4.41625006177221	3.91509339480953	3.81546171995844	3.5860115002482	2.84172754014295	3.10858200711064	3.83910345250462	2.11402030675556	3.80659745979355	3.2701789140233	4.06765652883602	3.00872382902144	2.99450930450904	3.22811394519166	3.28628532941187	3.31478194404039	4.70027584951774	4.32673108405783	4.19378317041268	3.00570608599378
negFT07002h	4.0372744119396	4.20785365805593	4.17078521518578	4.35699774607319	3.73923685481949	4.51627220425198	4.34203279984854	4.28771152103677	4.26799073683628	4.11576214378623	4.20269567768063	3.72924058085765	4.09713873622743	4.18368178230377	4.30939499637041	4.34923592944156	4.06814637640135	4.50948947280611	4.24917225933481	3.72334075672261	3.99301075433587	4.10043625488839	4.23045900120502	4.23375194105831	4.14977288411466	4.19650637177054	4.38045648904393	3.9555554408393	4.28448674753646	4.25230241771576	4.13791333866271	4.14572637248029	4.26475125513244	4.01362364217963	4.20458589857351	4.11260317328117	4.31971459003985	4.26857396568357	4.11132471862624	3.91142500677646	4.06332480015594	4.18551566152252	4.21170161521975	3.96509915000104	4.11577672616526	4.45405229153516	4.20334398415702	4.18648010680912	4.02991092349862
negFT07035h	4.80582899923799	4.84347157866056	4.97404585917524	4.97438918660868	4.63943862078609	4.94030275086531	4.67051723275545	4.63978996049078	4.88462559868459	4.54316045342392	4.76600902401996	4.63866970735688	4.70576408706654	4.72893364201611	5.11513330119481	4.88524271071741	4.70468947611778	5.22853088773779	4.77019821840632	4.50539412949907	4.70901556409144	4.75354049136453	4.70028976516699	4.72267746349878	4.87036038042183	4.7382074591784	5.04974785632561	4.44801946664357	4.95472155049113	4.90389443932191	4.79811060758826	4.87847810540802	4.7398263566728	4.65486350519181	4.83601108377881	4.69671083281987	4.8215119939986	4.64120163557252	4.63725198671993	4.40682369737739	4.46886935828067	4.75454280733472	4.77302004829344	4.53922761154369	4.78640823426858	4.98326375571714	4.84842236065889	4.7757970007361	4.68563979380964
negFT07036h	4.90309163456565	5.15354468985885	5.36263717401058	5.07019102078701	4.96744449583928	5.48412734720083	5.10332466408741	4.9828066919218	5.28301970866202	5.05032833718209	5.20370782507495	4.94346151181606	4.9208035565597	5.32965586403601	5.27568484177242	4.98849791981592	5.20197360608868	5.43210813655124	5.05130692971631	4.86579061988188	5.18118506356285	5.3559923913338	5.30294152266583	5.24945454034917	5.13249754317379	5.30142992987942	5.27606827544946	4.95178673514992	5.09014566020442	5.18480502951183	5.29903877210844	4.99072170718062	5.19000100697596	5.20129974187674	5.4129130135365	5.30341644744149	5.24161227092367	5.13624012622248	5.23786822637483	4.88794263151491	5.06223554835629	5.1216505469678	5.33988615666777	5.14146509591038	5.24184402840458	5.21708148545927	5.13520989335379	5.26866764120741	5.11316828381423
negFT07340h	3.55171676473716	4.05928978323038	3.44554405325149	3.73955924520924	3.15673926629328	4.45100038828303	3.97383848462901	3.08290514612202	4.06266262856017	3.8203252021563	3.35896978675251	3.38931145678666	3.54169411018882	3.31882458987395	4.05842889952965	3.00676680407046	3.29948336865335	3.60804708979081	3.36610204973638	3.67673987805013	4.52660598846535	3.31738357446338	4.49405969092211	3.34996966387849	3.5157235275596	3.78112231047405	4.8396166764845	3.50895211722754	3.13535059405099	4.39627590456672	3.91131920175186	3.78608802738912	3.23664798164949	3.23483957792524	3.17709397878656	3.85848017456241	2.45042689540937	3.92282160480246	3.27992438097816	4.1167155471455	2.87554631147714	3.24195561687254	3.47264029846973	3.34306829102073	3.37840536951439	4.55358759548305	4.22642423821199	4.4586276108237	3.22461133327611
negFT07490h	3.97874444249847	4.2760782385418	4.48165463777936	4.30521757245733	3.86474904494117	4.50491739094291	4.60885617845513	4.02051097301639	4.33157273232174	4.39202011530052	3.95490364699095	3.82369642945203	4.18726324809566	4.19755787196508	4.54815167655212	4.29970629938617	4.16352814462554	4.15965531967956	3.93849995560216	3.87351152605257	3.75731918251878	4.09933764776323	3.98759317389118	3.94220828873803	4.16256995149109	4.27151414000261	4.59109132762114	4.0918248548562	4.25895771435378	4.46131874376374	4.4354247329835	4.15668273337905	4.02983006260875	3.95835723230152	4.23748999361291	4.32482272667898	4.08702842080931	4.47701612360769	4.31679584098215	3.90534289438517	3.87641012201035	3.939488498806	4.37762837710161	4.26810926520597	4.00351314255744	4.09215863208074	4.0267258526311	4.18556427429481	4.29022063564971
negFT07491h	3.56961724048872	3.93098935972925	3.89883430425552	3.75857306796668	3.58741459873052	4.21291430437207	4.06390388896723	3.5994498332318	3.96076096743736	3.95110651372531	3.55113500432563	3.39522982565406	3.50447891875157	3.75455298915619	4.00289373765386	3.69416780167967	3.72362581697762	3.95917520744254	3.57367219741627	3.24846010625652	3.47376322883272	3.78988695017636	3.79600429103005	3.54571304728787	3.55962539609152	3.88405938422319	4.06587004743602	3.6572923694802	3.65584591098349	3.9236239972188	3.88515756949671	3.56269403494773	3.58355625418514	3.3492174357042	3.85190361747171	4.00457602891975	3.60929009140545	3.96105893376234	3.88917503541668	3.27152161299796	3.44571130429507	3.51087701083965	3.87652338465452	3.81186586826098	3.55200799095728	3.76983055464026	3.55726732701502	3.92342693887011	3.72091002307373
negFT07537h	5.17863077345211	5.3752188904378	5.28910275411668	5.42940549616697	5.13812689004571	5.56091685530523	5.44203743985423	5.34956515144715	5.36636333894278	5.30337383520877	5.27193149499207	5.09681159087353	5.25257021580886	5.38877609650689	5.48431802815248	5.37490487941493	5.26646460814147	5.54701561615995	5.3444013400556	5.05241381149047	5.37971566023266	5.27245039035765	5.39170545351807	5.3200561432597	5.32220003663904	5.40079610278583	5.58279667496124	5.12095797554366	5.34393760079636	5.41816507693322	5.33561298476448	5.29014382381014	5.33160418434243	5.19384886706349	5.37102082309132	5.35917979496359	5.34076607158992	5.46974241642881	5.31695825940968	5.3375374283203	5.20168840428566	5.25971204520656	5.31643373674865	5.2432412733998	5.28470836451195	5.54960114401908	5.34583565215352	5.50042751520622	5.22636155035355
negFT07589h	4.5646601242816	4.69612560164721	4.70358486523092	4.73143502611139	4.77008597295	5.02394969972842	4.6467646551542	4.66612671912859	4.87351757471593	4.68062729432649	4.69584922834986	4.63866604620745	4.56174818866979	4.89564670751122	4.77649049523447	4.64072229887814	4.88817982998348	5.07101004035691	4.74851612960549	4.60014658846024	4.87250477380264	4.96180695689173	4.77806631825721	4.83361416742431	4.86403668317732	4.79080240395322	4.81948044227141	4.66019734321925	4.70995787131335	4.71728641787397	4.71695507599495	4.63227292515896	4.70959869692547	4.85757155258549	5.02993175263157	4.84099442432101	4.97344886749462	4.8051945332444	4.77588075090502	4.56955474121049	4.67805174063116	4.8346103211517	4.86001098304805	4.67604377188759	4.75935238679253	4.83851266452174	4.83331777190741	4.91782059731072	4.77079029746382
negFT08039h	4.5995495985933	4.71866556321902	4.67299087908128	4.86467761707649	4.50725802034655	4.9497585054998	4.80368091167693	4.81355789500434	4.78047350833612	4.67727783462481	4.74511391193386	4.47570567859468	4.67674071489512	4.86344054475823	4.78237758361756	4.85246235246133	4.68347581670722	5.09337791648313	4.73645678606414	4.47483318533668	4.62406124752472	4.73234193030941	4.76184462377504	4.80809627923232	4.73397655795945	4.83609943746649	4.80457228844243	4.5638984054703	4.80550877751082	4.74309607807402	4.63144458593485	4.6586201500843	4.74618962649254	4.63868961774505	4.83689559658128	4.75247325840027	4.88092310682739	4.88480863898519	4.70176992897749	4.53071519178088	4.6635610177979	4.74219630259933	4.75099355028799	4.59343632425912	4.71265627111049	4.85814316024521	4.71829410195341	4.79993979301146	4.57914559841226
negFT08093h	3.86997981672545	4.17217927705209	4.11692798326671	4.15185559484066	3.82119118059638	4.27885776979162	4.25384963109871	4.03632646930684	4.15675068418861	3.98316693856345	3.98095016682243	3.62878359149971	3.91005150078356	4.12598286508372	4.24586790804628	4.11787147088018	3.93959797272616	4.27082874690626	3.95920603024125	3.72695076089832	3.75637734950495	4.03683753060184	4.05853367705398	3.91599211484417	3.93822666484247	4.19399903675479	4.27167642614856	3.84044975301258	4.11993611870433	4.1751373900773	4.09107925002377	3.95397976951421	3.97642988841066	3.79370391837842	4.15523630758888	4.09079265904952	4.02260108461585	4.27809690509208	4.10195655460975	3.59725677354783	3.91471757123687	3.9629318173601	4.14145605808644	3.90099971183479	3.85421767326431	4.03965149463055	3.93664325955036	4.18366339533999	3.93112128280127
negFT08198h	3.65029366563369	3.700494378776	3.22439486136167	3.79932550200564	3.432788273099	4.18422162828775	3.66945793804348	3.65185042502249	3.84998952587704	3.69401363136048	3.68769469198783	3.59165586245498	3.68731375190117	3.83032427647858	3.71637500264655	3.68811614950865	3.57978455698211	3.8731587582324	3.73478627040797	3.41680503410384	3.88798139770292	3.54302520684352	3.77812005038502	3.63185206369883	3.67980488840857	3.81489048413526	4.05842644232788	3.58161340804365	3.46674939878689	3.68583050117785	3.57341049610917	3.82137111462758	3.77869669590286	3.54544604400036	3.75953455913467	3.72636360242217	3.56471452664727	3.92839417471591	3.6428409892832	3.9061855889533	3.72662997783598	3.62710354427938	3.54232754495374	3.61482307358712	3.61372324274127	4.16426941564661	3.68172764100238	4.00297831871611	3.4753835891159
negFT08631h	4.82987717599424	4.86143737090943	4.71877118082154	5.00897115886305	4.60295112610157	4.84029485198727	4.90806508713748	4.74913915641375	4.87988100962122	4.72211262130383	4.70035357771604	4.62383414749179	4.81789578764051	4.63322606673801	4.90861597553541	4.9949480985699	4.54132545177972	4.97331394698205	4.73270535561533	4.47286250071165	4.23347708019889	4.54883116637517	4.41801967870975	4.54814357147203	4.7201233531614	4.76286342962767	4.89157381345177	4.52010112126655	4.93863002682545	4.87360153028666	4.75928185504079	4.87665909582342	4.75294839705145	4.48103928611979	4.68753615914219	4.58866218038214	4.60742980442414	4.75470840494109	4.62264675803782	4.29364248463142	4.55254136004719	4.58598367071118	4.72828348416237	4.45669617700036	4.67757028483795	4.64249643670715	4.72606395870095	4.68520511932994	4.58123123456222
negFT08691h	3.46035927445948	3.65914326559783	3.24508017184905	3.60295906320801	3.48178154009296	3.69987542417786	3.6192593277457	3.51968986199116	3.56941775641718	3.04627839729802	3.19343638530075	3.40633979985732	3.42482351404189	3.62882173294899	3.53001607068997	3.60461789663874	3.22937051497818	3.96687122084407	3.45723983594265	3.25150616485728	3.49586388581972	3.34062110440775	3.45926746679404	3.14125552894817	3.44902723792618	3.54954289863368	3.49023036899764	2.99577087770195	3.42668396098556	3.54030443558297	3.25341347674145	3.63196007550875	3.43864621193566	3.35077119730347	3.46730072861971	3.17392007662773	3.30124899006573	3.52431517597019	3.22291017404837	3.04075802549614	3.20815090282899	3.15233799908322	3.34331995564119	2.99946949297044	3.76712190376511	3.52216150963064	3.59469527440129	3.6693623558743	2.98136032882597
negFT08742h	3.87387003397691	3.87517434693789	3.89611436828128	4.08924502820651	3.83907682435519	4.16815979724745	4.22780400006406	4.03876247036322	3.95680782754534	4.03503770746039	3.89961310526324	3.77476033772853	3.95169826410451	4.12281334484375	4.11774241434581	3.9552012358534	3.90385443488405	4.3672808650925	3.93799332179512	3.72845385836631	4.01032841981037	4.00454085026803	4.08704383104357	4.0423122437256	4.06199311181249	4.12542382735313	4.28748015794964	3.89602600200656	3.94181012755992	3.9862007402513	4.04266470746835	3.93374105675508	4.00405346891024	3.90931094020037	4.07984267941579	4.16078872830959	4.02211402912556	4.15579069508843	4.09161317923299	3.91156632101875	3.92166409886174	3.9347715604146	3.96628089265993	4.05854555267618	3.97057964311321	4.26879166904324	4.04156484804295	4.05744422169185	3.97757084837592
negFT10483h	4.52953228935846	4.35868400008305	3.94085686220809	4.20629953400066	4.6896697432693	4.74180524174235	4.37642554614367	4.22323933212893	4.33593240654766	4.50845493481232	4.03861014145512	4.4065736579101	4.68841171436565	4.15772135122709	4.00007588542898	4.3929393779098	3.8109474828721	3.79055914090846	4.01387854371702	4.34331546852776	4.96949626668082	3.94406585118883	4.54120050924719	4.09974447461685	4.11564885684436	4.16029995970167	4.38721634576172	4.20538309465697	4.1258210725034	4.34455667507403	4.41734184001206	4.61602087309697	4.21872692987147	4.35119593693947	3.8055371967897	4.28921476947518	3.70720063094547	4.46348689715506	3.77230022820586	4.87445970312047	4.33624834302329	3.90354745812023	3.91386656573066	4.28853178207362	4.19091902128374	4.26283727788581	4.34688960789234	4.46303084735163	3.91705857417984
negFT10999h	3.98846998055319	3.84512011590647	3.34276911532742	3.67902888918998	4.11345765371961	4.22382648976855	3.79150866881647	3.66173287407561	3.87760324962814	3.88830046652475	3.46574846396887	3.87893263301671	4.05364139595175	3.52516438071772	3.19436273914677	3.89295919931792	3.32797976821409	3.06036901906941	3.51576756978503	3.76029021636084	4.31010658873314	3.33628302749037	3.84525107971137	3.31578877318484	3.63060793373612	3.57244292281349	3.85570342905058	3.61638811353783	3.47873680599163	3.77109731959152	3.89745984121314	4.06236316006944	3.62262938416043	3.68678870134171	3.42307257737691	3.63645041447971	2.9717839286515	3.87006400425232	2.79652460515861	4.29492334860846	3.70959424789727	3.23617741596708	3.43562957291104	3.56023209777086	3.55975751504789	3.67302173431142	3.77614860118997	4.04753170353591	3.15358907060388
negFT11069h	4.37572888761853	4.11368807894641	4.06058790983409	4.14042043599921	4.42534971994684	4.18386865448417	3.79596139539801	4.15004181444381	4.31762701582525	4.0565150891052	4.16628470724395	4.22067562073007	4.36089474000739	4.17687647761729	3.86152440146006	4.293363223956	4.10776198364324	4.18877910776352	4.0749956717103	4.29375083642798	4.4876370643582	4.14848895056347	4.15307397145078	4.19820203703047	4.30805812635757	4.04558390314031	3.94325707521485	4.10544102371586	4.11558723401793	4.00227523001515	4.07750481345837	4.3003770168797	4.00453331941464	4.31512479250719	4.08554387678172	3.92772103862734	4.15796112899604	4.14163816817703	3.71956952801301	4.19147415101855	4.22982884350888	4.19893483469003	4.07567275475555	3.96537582684377	4.05954206943833	3.96112018556579	4.21976750812847	4.1581592331053	4.08936690721464
negFT11463h	4.6295796408955	4.6559088961805	4.28106925520702	4.26588331953213	4.96560066747909	4.88912904158317	4.54890727195209	4.52012264550476	4.72615530730163	4.67949178989912	4.24980536836692	4.56901282195308	4.70319073401695	4.35364573138762	4.35309136108185	4.51869731218622	4.25065441438485	3.67542529093491	4.09084123815119	4.50143696904914	5.0080297214254	4.15966781171657	4.53667068724601	4.2081545532068	4.34018259923381	4.34510441819884	4.54753736687266	4.33377548284816	4.25087857912526	4.42806201485532	4.65893526382748	4.60901691399338	4.30590457494163	4.44990916635502	4.24338725449223	4.41650744277847	3.93458905669136	4.620762742644	3.891619465805	4.93120497768055	4.40970914574811	4.28539753150362	4.17726026788047	4.32970131535082	4.45823256169716	4.28129306206918	4.63624617110071	4.54705052919202	4.3700199631532
negFT11542h	5.93640829557655	5.90641677472147	5.55358812057395	5.78135778906027	6.07404524216154	6.17841672164028	5.83994536865613	5.72438723984652	5.84435272119454	5.96526593479347	5.61375982734952	5.8337459359614	6.03021344193186	5.65808282430526	5.52143411142756	5.90631602128115	5.43233325270176	5.54477288101304	5.61492775654017	5.77161073062734	6.23589705837997	5.5249219929508	5.91065103278286	5.62849878778209	5.585731383508	5.62837974642573	5.90735358958801	5.70844834952542	5.64545319775672	5.86888030798212	5.89021473435182	6.03921012909762	5.71484573163924	5.70219311831848	5.36404359358919	5.75098694792247	5.32975900679034	5.90171753917546	5.30815855158482	6.19805935054503	5.84393309920052	5.4882335042549	5.4654461625402	5.70762750192146	5.64061956985965	5.77129630256217	5.71493969247739	6.04353924094389	5.49216817207584
negFT11609h	4.28019721645936	4.16960101404656	4.03800813129601	3.98434205025322	4.4008915444688	3.57558736631656	3.78459437704241	4.02077411910376	4.01396246588374	3.91558883656917	3.92734082866351	4.30987259834402	4.09276244150394	4.06393619081424	3.98273624492557	4.13326863018822	3.96308275775244	3.95473898851952	3.69960443667674	4.21041658305296	4.15870444285705	4.17628758742524	3.73428008365852	3.87863749414723	4.30561508936332	3.76681214194669	2.28802807231898	3.86850284372883	3.92667022837403	3.8119314406796	3.95728530021999	4.24168723961629	3.50451973629439	4.03317369241863	3.93946341850855	3.67801021475047	4.11596031241316	3.78781168238133	3.81195207914937	4.19609805096499	3.79364763950264	3.78683946673836	4.01701104274256	3.86235696851644	4.00325372036847	3.64591609875664	4.05299767756631	4.00512235344096	4.14032464281474
negFT11968h	3.9956693404073	3.78363693031608	3.91577609274357	3.88719056500691	3.85442147261817	4.03744812075259	3.90883731228039	3.90261722829293	4.03392961752128	4.01781215638455	3.8194567387716	3.79868019827017	3.90516973238846	3.72087938664112	3.91141148589602	4.0446534659204	3.76449624271797	3.73114238151777	3.8447219076632	3.75902021536611	3.60321266227542	3.76270432094037	3.82916564813907	3.82568404451225	3.8649586332161	3.89466466865936	3.98730092725328	3.83629922874157	3.86084072104718	3.89903022998546	4.04723502513635	3.89209750072018	3.71514978343633	3.77235686224247	3.71049372558458	3.92945949187326	3.78473198505724	3.95721581289898	3.69807041312553	3.61229538184235	3.95187980488867	3.94007335340133	3.71955535089783	3.90537512851383	3.64105021199493	3.71198417478472	3.80965401595418	3.81259117561531	3.9199319385253
negFT11972h	4.51550364399532	4.44582795331223	3.98193149747448	4.32057139227209	4.72418077852532	5.03001844604134	4.56260697906376	4.2441131456795	4.4508910882057	4.65254443452612	4.06314607738185	4.44347112892194	4.72422552656997	4.19976731374004	4.0770233372358	4.3370588980075	3.92581974849214	3.97115410739061	4.1061055252366	4.28734162644516	4.87601025921849	3.9008214688302	4.47676328778063	4.02320825329017	4.15045141598693	4.25624665785191	4.644622382367	4.23411543394277	4.08433378969939	4.55122593505173	4.52412942467311	4.64800317569392	4.31948997174207	4.30318846793442	3.87003353892478	4.38431767736251	3.63633691202254	4.68144077497144	3.85492497062037	5.0695933950778	4.38102351343085	3.89221682107781	3.98916483877181	4.15891490403261	4.26106953191609	4.39465585590049	4.41719503312505	4.81173916145801	3.88637375546722
negFT12045h	5.10402508067268	4.91969116022541	4.99139194014562	4.89104962940698	5.11493921638066	5.03729926585984	4.75312817349781	4.87654755079749	5.11423768445854	4.95222324817749	4.90368841553795	4.93416991321026	5.05202656144157	4.91598690788873	4.80785255883286	5.03860028026746	4.88891451869088	4.8155359887996	4.79421927707983	4.97778447168567	5.0919482938618	4.9172459879726	4.89234441187071	4.88526441871607	5.0203639932672	4.85540846509473	4.93873689199772	4.83010406725404	4.87714990051554	4.86399646167116	4.97338416785599	5.02045750840746	4.72870942752023	4.97819984456796	4.89366397745995	4.86891149567131	4.82189887213598	4.9339760279953	4.66660582812009	4.95225472498229	4.92319563064969	4.9124615316557	4.87248158463241	4.86868275373697	4.79475497151545	4.70990285621007	4.96818623960599	4.91887105500657	4.98608903229122
negFT12048h	4.84397556518304	4.77237315365492	4.37088082558731	4.6611602555768	4.9906570929375	5.15954409357341	4.70569345717404	4.61126297090788	4.78720391510268	4.8410530187468	4.43758562494213	4.73270031224776	4.93273956006426	4.51085740916257	4.39665554387282	4.75958067298351	4.37517379124687	4.54443104776022	4.48030130344061	4.61840901999739	4.99993107193531	4.33386746108911	4.62520148589455	4.40331024747345	4.50970745093404	4.52141791047846	4.77209025187371	4.52171636216558	4.49816947955235	4.75497817686532	4.75070867646304	4.94412659484656	4.60817072648001	4.56186769675451	4.34041627345446	4.55530536457995	4.16666780871482	4.84849113317625	4.22960868453103	5.11740973125299	4.66002575388318	4.30988915232169	4.35972251187239	4.44006644461996	4.52655741319784	4.5605552563159	4.62090042563435	5.04974652337206	4.348451164143
negFT12114h	5.56537451328042	5.36663901639421	5.33446972109792	5.23082758189046	5.63612321670324	5.37062057348816	5.00649657674565	5.23642779536027	5.49352803643421	5.24170107828965	5.26786406595736	5.43017418424483	5.46470976514488	5.38731164458801	5.04674715951509	5.4415421172547	5.33334219162001	5.32019242227638	5.16663798743493	5.49110476871226	5.56842009750757	5.43865037107104	5.22405887515214	5.29280591088946	5.51816936563505	5.23116685032803	5.19182114122612	5.23591352619236	5.26743476810722	5.22430510158401	5.29731798973261	5.46307242820569	5.03705828677661	5.47313170069352	5.29512968465183	5.19913919638474	5.31324855019984	5.29442969703798	4.97608572739488	5.3067328608225	5.27587868730332	5.31978795888133	5.25794368037961	5.1544914357752	5.26355852530537	5.01423146350863	5.38166974476568	5.31477014387111	5.36925715551749
negFT12273h	3.69011826900602	3.47496896199815	3.59514546251538	3.36045694090371	3.72037787947537	3.92084099487506	3.21855303121169	3.350983236122	3.93490191532689	3.54635367239498	3.45665642841025	3.7147658435257	3.5962185415429	3.42792951595844	3.33222732260302	3.4328155354828	3.54271281190776	3.38481302304332	3.32072778060216	3.97286591397126	3.3809419921304	3.49387574933176	3.60997307429914	3.3910134183854	3.45573591103161	3.43069380265847	3.65573777818372	4.20456875027157	3.45566983431611	3.67154501553069	3.7618864987385	3.67342209906927	2.9502174357053	3.40897759220601	3.47106524893299	3.24016347356361	3.18187766440058	3.51198407132372	3.12698703645577	3.39994494318211	3.32589870536797	3.50100938690317	3.67783706510789	3.41686018092689	3.15046497062825	3.04902500647746	3.46581319407227	3.46515495746737	3.58301816990016
negFT12359h	4.18202540195378	3.95347640729316	3.91417508470526	4.30898087197409	4.29713179216231	4.11057841574905	4.0198157639303	4.23305533497241	4.06236705445025	4.01442162657032	4.12775006399043	4.05326845575245	4.27446798408721	4.1005133880602	4.09007030452282	4.21317960673638	3.88385939951346	4.59781808280236	4.30045406564692	4.10307158321919	4.63010532396729	4.06283014591125	4.2210910083007	4.28034328721785	4.237140602234	3.94932453682157	4.21135748518405	3.97417891121084	4.22845867260441	4.08831004368127	4.10152729358907	4.28524186765768	4.27695460493617	4.25133462139866	4.00756540483147	4.0864989396428	4.25141225230921	4.00998486251049	3.9162550141586	4.26822546730725	4.31884153293716	4.27488321874246	3.9500036519675	3.9907869600574	4.16165875817032	4.38541936797798	4.22073223402301	4.17410623377324	3.98496354743067
negFT12362h	5.28417671553508	5.23069554367257	5.33548547048963	5.06716072420136	5.43398244969044	5.5019447989084	5.15517835314659	5.15543223521889	5.37590310383024	5.39314332405171	5.23353282868151	5.30083993476062	5.2846396726169	5.28508150978086	4.97699130023749	5.2286109088367	5.36564322331331	5.15709539190898	5.0310945871495	5.47964176442508	5.49759173902716	5.3466125793052	5.36842589844581	5.33804152721874	5.23494925558417	5.16636383339225	5.24025716645922	5.37921795962663	5.07080372135436	5.14992290746533	5.27764444824701	5.21657380744119	4.9897430904915	5.34001169811459	5.29128671905873	5.30271305391827	5.32043382838194	5.31993537876079	5.02254174461927	5.29972081902769	5.27784755271428	5.34850771559952	5.32006594038719	5.27083311886134	5.07223511784017	5.11638683706232	5.17224490355254	5.35752708587854	5.35650572889613
negFT12449h	5.18371239049888	5.20582822673623	5.04086723502889	4.96572467849713	5.30658886974349	5.38760269608458	5.25629569755677	4.91858136678631	5.17937654356708	5.34928275724927	4.82751546751207	5.03630438364698	5.23030129389134	4.96319716353601	4.98509209718349	5.1042931025323	4.75659861419304	4.67590782243436	4.8134615752437	4.95999441272439	5.34381124511569	4.85284303248039	5.23927369290105	4.80373260873469	4.82990092195188	4.97186226252179	5.31506346366884	5.05481670988693	4.8894689174548	5.17607770081079	5.35591460452899	5.23941958281566	4.89761820591878	4.91667576426408	4.75849176071337	5.08830423838357	4.56864258872724	5.17069985315794	4.70396860136483	5.17556845283358	5.01877828392711	4.74670404096144	4.80474945735714	4.96518807136849	4.76526982419845	4.88003505351015	4.93607190335236	5.23434656863552	4.92374704258837
negFT12539h	6.2392857083134	6.17445874814269	5.74498809654933	6.01879064206104	6.41537555174908	6.59707458324249	6.20697026930853	5.92265536262667	6.1093784207302	6.31553211215456	5.8260777915571	6.15535673171894	6.40137847320377	5.8940097773416	5.78867182381771	6.11619942753789	5.57967511662382	5.7245002584071	5.78447818662096	6.00443849410833	6.55821511167997	5.64080007473515	6.14762553430888	5.77806130176384	5.8546644737129	5.92189723567841	6.28942027734086	5.91057584355985	5.82433314307668	6.2079553862733	6.21926427998187	6.35469571754154	5.97688006921473	5.97743103152412	5.5318258918973	6.00160056044164	5.41296688644865	6.25586468379942	5.53194044958387	6.64486322787061	6.07715245529642	5.62564669388424	5.66782451684203	5.82356324084543	5.92635397659522	6.04722961736477	6.0690882001815	6.37157653791461	5.65690458013638
negFT12617h	3.91164931268838	3.7125594407806	3.34198784981601	3.56798389757001	4.02517342474499	4.23071131055985	3.59182400720272	3.57455370274727	3.86544601924808	3.71780510992803	3.57337643162716	3.84530317582354	4.00112385978642	3.4756118411269	3.10426132287695	3.83128644721778	3.43127105661535	3.12354519282161	3.42194449019837	3.7665191471281	4.13985425137864	3.40004068495608	3.7326145884374	3.51240420726044	3.67951950719445	3.58562710377306	3.58859975957478	3.37278422704415	3.48085540800338	3.72183982331022	3.55270521592331	3.99048665496334	3.55357814830411	3.66226719119576	3.50979737201572	3.40730636084841	3.36181656069277	3.88224838086937	2.32076413438281	4.32806425154588	3.70995863077155	3.50927440920365	3.44573083865228	3.0352836472366	3.43891678920681	3.53983183889992	3.73903499542353	3.91325375424473	3.25378483634139
negFT12620h	5.66737400404859	5.442809514158	5.29008942814798	5.49612591997324	5.86634864644616	5.92044415552222	5.49783640592991	5.47839080560458	5.65500001877956	5.66272489790148	5.30945096102259	5.60527947526113	5.74474710532695	5.44337246005092	5.24807143205686	5.61124236783853	5.28142175439022	5.38387826477918	5.38431106634417	5.51991897884979	5.79700400981092	5.37101143970852	5.46215971148423	5.32398970634908	5.45600713202548	5.42221792440624	5.50838563491772	5.40837297753827	5.41501203027932	5.3847829033139	5.59684024562501	5.59248321179813	5.25800845321395	5.4761338231634	5.27855821651554	5.5240641667533	5.13520621048422	5.6601641426475	5.09357113459998	5.64172927726449	5.35201583420079	5.24583134503632	5.27538654947478	5.36248482816879	5.43372361792635	5.1695786857172	5.489856750084	5.78068740943893	5.31070628711572
negFT12694h	4.06605031064598	3.99301197035256	3.84641716756625	3.9647366579372	4.24965445640226	4.12785381141605	3.72595509512036	4.0132756541857	4.21248921382037	3.89963743585249	3.90640740399023	3.97399946662299	3.99785480747869	4.02464242929955	3.60860784859914	4.08742637246955	3.96268834789537	4.01473006017476	3.89304531023806	4.03448336930524	4.01719883160677	3.98796226009331	3.79670497720875	3.94892995533998	4.08708307221356	3.92770425153173	3.75298744239388	3.8219857468	3.85972033036809	3.88386456167596	3.85662181775987	4.02781887371353	3.71357038019395	4.02161097732203	3.95100859914522	3.9438026654929	3.92064822462106	4.08677041491544	3.6766141390546	4.05480966584981	3.9544624921721	3.92983436854511	3.89344961495205	3.79749123174305	3.87934690488542	3.74510856592892	3.93090105393495	4.01456978119234	3.97488480901431
negFT12837h	4.17904149506039	3.98489321872184	3.97916857414736	4.12599298261814	4.07134365746628	3.73251435562024	3.73157822023602	4.0429069447643	4.01748381898191	3.96133121895696	4.1005947272825	4.00905432508905	4.12922749776695	4.03887943771383	3.97948518567716	4.16430507355223	3.94802979302125	4.23878056449236	4.0214090603867	4.08306676068219	3.71447618228196	3.93793520407008	3.79936947783175	4.11531971131117	4.22287162138898	3.95027781638021	3.92519943597543	3.96287211360442	4.14355093677624	3.93751906814703	4.01855121513992	4.13199928227343	4.00771309729725	4.10216672764869	4.04078476918677	3.90574617231015	3.98538011072149	4.00907096701345	3.83560328719685	3.67355312977521	4.0997656982713	4.14559095355671	3.99240758055618	3.75692490783964	4.03282319442045	3.92969294449544	4.18237681420517	3.97853029424604	4.03483949426459
negFT12840h	3.5023830194321	3.08944939458995	3.33860053180268	3.64843641499243	3.48487897917588	3.39853547805901	3.41231698371113	3.31243816909864	3.47070177153249	3.44289545925342	3.37279633649799	3.41455920610039	3.62745750188318	3.06543641709262	3.27866523644899	3.20090851580397	3.21369154342048	3.72301024407358	3.46566817583109	3.55389331310907	3.9343418597574	3.2608393561988	3.55893579480194	3.49828174808823	3.38533788249926	2.68663271024387	3.4979379794818	3.22461015075998	3.4364019470504	3.37568732299594	3.18269591783346	3.58916475982614	3.60445103148621	3.32265444247537	3.06902159696392	3.34239799350316	3.37025743347296	3.2146966087848	3.08049741603539	3.56472531837534	3.57906769623889	3.37361151262329	3.26165038870414	3.40331022631895	3.34138556907888	3.6782729104352	3.39028605923494	3.48892320915675	3.12165618779568
negFT12930h	4.7358480620783	4.55903066579963	4.38530139701945	4.80023637605783	4.74152657537751	4.5682264435356	4.29717021308184	4.8255553322866	4.6140819005607	4.38728105022453	4.81381668895127	4.59678950202269	4.67364249466612	4.61074587116827	4.34317088498261	4.86685297844427	4.56924968617487	4.68472373394022	4.79152910722371	4.7269127402821	4.64806472751891	4.51889422342026	4.78296937567913	4.79493854182899	4.73150337751384	4.53663882797224	4.44772063419087	4.55823854257904	4.77117850615613	4.53554418568393	4.45496423185856	4.70411082875671	4.66958386511176	4.70633077753416	4.58440779118312	4.34604402264249	4.74759236129584	4.61219511016387	4.29018979256742	4.48720564190673	4.77065700315941	4.85577006618932	4.5843830040465	4.20974682430283	4.60772165071825	4.6599144491143	4.7697721984862	4.67332875605945	4.43783247360882
negFT12932h	3.85934026663971	3.77766748660197	3.78633218121085	4.06585758092877	3.88044873705906	3.88231806702725	3.60838498986394	3.9539894953392	4.0826636604805	3.73945198369081	3.89587465334489	3.7183413546506	3.89673042439007	3.77497674736259	3.83752132248964	3.90169348556438	3.80105019417384	4.26449457867589	4.05058004901575	3.72060324248756	4.06878244470409	3.74757501566268	3.8663091789698	3.99978612556272	3.94386210716446	3.71893967305266	3.81470225283111	3.67728714200143	3.96015652322157	3.83216057329312	3.86955830726136	3.94927653288537	4.04170370831801	3.88198931992704	3.80388190380788	3.85387952507017	3.92063235237246	3.71139764390724	3.67528429604894	3.83229674035453	3.99031374623008	4.0036623584077	3.81617165341537	3.62142019655002	3.80818387972047	4.10031855195248	3.91287476752113	3.92856600552175	3.67223053745952
negFT12933h	4.84514310033994	4.74459051652001	4.69242762854102	4.70666167460156	4.91391256792084	4.90727080795443	4.66439868266584	4.73902281132566	4.82683909120186	4.85954701293905	4.72221665529366	4.77169833631296	4.79943475259513	4.69132223528517	4.57281325530721	4.83539188884996	4.70009133013732	4.80320631490839	4.66371614858364	4.77050204058176	4.82699642598441	4.73207480641887	4.67540566296052	4.7482865013121	4.77232303754581	4.66442986867313	4.76586700071897	4.70035991791036	4.67668241752007	4.6732759778727	4.76318663027693	4.8205601300387	4.58531019011329	4.77710159772273	4.69728287331287	4.73694709013292	4.75932255565794	4.79686887870455	4.59826983591378	4.77701390240025	4.74110540806132	4.77947811038218	4.68471321686218	4.63810905219486	4.63401441078368	4.59628445398668	4.78374719486253	4.8222863693918	4.80478226042372
negFT12935h	3.71616464483912	3.54997473557231	3.69658531008015	3.82461025263209	3.85116323536409	3.64821947325342	3.682271577241	3.59389617990978	3.61564211450339	3.78468753950162	3.54886694191049	3.68264651367477	3.76768421524994	3.57736492705031	3.71587507846843	3.61221559578454	3.52276038519988	3.84355213546129	3.66024025024908	3.65283095405225	4.21123175851628	3.68752086473793	3.83996058542326	3.67969625308749	3.69122008454397	3.43635582035049	3.87817075885251	3.61316908403984	3.68940895296278	3.52208128446168	3.77729016710354	3.84342307623548	3.82881469044138	3.75258990256729	3.56369095389954	3.65573756078486	3.59506062872453	3.55034833082148	3.45873368662393	3.93815310303964	3.74064816427193	3.66637356068401	3.48324389382199	3.67547022042596	3.55833049424196	3.83416923412548	3.70689762694729	3.88167570031016	3.51672375858498
negFT13023h	5.52733437054104	5.40249657111714	5.32016348131075	5.32647789560574	5.59997509733182	5.45420598934648	5.08303347845461	5.39773389082523	5.58273792127163	5.32475739570491	5.45932942535258	5.47472314041358	5.4729170378973	5.5811056245195	5.12994250162902	5.47400940337935	5.53572157552952	5.46457094290513	5.34232387113387	5.56508356784256	5.51545149329493	5.52766570543084	5.43597113384346	5.51228074678502	5.60701513696096	5.43098219130734	5.25390776941512	5.3574727614108	5.34786336348227	5.32441639566632	5.28804997075822	5.42374934376719	5.21191816820371	5.60123479846935	5.5654813693408	5.2947633552982	5.48423793209212	5.48369148523418	5.12514574688935	5.21241567138164	5.44135442809802	5.521277160098	5.5068755343433	5.19742877590738	5.40421318692869	5.22740567303748	5.56366444375398	5.48857235185173	5.41262060436989
negFT13024h	4.21094032524542	4.18872768785897	4.2828644611757	4.07026101890999	4.20986081969031	4.35656832075066	4.31290028608987	4.05847268030902	4.36544234838426	4.4283526791042	4.11257877178937	4.04885077664742	4.17575528239357	4.23235999609998	4.14871207397175	4.1441627735218	3.96463097336688	3.92261953758397	3.94296072898324	3.9914942459046	4.11375459301343	4.11582345274803	4.2090557331202	4.05641685444861	4.191073865267	4.14130557189497	4.4067380865899	4.11712358957336	3.98907987364008	4.23031609593565	4.43444187939808	4.14411168624512	3.88760866219621	4.14511743446493	4.09764161004644	4.31776911292227	4.00873933474423	4.27937296954989	4.01491058934831	3.95842813818733	4.14966205348941	4.13436476996551	4.11914712132648	4.27079412810541	3.77270421647611	3.94369545238851	4.09667314989322	4.15797142576328	4.24711641757387
negFT13027h	3.9128200380647	3.99473147092136	3.51141816763153	3.8740576616828	4.03927754845459	4.32141285681453	4.0754156918566	3.83512014751852	3.987404929338	4.06996225261594	3.58071880353115	3.71846981519878	4.01332942070187	3.70893555684986	3.50282627432643	3.93998463735075	3.43014577851254	3.35119541293054	3.66321234084506	3.66568138798832	4.26218399738371	3.55543040679208	4.13981832463447	3.60336492421433	3.37128161671228	3.76009343756652	4.14257514918447	3.81893662362619	3.5522191554147	3.99776864369279	4.08250198440009	4.07904933418973	3.78491534019986	3.61252745543195	3.51657029259005	3.91886326006432	3.29720564114331	4.07208498584107	3.52923476273425	4.18344774858966	3.8713489139475	3.45019245761283	3.50860706617355	3.75117621277046	3.51105042810054	3.86215176634451	3.71390841756159	4.2408264259786	3.49021670604389
negFT13116h	5.2862840929413	5.23724738429109	5.14875165529726	4.92165541793784	5.21839038426931	5.33281362867663	5.14168856622106	4.91315694226398	5.2594644430168	5.26263287584499	4.90707525542918	5.0201006700837	5.17108878542882	5.07056701139128	5.03160497543137	5.0893997058746	4.96803826175174	4.85134754504192	4.84659987040181	5.00182292261688	5.04480212210527	5.01527175565043	5.03411916942954	5.08549160696755	5.05288956761698	5.08437663461132	5.26950306647307	5.11346706967106	4.91684368928962	5.16877439285465	5.2892158820309	5.26300143265344	4.79063585459051	5.00828151862547	4.9870105226586	5.14628525199347	4.79746659580747	5.21641094689107	4.92090977557502	5.05292024658784	5.09350312512746	4.9339207196399	5.02068497697836	5.09649835776787	4.869175600814	4.77328809992217	5.04449872266089	5.13973555070805	5.11790748144653
negFT13120h	4.48676991409103	4.47484848198902	3.71691843476131	4.26083184606244	4.69297036221969	5.05407162384364	4.4647713439606	4.1677868872837	4.43217326553593	4.53185638134389	4.01726682226465	4.43362480540382	4.70371325525924	4.18394328618427	3.9634030540163	4.33330915314587	3.97523526082015	3.78987252722413	4.07298364999861	4.26136482829403	4.79145403772882	3.88035433097316	4.42297445785513	3.9916184406857	4.10216344500684	4.19999366864473	4.51510387388652	4.10211601998341	4.0317882970946	4.53938744206861	4.36398077224696	4.6565647840186	4.29877536953977	4.20953184513686	3.87236640952878	4.25905464992874	3.36343496833407	4.59588474140859	3.68901908671761	4.94189880898788	4.36359785158155	3.77567160800837	3.96890144178961	4.08692938361858	4.23463526750533	4.34619564292516	4.31442272965882	4.84912766526411	3.68357566918845
negFT13217h	5.94826609395669	5.81729146328041	5.64272989827325	5.70946632947227	5.99576167694466	5.98451597827369	5.63134814379557	5.59489730887202	5.84851294891072	5.75295110561462	5.59861258795025	5.81440677933607	5.96095959164689	5.67499363944596	5.54932574561817	5.82190888105224	5.56843035309375	5.61165283708967	5.52917947681667	5.77419059557331	6.01147631533993	5.60053866582176	5.71312503739036	5.57362178412084	5.77095456210018	5.65463279427681	5.75779901768151	5.55054872723891	5.64061238129609	5.7973239786392	5.75043468921702	5.96480184350341	5.53466602456395	5.74505122352585	5.56488027369176	5.6448416699906	5.4718216169756	5.80033447264664	5.36569923452707	6.01891061652563	5.66166965057477	5.57576326832098	5.60260558732384	5.5179179992669	5.63696633106704	5.5446450224048	5.77185013204003	5.82087043514608	5.61686843443344
negFT13227h	3.96087307068782	4.05864167884126	3.25409573367728	3.80091526926363	4.2980046084452	4.43732078553577	3.73819042288999	3.70912470519313	3.9958218682542	3.95253709818175	3.47364032491099	3.96844712117015	4.16561999702657	3.55747008787656	3.44921668773009	3.88129367642487	3.61664840608606	3.23097260359282	3.59621224942417	3.82228635206834	4.15064296749508	3.3395864362324	3.86312483537781	3.44480573374262	3.66701756464556	3.64960876159378	3.84549895319023	3.53704339079312	3.60269654022589	3.96174475976612	3.74542526092631	4.12192983881099	3.78961014584241	3.62455423305069	3.44238496232709	3.56655161037128	2.81357975518785	4.07307180628935	2.88577675589195	4.41293413029638	3.79589972343377	3.39103554355657	3.3431067462934	3.60727419105386	3.70830127164464	3.80249099095949	3.76043328908662	4.31987343184404	3.10944660507464
negFT13295h	5.61488839537732	5.5206034256319	5.41641532219745	5.35154855094756	5.80221805865838	5.63220246951485	5.30486347688225	5.45003910593356	5.6766989360819	5.47552726624435	5.34902558427677	5.54175906674486	5.63068057951474	5.66687362082059	5.22326622362675	5.51424911541512	5.52020045304312	5.59674110575777	5.37390801908012	5.61866178483229	5.73326141772683	5.71554011659036	5.42834219417065	5.49278664512884	5.70780857141696	5.51155484077576	5.41819819162705	5.48727760062505	5.3598984414797	5.45836439074006	5.47489713592138	5.60693843477486	5.29236180981873	5.6983082130871	5.58737245963431	5.56080172736717	5.46728882378764	5.64730089000892	5.31827802104417	5.63362616771609	5.48241897616523	5.45990073148103	5.48367481487234	5.44961923683901	5.51561423138348	5.31787707131114	5.58147576789314	5.583356564041	5.58349618593842
negFT13336h	4.20720370382033	4.05190135990665	3.1126030600095	4.28262129046214	4.31362905892368	4.47707289856053	3.69792006647418	4.20835271763867	3.93126389623835	3.68457676188216	4.09856075731437	4.20799558293221	4.44251205237399	3.60221982662764	3.30518274143446	4.26809813999939	3.08876955969647	3.92063282955087	4.17946438566102	4.00537000220667	4.62193030218957	2.9813178151889	4.12363225752505	3.91707937342129	3.98105276231047	3.73690396662846	3.41755430517572	2.48317198806537	4.17337389840649	4.21753018462123	3.41407354693175	4.50990048410169	4.37340551262986	4.09821135646582	3.23916580442274	3.28005319907407	3.65104540779328	4.34464105734183	3.18422664762861	4.91238410887604	4.28005877160072	3.80715733335166	3.63037052562806	3.3882505693111	4.28692622436508	4.470001637786	4.25859190201658	4.06219748470362	2.27372397207807
negFT13462h	4.66000951787107	4.54395883015354	4.43865735188914	4.91062992174639	4.73133084650317	4.74265241523289	4.7430190807509	4.92839252666555	4.64048456651035	4.69152773170997	4.72312227653327	4.54172062088051	4.82003853382515	4.57128780101366	4.72723673701741	4.85061264393761	4.4026258341598	5.11304456158535	4.92028157072272	4.57371537425129	5.03264883385142	4.54887237585903	4.82614272113983	4.8840096588501	4.66907339564985	4.56272658250106	4.78317535493707	4.64626248109244	4.79126226307675	4.61608337881635	4.73905572413864	4.80637862217888	4.93745431218239	4.71197185087071	4.57546888646965	4.69670499280124	4.76939503600991	4.71339709306448	4.6099669416827	4.96629261436222	4.91948034240063	4.79587016407351	4.50903101718086	4.63626512335265	4.69836147716247	5.04824919163615	4.74290037635516	4.72567539989808	4.53579703637991
negFT13466h	5.76109766544119	5.70227723664417	5.38617974895326	5.50016403266048	5.96665182695703	5.96903733455021	5.64194346185768	5.54643974171106	5.9904061129996	6.07475615121189	5.8542567734529	5.76094767246053	6.07449913113221	5.59020085892187	5.38778649656533	5.6488919075284	5.43646447321842	5.39101721167273	5.76699572031039	5.65473813965978	6.06072705786377	5.54546110077849	5.79823755153875	5.54820249634039	5.62406597354066	5.5648882617726	5.74507495506915	5.48056680957526	5.51983464717878	5.67902406381431	5.82227700802473	5.83370694997441	5.44294514671104	5.6951311382385	5.45272317553776	5.91948364300342	5.44892673092838	5.72826777258735	5.2823319509295	6.04245025475404	5.89070273384109	5.72767197475114	5.45402167850062	5.55769569870112	5.56372107212976	5.54879211178077	5.68501688906089	5.78448001404873	5.53740032118224
negFT13467h	5.63519412195205	5.54491357038089	5.71044796771585	5.47005564040167	5.62267620668027	5.48037926213087	5.40311054954426	5.35610165387576	5.49703812180773	5.54158073487574	5.41377228604285	5.48910716939292	5.53016862259634	5.47134091685882	5.59161959813463	5.58469341898909	5.44147946852556	5.45177118867522	5.31306545485405	5.48565756597918	5.29508198185098	5.47705364184166	5.44045416071304	5.43854882807275	5.5470671914928	5.44063385983185	5.59989036971294	5.50103138662044	5.46478106820339	5.48774947464119	5.5344846264915	5.58026282383491	5.28410163659726	5.52346989221712	5.4448104987669	5.40487279983847	5.23690046028956	5.5416886580244	5.35995547585056	5.28810719576282	5.32641878027939	5.4013740556223	5.4226547103663	5.36168147453011	5.40057668687968	5.25382723244328	5.52088279613251	5.50860779600771	5.57213556083588
negFT13546h	5.83454214501714	5.67204542165417	5.80144820113141	5.88750147291745	5.92029257417008	5.64639988087511	5.58308213938437	5.78722613942983	5.78394736546014	5.70873500083176	5.79386377351308	5.75851448723638	5.83050475229094	5.79865657398861	5.8181984708428	5.81274447875589	5.72956083637623	6.11991989231001	5.89109652236459	5.77859972029101	6.04069457011494	5.82554361668383	5.74050896052115	5.95415828604918	5.96115392173011	5.66223478881786	5.86949238379325	5.68196706646029	5.86829319183509	5.71010008308175	5.80187400451282	5.87185409328846	5.87285443730914	5.92321804015899	5.83914378822891	5.77594207995809	5.93529358277304	5.67006547431717	5.65503034939587	5.67906943061025	5.87294536999517	5.94726786276105	5.72669416386219	5.68495613393095	5.78799406778013	5.9403834300732	5.8667573700628	5.82368833233301	5.76486565506156
negFT13549h	5.81320025986793	5.78487673064815	5.64991318961524	5.73765000303983	5.95915021642602	6.17566430292175	5.96916122923888	5.66921064893538	5.75608652981128	6.0612627862115	5.7136313082868	5.75962885511872	5.96071691062913	5.68677986911762	5.36724928150278	5.82689632928829	5.63273726889072	5.84300636786338	5.68036594606897	5.75156998972492	6.30016869831704	5.83448753405106	6.03765675167632	5.85117388293742	5.75839918869847	5.78755736489979	5.96192799285435	5.84496788886433	5.65089896363442	5.80228590645648	5.92067342246373	5.9331089420671	5.71790002162881	5.85083320414236	5.71217032513558	6.00457840596847	5.7071394780116	5.91696768358843	5.6339192321877	6.15050269401022	5.90329777263468	5.72138351778306	5.60251632889718	5.85967966758801	5.71392705448645	5.83419533795658	5.84153101271991	6.03029808429793	5.75657684057561
negFT13638h	4.14164860754798	4.01096181183413	3.90325753284401	3.92395246177373	4.28917343997079	4.21367643618203	3.79592259777531	4.11052868427577	4.29751177193421	4.04709336020876	4.09966366619466	4.08253497446567	4.10616636212034	4.1839970246718	3.7354010688744	4.14369819187198	4.17808056064617	4.03404837333174	3.93838608870814	4.1134353811612	4.10689051928406	4.1239001794126	3.96612837460594	4.10437532343104	4.16262229184778	4.11867095341882	3.89385088909824	4.10202668447001	3.9079011464617	3.9398769142798	3.99101596629059	3.99306286867039	3.82930692694354	4.21673155532202	4.19043831563793	3.98968728093281	4.17435674038405	4.24518666018552	3.74258388613673	4.00743227878401	4.16493189608741	4.16222632457454	4.12295474175388	3.80042204007985	3.95729008926425	3.85294750863098	4.10254374933607	4.15195946039059	4.09092527522311
negFT13641h	5.34530727885973	5.396279049259	4.93031686807257	5.27047283739338	5.47858648751075	5.39656307699041	5.17593485682375	5.24762932906184	5.33448322058538	5.28218660549323	5.09780181912269	5.22651283827002	5.49426365476432	5.26932388028584	5.0695137242181	5.29236956269641	5.05264764041775	4.98347446032095	5.10082378578705	5.17859754188203	5.6576616839411	5.06289240258129	5.21308974414693	5.07515287799469	5.18483019226735	5.21995394899854	5.24065706653687	5.22060893490029	5.11027842363139	5.39367855256422	5.39550102410004	5.52046675180675	5.24446565115392	5.24883378702946	5.04219564822782	5.18564897792125	4.85277099271834	5.47158764179203	4.90853727495209	5.45515403804031	5.35294780793138	5.04588010685924	5.09337689877412	5.21291969152618	5.1170424424241	5.04555343834063	5.25970095443877	5.29492677179483	5.00028832400051
negFT13642h	5.20785179592868	5.13703580798224	5.10846676651193	5.15074152953922	5.41146169075895	5.45532503362836	5.24291371557899	5.48916583951511	5.18960698757192	5.41138508830168	5.11079802924188	5.21220156266042	5.31313159982579	5.63098729017555	4.84128948685222	5.23968398028339	5.16993439088006	5.50826925429497	5.40390332351217	5.21903115746283	5.63173211868727	5.37000814325818	5.43014154350528	5.27596087283476	5.30230537004329	5.42741944532981	5.44294372362146	5.27362594462019	5.02341100841351	5.17070408386255	5.47426159936312	5.27614200954077	5.26361400935137	5.33098281588101	5.1611297241777	5.59993062208501	5.12093100899445	5.42829957350699	5.1170308056767	5.43748117525873	5.43303017473453	5.14305416483031	5.07545536192362	5.54529903299834	5.1455977770749	5.15341726769935	5.35883095418766	5.40047063747047	5.27621492559576
negFT13646h	5.04233549957798	5.08015762067033	4.59671149058472	4.86214761596797	5.09447085793702	5.46193623228372	5.05452142055667	4.65398608426205	4.92485865744831	5.07296439012787	4.66846071168455	4.92760537967093	5.17767104204942	4.76636862627907	4.61667426215887	4.94626763435214	4.46269537889856	4.3769090667747	4.7223621285262	4.69804185432191	4.71808070118591	4.65454706619114	5.27339935807932	4.69704313759031	4.60486858679497	4.83633882237622	5.10390648478804	4.58395463425438	4.68513133142209	4.86063376873907	5.01511402389142	5.09339594091357	4.82528257745115	4.69452587637937	4.37669254257251	4.92955324835511	4.41289294154746	5.0855739924912	4.30437910616434	4.9985395811243	4.94318768498952	4.49710905124035	4.41201641739098	4.83504172490669	4.69499247193051	4.77395047388418	4.83343523232277	5.3205068796187	4.38909884094073
negFT13647h	4.0857055995734	4.0289963982022	3.30299347490377	4.01753435741451	4.30999937158221	4.43156229171207	3.92508269059046	4.35238500223885	4.20835912133101	4.04240100430314	4.00584415826205	4.14364963080757	4.365242039108	4.23242599580037	3.33027989462025	4.21065471562082	3.94017201116475	4.35769757784969	4.20868199920746	4.19505508385533	4.615632459828	4.21153230886619	4.17998941683197	4.29081382950634	4.15932025008433	4.10195151322368	3.30199919934881	4.54323141107547	3.95018301760665	4.03867319034587	3.93489882776756	4.34387571330876	4.15910747324177	4.32693128969948	4.10862354792478	4.31241324458519	4.08888371311156	4.3119203505946	3.64219767440023	4.44159262281824	4.317266333794	4.00470161838352	3.90125290010055	4.00869882951438	4.17142614053668	4.27645593193834	4.32602411170538	4.30096040293334	3.77637023691824
negFT13720h	5.44642226724706	5.43582385477108	4.75537204696552	5.32239678188562	5.65874284320165	5.88400837152436	5.3422520410662	5.20906680741682	5.39292034356987	5.44406279127918	5.05068232209653	5.40804880986816	5.6492823805583	5.12113190837957	4.90106095715095	5.35389208750039	4.8565633972897	4.92459225264362	5.15158157635131	5.24891532879535	5.70055478372041	4.84896314510633	5.34066606534481	5.06711415293397	5.05979284238844	5.15563356677949	5.36783825395575	5.01439863638903	5.09760225670705	5.48888463109162	5.286703319827	5.59973672884649	5.3013910734013	5.17454154427901	4.83364509955994	5.21222724406081	4.64795021817471	5.47531808861213	4.69516368114668	5.79680862945032	5.38201309003088	4.89974646503652	4.93378342418814	5.10450898070366	5.19798392441497	5.34869438640397	5.28545398954438	5.65748820799441	4.74837609547533
negFT13722h	4.60307919704606	4.57903064533248	4.07406783759965	4.42009743983594	4.7902698186612	4.98655976209032	4.46010709611921	4.49079613723188	4.57429429760829	4.66085773227224	4.25231737443882	4.52076742502166	4.79246559842357	4.46389734950709	4.11880120965079	4.51740550803074	4.17557624663349	4.25118950266772	4.36161989389033	4.43942488016792	4.97171292667351	4.28422292874683	4.56767753934147	4.33159269636471	4.37135275703727	4.4230396950437	4.55242715193673	4.31056268385858	4.25654694534438	4.60611857903509	4.45102964367822	4.75136092218997	4.47984821474055	4.52702281586588	4.23326246939688	4.56320063313856	3.99310910178894	4.73252978700012	3.90711087442514	4.94404425977249	4.57328732394954	4.22717821792413	4.21792395665627	4.32531117535213	4.42587539372062	4.4798145578281	4.49584911209806	4.84556588089461	4.04406463055071
negFT13789h	4.80814208082974	4.85587766741969	4.28975300802618	4.66276283786603	5.11112077069664	5.08004562680199	4.54389425833501	4.61277896646188	4.86082894306521	4.76643001158588	4.42790919306958	4.81487684141783	4.94383116767631	4.58557674231221	4.30979652602746	4.77332597212457	4.51666829859203	4.41361330228212	4.53208839319427	4.69828254830872	4.92870288356825	4.50546203641274	4.59416174633415	4.41153289246066	4.63063575913464	4.63725240784881	4.26159381926883	4.39871453179234	4.59917824655337	4.79205012070405	4.64591372404987	4.97699853815825	4.62460308311669	4.58365651031685	4.47353093651829	4.72287757799732	4.21971163727752	4.83965347019879	4.10357115077765	5.0833329676931	4.68200381381452	4.32238764125554	4.3908050632227	4.53249435790637	4.64612958915588	4.59638223199304	4.65673981427863	5.02763684642338	4.31002576999641
negFT13896h	4.62636339241242	4.56073093613525	4.57591002510774	4.72955279478449	4.5920202423389	4.41025383794606	4.41121449901017	4.65233052507479	4.55709489237364	4.58223627690339	4.67563120496596	4.55132961406301	4.60627478143084	4.5277329005037	4.59394216926683	4.82235188858789	4.43891539535315	4.79141457880223	4.64506971646117	4.54714944624757	4.27407295421666	4.4752481384999	4.42317772822192	4.70004851349217	4.64283604741435	4.51029238846328	4.6087317722119	4.48509509955655	4.75636186337316	4.54016259606623	4.59060107005959	4.64850089078096	4.65888420157445	4.56426292278573	4.52288949210033	4.50825401290853	4.58026883307995	4.58341739810577	4.45231926526585	4.25420745128254	4.68925917405304	4.729276002903	4.53412513159342	4.41310276140803	4.519603122277	4.52336651377076	4.62516883764566	4.53369098721514	4.5713044106939
negFT13901h	3.80918226959014	3.65672623381801	3.62897570212449	4.22698786716351	3.85242734109187	4.33005996402693	4.26314715020398	4.03171701621962	3.91272478023691	4.2442725566266	3.89390454096281	3.61006851634382	4.13645576082372	3.41909591934663	3.8522823039652	4.00838111194739	3.57440430568844	4.1208373488043	4.03184357971671	3.72795490655592	4.51407447851921	3.4662230234463	4.20399543966091	4.00536840661553	3.50203896000606	3.60902687280243	4.27099815624368	3.88030104725717	3.88424261806245	3.94461740102886	4.03523742123803	3.98952176066875	4.20380000172718	3.53174278340465	3.31838736700643	4.07112883913503	3.42198531548189	4.01807100343209	3.81930665426297	4.61930202764176	4.17001455638719	3.85209287990212	3.59907102377498	4.01701773511646	3.88677507824723	4.36394132938684	3.87834445919075	4.19828633773809	3.69926927709332
negFT13958h	6.23348966905048	6.07600388229397	6.16268531008767	6.03966976371326	6.21197360577723	5.9900097431471	5.87303847611837	5.9531773589958	6.13811760609335	6.09691672896081	6.04772863174818	6.06924440992041	6.15158257273541	6.07229596718908	6.01326697571168	6.16960551543833	6.03583837298294	6.076012204484	5.90597776580691	6.12366382419789	5.89661567797575	6.07488944451545	5.77835033141752	6.06522139194464	6.21167686817944	6.0051187673878	6.1368650103682	6.01374457815251	6.06612862795677	6.00541233348508	6.16126271040638	6.13470801523545	5.9188429815285	6.14920473427907	6.07198305400726	5.97726619961932	6.0030845724891	6.05830004964369	5.91904483421482	5.82786162826523	6.02216938508468	6.06119129473673	6.04523745533628	5.90378396043218	5.99260681738946	5.80788601121421	6.15386798731733	6.0310196304844	6.17236880065504
negFT13960h	4.3246531864521	4.32024505712904	4.1289338798398	4.61915332355662	4.45033855835281	4.66984978820344	4.48831796281691	4.63079719770445	4.56180085406861	4.44500116192377	4.4055744523537	4.20969095870427	4.53176700837956	4.28804952926623	4.21567647012529	4.55064545787434	4.1914024143016	4.64290011846944	4.58821552732947	4.23766597020091	4.64149073161765	4.15771605363978	4.45902029609397	4.5054590675978	4.30640869361594	4.29545110609218	4.54380670398078	4.24197010825448	4.47423250862498	4.42568287151684	4.39465408188507	4.51426106792351	4.61828188743952	4.32645813987257	4.26257937182786	4.41948640927048	4.39419894857839	4.51343829257491	4.31805318458317	4.78037792760922	4.59323420288711	4.46246792697736	4.25503868878467	4.19197655544896	4.36726333319144	4.71764919408034	4.41296877129471	4.53170343753646	4.17376619870858
negFT13966h	4.51247223261133	4.6168499802681	4.31094506165549	4.80313439043837	4.72550731468331	5.02464982889871	5.0666506235715	4.71721372549217	4.41015078884759	5.00014314609303	4.53170156424842	4.50832670520978	4.83504286318647	4.22961326641563	4.68392294577792	4.71711845154402	4.01774663466066	4.42210747023073	4.71940953424461	4.24649143111244	5.1235751252586	3.989844445387	4.93159797750924	4.61169845969381	4.27473718528267	4.51874811937965	5.07133916873012	4.53992584626455	4.50426758277699	4.75063497684845	4.92183328433984	4.86662984864527	4.88009711372877	4.44423324239432	4.08776451096136	4.80601060687759	4.19348717978909	4.77620056431485	4.59680661243502	5.26270186409851	4.78260329911399	4.3450115045322	4.08991601226275	4.70620779889453	4.56800881352313	4.99057984668932	4.61412323245759	4.91438832565679	4.25268148965404
negFT14037h	5.97510514080277	5.87857432190989	5.6816921733245	5.80990646929105	6.05059854735113	5.980121285118	5.66719467778044	5.80927038443639	5.90726580746929	5.7880851155712	5.8073488995133	5.90358353029656	5.99519637099112	5.86745963545079	5.61176969950103	5.92798727365083	5.73885453675466	5.83865193498727	5.74407504682871	5.89695653244967	6.00127292089633	5.76102614007299	5.93233890454838	5.80673370983126	5.90615529725449	5.84199388268266	5.80023268482577	5.68544581481558	5.78982382209417	5.86627697568542	5.79542652421578	5.99568117814044	5.70683422029617	5.91433351894432	5.7636492590537	5.71091398632333	5.73159677497119	5.91493823358718	5.52119687803044	5.95289298992769	5.81112123730023	5.81080759838697	5.76361016876602	5.56578215333705	5.83195375564152	5.73039886878071	5.95507879065933	5.90487460629158	5.72025270873455
negFT14038h	5.09932678552019	5.00764410388255	5.13645779897036	5.2199120565586	5.12972075738317	4.90015990743448	4.76930512710846	5.07202485270121	5.22361205978501	4.94997100907518	5.11495946427103	5.01637021487515	5.02146676658942	5.02725746482504	5.10611837421101	5.1606769201485	5.11153085907795	5.35312543670693	5.16156116262286	5.0214664774191	5.09434597116644	5.10645597289695	4.7603375473166	5.20904430654129	5.20742238235547	4.91815461372068	5.11593201323969	4.92532056642401	5.1822441306273	4.99266843922693	5.04302335893643	5.06595916391617	5.12815427249895	5.12789141908844	5.15898871043594	4.97869937331605	5.29978808219953	4.88990875659479	4.91131813160995	4.77744384040729	5.13627687329878	5.27469714337137	5.08200372737873	4.84063477270488	5.00421758910342	5.14055326189418	5.10099084800703	5.0656702487032	5.09202457591488
negFT14039h	4.91295273955509	4.77289774845662	4.63900989415898	4.7387044005944	5.01060814233651	5.11166200704422	4.77528186901174	4.73125957985283	4.81936969601044	5.02532102533186	4.68968293886409	4.77246464610323	4.93640206989613	4.78278159139584	4.56370665055663	4.8533941579052	4.6625737142621	4.7880922240614	4.61959760745275	4.74343800479668	5.04503725671094	4.75048419266624	4.77522728237578	4.74988500372887	4.81957905684689	4.72578640725577	4.90643571467467	4.75209046791063	4.6406659131347	4.73570616917999	4.90399567603629	4.91671559348475	4.6111177868504	4.85113949121163	4.70707311126012	4.82574327588861	4.67095796901875	4.90463458457727	4.56324213140763	5.08339885757692	4.77821163185089	4.71949722536384	4.6360362353728	4.66618701100222	4.69136555258901	4.63578333408554	4.82559781754171	5.00250676403548	4.78760764474405
negFT14041h	4.83632056849706	4.69603922687002	4.93904960314972	4.87741065301944	4.86081517074721	4.42910801957114	4.56353360436264	4.6270809097314	4.75937268271289	4.6664358955967	4.71169925761592	4.78121238763054	4.71867157933493	4.6816534523126	4.87938720066551	4.76002533648403	4.73637190743038	4.96971266165363	4.73047710200734	4.77400162858716	5.00164747944754	4.81543572974317	4.58742351317795	4.80195008420479	4.9014637089275	4.54753135927892	4.78227515549277	4.61509621030881	4.81420229301057	4.64776025377052	4.74340665778712	4.80963408850426	4.6726625318546	4.78923873994625	4.81321730897972	4.66461977883864	4.89668574771267	4.48631232654463	4.59492231920885	4.59732338653186	4.71830171067119	4.83533870463804	4.71301328546602	4.66461768507138	4.68160285499142	4.70978331692255	4.77699426430937	4.76548772745837	4.82351999985112
negFT14094h	6.19764367772594	6.07347460831448	6.13941382676083	6.07772633655973	6.38017989541561	6.16347122181523	5.94663264740996	6.2521008018405	6.28219932445015	6.14848144067733	6.21148213324236	6.15861121477502	6.1773849174817	6.37694159448287	5.95413001764273	6.21760251088894	6.3040013329913	6.30918664282688	6.17833694726345	6.27503793801186	6.33793706738401	6.34324455517813	6.15685157461027	6.33799142932867	6.39706947699285	6.22749553911747	6.08563175916285	6.24336709532811	6.10796453750994	5.99486459980387	6.11359128414678	6.09737206308696	6.0547814982506	6.42324159734902	6.34093333185967	6.23707638359977	6.33065405427425	6.32216863392762	6.07900861293208	6.02178589349104	6.27284221674209	6.2959183081957	6.23934408839003	6.14583215586007	6.19909749031796	6.11166462134711	6.31107563586118	6.27535093142222	6.28735627676685
negFT14095h	4.81565831470363	4.6391930334972	4.7075194641184	4.5838719185571	5.00858832303114	4.85987404439146	4.65469208692896	4.75444453272647	4.7440095834512	4.82403586763336	4.73482942649834	4.75707277427967	4.86394297019313	4.92492375226504	4.53280841650334	4.80245021702416	4.74186370070359	4.83032754472646	4.54024572138459	4.84834099924849	5.19875422425002	4.89260598894048	4.84890890282824	4.83485105748254	4.95735258717661	4.75241217787758	4.76408727835896	4.78666724396343	4.59723306359464	4.58550262319398	4.7729480346363	4.78470541248463	4.5917838252506	5.01490180032778	4.76334580454467	4.82933169069894	4.77651511122289	4.85285831413401	4.48773441315341	4.91396115799794	4.82218863635497	4.81033539141318	4.68604507066045	4.72837318240376	4.74087762012688	4.65066532580961	4.87572756192386	4.81344793889566	4.77172440634372
negFT14183h	5.02124759647613	5.04607836436025	5.35260186439219	4.98876921109531	5.1711938300459	5.01881860549919	4.93459991180943	5.09859905195023	5.25431993182504	5.05050143194177	5.09257880694779	4.85073488099801	4.88537051023392	5.32619072322117	5.03641989767339	5.13850534507442	5.29657324771586	5.15271776043509	5.02574459925964	5.06435377348447	4.91734091847197	5.37172452721457	5.00283887405568	5.19081721086326	5.23324558432909	5.19408230850328	5.10211193176823	5.14361204930674	5.02373526528272	4.94689235814813	5.24259673991092	4.92749264275955	4.89417662286245	5.20878419384016	5.30674112107304	5.22307993670799	5.22768190050892	5.26160692756331	5.15684203396025	4.30337470905163	5.10583427318948	5.18146913845934	5.23289451222753	5.16783228189707	4.91988730554286	4.8995119299843	5.05799048039994	5.12041849396694	5.39513023281408
negFT14188h	4.13015339368653	4.16522916178806	2.58885381565721	3.99811547580047	4.35184132121149	4.73540990395704	4.03342248598936	3.81618606559879	4.08720975550774	4.10609377219863	3.66780206067999	4.05956633688886	4.42286259295321	3.79078452979527	3.48165991958883	3.91564608539166	3.48389350772887	2.9203509547536	3.72618483735415	3.89196034950141	4.4195607815268	3.31865161744955	4.06487487875469	3.61668855179377	3.61826477481135	3.84540865905742	3.7573675624939	3.64855465135977	3.63056915312356	4.21367717636667	3.84673953435945	4.34405561880895	3.91781820212457	3.66035445262077	3.11606781569084	3.78849204466162	2.38861995029431	4.24336212615582	2.65727682806236	4.65266835046669	4.06366309192593	3.28741130785012	3.55435213469623	3.74405857825559	3.87676358531934	4.04009456391465	3.97107986217551	4.53263494699252	3.04401441942803
negFT14215h	4.21787988407482	4.26870700463754	4.0876104965041	4.21737973468047	4.27145110669813	4.11767569592489	4.13858330043294	4.31331712930053	4.25627499597806	4.21202294173353	4.33210479418791	4.18383637899497	4.13836027993617	4.3683038888566	4.24625429742275	4.21157573218504	4.19672656874843	4.85084177322574	4.32905745212811	4.217329913388	4.03827281243522	4.34307317840218	4.23456674703625	4.32901064080857	4.37556691117221	4.33329584700094	4.18434925278925	4.4198947205298	4.2209863967596	4.25353044039915	4.12063949727776	4.29053066332503	4.164200958584	4.32659097775669	4.35079848058596	4.27096765179367	4.35999518436245	4.31228834267353	4.34730838863553	3.94360336279496	4.2903126291477	4.36440414496385	4.28565925672305	4.25370647395986	4.39007908385954	4.33834156340389	4.36571926860063	4.24079868631114	4.27181659749481
negFT14216h	4.38335417425577	4.26507118447967	4.17884829785359	4.28913510650501	4.42528795969947	4.44798133686086	4.41455887352247	4.27504458241006	4.49392643444696	4.37990106611299	4.1660654081378	4.31934017186538	4.44745416798116	3.98905973456885	4.27535456176798	4.2354026586431	3.94736464517717	3.81969034173335	4.24340207950639	4.18215669845088	4.25665326947839	3.81414873893759	4.1121986320625	3.93797118784131	4.18731716808382	4.21567038534883	4.36266804921282	3.92925661065553	4.19237629000514	4.40068532461768	4.28589566299308	4.5612823907835	4.27359593497611	4.14832586420897	3.90345518143496	4.21839827661828	3.82183629750971	4.45997795208263	4.15872029231199	4.49744517515411	4.2504737607367	4.10553411565497	4.08946825271547	4.38226285058304	4.34406954168993	4.3442379213671	4.3594931777655	4.19457240070168	4.12170050767235
negFT14245h	4.15537402760003	4.22882495837839	4.35231538240117	4.0559658889797	4.16660533602524	4.11794902704178	4.2163424283504	3.99033572126848	4.2290635409312	4.40166143929572	3.97469754197836	4.06629260916462	4.09281575906581	4.12834922652129	4.32353429287463	4.11856923854636	4.08304491051895	4.00704906114792	3.91205735703531	4.06172963657611	3.85660328774642	4.16687637703448	3.94585010093	4.03297909882609	4.10394117358256	4.14086398257299	4.42004073867754	4.08398295196366	4.07325106174598	4.19113341110514	4.40459121681822	4.15895554006703	3.94677547241955	4.09190529284972	4.07703985652717	4.2623155267418	3.88209474767419	4.2241916931322	4.16423118761473	3.85984256325808	4.01580219580416	4.02250076115584	4.148967648254	4.23333807357325	3.96172962730742	3.84824437776189	4.06051601775814	4.10034504228663	4.29663281706714
negFT14252h	4.87060323545095	4.79900172092462	4.46539584683618	4.73739483140696	5.02570644283421	5.12375141238442	4.68879374286098	4.66600224306661	4.84160521150015	4.71736518861562	4.46131822206734	4.76042007594133	5.00574685763017	4.6928626605278	4.38212342835126	4.74218358167423	4.49650675141252	4.52104246873103	4.59412000564917	4.73960162274313	5.03567562255822	4.58377655023883	4.65254585361869	4.49525787152153	4.69870236273715	4.64495613584381	4.75516402093908	4.55962237631821	4.51366582850666	4.78972093382807	4.72288011324682	4.98813547585376	4.63757739875604	4.72632569876199	4.52084787193821	4.68220612308084	4.32914154512713	4.74504379430183	4.27307060970874	5.08676476048489	4.81702822422539	4.5244525295834	4.52964002672802	4.5786651307953	4.67468231000929	4.697739066558	4.75194191317466	4.91204249115558	4.51060249612081
negFT14322h	5.86792512027834	5.80896763726604	5.79081018438448	5.75661439958452	5.9542801114983	5.88557986316976	5.83598853386707	5.77963939313901	5.81823687187372	6.00235265429837	5.77852300826331	5.77641259198261	5.88991878763445	5.7842569130038	5.76521097087614	5.92698447722265	5.65816332079743	5.71687380928924	5.69946210195149	5.78804448358143	5.76057648299219	5.72844944926932	5.73056185569358	5.80321157294843	5.78945742976561	5.7836726039292	5.96443973434523	5.79102581824986	5.78217180315541	5.76990084150874	5.96368355268612	5.84438408953746	5.71918862569273	5.83131104358362	5.67296662623828	5.90869548310025	5.65566216637435	5.90618753918547	5.74230100330545	5.8260326298019	5.79510759571114	5.74778534221357	5.68031884311299	5.78155705053542	5.74951855530492	5.69765610280559	5.84684208496773	5.83254048757866	5.83700739041556
negFT14327h	4.22208594206293	4.14765009872846	3.82688855989082	4.00052229596894	4.47807448744921	4.29467558760054	3.81286436229371	4.03864015096571	4.21808973212754	4.02028238839985	3.83712770143801	4.21379274891926	4.30341491267778	4.13204466795561	3.76540906451255	4.14922483770635	3.99952305502779	3.85060724021014	3.91616704942427	4.20394303158788	4.34041586104766	4.07713172239619	3.98490563945698	3.94757781431925	4.18984347589213	4.01496998096341	4.03699477533536	3.83525842407044	3.92824290605417	4.08693220992977	3.95144265549386	4.28019948715363	3.96338766625826	4.1798103684192	3.99411098236303	4.11524330524786	3.85547104059229	4.15077574930569	3.7216379291389	4.45030946404147	4.0607682683978	3.91430193650774	3.95206001704244	3.88888102399784	4.04389239674286	3.95645319045394	4.0426836324936	4.20885929606426	3.96558938949749
negFT14406h	4.97481908088688	4.98710355548727	4.80781312847037	5.20806961098453	4.98908287678335	5.0083881662616	5.13643384235446	5.20297269637642	5.06685541259772	5.13804032779574	5.02677450820777	4.82884049273104	5.05778639590566	4.79663825592124	5.14855086500082	5.16205824498828	4.87039290830384	5.17413544064066	5.21704998590524	4.8499313474453	5.05995902123847	4.8738859096031	5.04856029825503	5.13662565733213	4.9726702944959	4.97920922392965	5.20136152755743	4.58115860627964	5.12488492142336	5.05166947708006	5.10190345144876	5.0647782715696	5.16706546396285	4.9429915742094	4.91036415044206	5.10776650509086	5.0108347742412	5.12179124811322	5.08373347144711	5.06602007604326	5.16721519147714	5.09545496524256	4.94925568201543	5.02843934497172	4.95122789118394	5.22715803865997	4.99994313778923	5.04832245337453	4.85859638312578
negFT14410h	4.63702915067828	4.67017124141434	4.26342783285522	4.83365986885644	4.78838869968837	5.07379292173314	4.64769945981362	4.93183027453465	4.59242860595936	4.45038913271292	4.74650741713765	4.62306029467353	4.88091331747443	4.47316701958945	4.29505452397628	4.75332792183545	4.43685656021132	5.11050277042882	4.89931671592974	4.56447888468005	5.07264886030626	4.27305711698332	4.84168910292409	4.872174662701	4.45405259420004	4.483407591877	4.67609574863896	4.44399869843285	4.66872173334455	4.76166156859971	4.44639025850342	4.95486933962936	4.9867884543563	4.68182201218112	4.46203332707177	4.54567883361038	4.7297988137204	4.86648630863316	4.38468905814977	5.41506575355638	4.93862780484882	4.72551451792097	4.44888596003141	4.29887763647539	4.69981984404156	5.14095968378687	4.5648610380469	4.83745189490618	4.06368643947998
negFT14525h	4.98048348788973	4.81071424105599	4.78034129611902	4.85902387578611	4.98184069195565	4.74455504934983	4.64208790747314	4.72588203807489	4.91252268392842	4.82662183743302	4.78498358767054	4.7998158374551	4.89875076632878	4.73677014299008	4.69323840813967	5.0002766774222	4.74589870336864	4.76208728109119	4.65647672094042	4.84400585590542	4.48487115910947	4.72966251948691	4.34031377935213	4.73358139393327	4.90408904378901	4.76606391928325	4.86016223005776	4.68316709035582	4.81194946246257	4.74610663800641	4.8755215408028	4.88686785306492	4.70175695508827	4.81946609325985	4.7619582567874	4.67199868746824	4.67694001512387	4.8007497019278	4.59699614747161	4.50908235796844	4.77510287014438	4.75487800814125	4.76173889601521	4.50993149827761	4.67291809862046	4.4975573269304	4.86717464374233	4.70643409619125	4.89162180825007
negFT14527h	6.31561523135171	6.29589230268686	6.24748834956069	6.46944143594675	6.40368662557718	6.43311340150787	6.40122204705178	6.48434402155069	6.29321359819114	6.41715323283091	6.36056594803314	6.21540412553497	6.41947944270184	6.2766381425376	6.35690120953366	6.45464856013382	6.17319172182272	6.57282572069167	6.48792032706115	6.23676155605484	6.57505910022958	6.23774249986842	6.43331668407621	6.45907427601543	6.32703425919277	6.25726101628688	6.49215668710504	6.28640197473671	6.38858376225811	6.33332985050514	6.39350907494079	6.4171341025656	6.45047013431603	6.34675700844268	6.23560562828875	6.41004232045819	6.37899405811401	6.38773546148837	6.30258310888724	6.5451543337785	6.46123213017641	6.39643814528008	6.20590488170135	6.29792225024932	6.33247112968071	6.5602522414584	6.36797880482146	6.42168531210243	6.26647775278321
negFT14531h	5.29785587397921	5.12661879350042	5.12696916413634	5.09236229740489	5.4840132547871	5.27185060820194	4.89101609801552	5.31035714324002	5.25930479334287	4.91871604912827	5.12709813585034	5.25434836943361	5.21326545211507	5.45511438788227	4.98790423284877	5.18702309415034	5.37177277790862	5.45525257545561	5.20333797740644	5.35167575949743	5.40762616751589	5.42667896395355	5.20086044634322	5.25026379007712	5.52612243326087	5.28649333813685	4.89325528098468	5.16161598660667	5.03823683315582	4.86183147594715	5.05863773032339	5.26117932417848	5.05686623926612	5.51554593136011	5.38414385294071	5.21955052961224	5.22410195133131	5.33229468965319	5.05008065228598	4.92949793547775	5.24073013259478	5.22655695727692	5.23112659357455	5.14179619903581	5.28719789206628	5.0430019942035	5.39552576116208	5.37030279693748	5.28132688732192
negFT14532h	6.24545641600924	6.1912324144724	6.12498758406462	6.13711865782098	6.40147715911942	6.43994878070985	6.21024524535835	6.10381268228296	6.18535960027477	6.3634548790461	6.05832656755716	6.1750496424854	6.35187761699304	6.12206088356308	6.02033082559072	6.23885511905115	5.94645251464004	6.0539502432577	6.02515857622296	6.12120296172644	6.38753188102376	6.03575810469993	6.19934229585063	6.08807558960438	6.1327461504578	6.14005977447101	6.32172658599193	6.07885180364064	6.06533186377138	6.1765406562076	6.31901000252015	6.30062218905082	6.0971681766169	6.19094888345648	5.97498606218235	6.24525509749691	5.91617574707721	6.25929117432149	5.94195844668189	6.4733155798278	6.17476417866577	6.00099752009603	5.95113700021068	6.07827537843024	6.09145457729902	6.10779947520526	6.21436335373949	6.30509132219525	6.0764992506451
negFT14629h	6.63953777707928	6.50837957539284	6.70862491305898	6.62566342277127	6.72329442094924	6.30404239030945	6.37641830830568	6.4934765416247	6.61629491125029	6.51324952972528	6.56040044184567	6.59266194152249	6.56730346859836	6.60346447487933	6.64017241014104	6.61614412450043	6.58695736592019	6.7717256856554	6.57273315946771	6.6045960181038	6.71084080243268	6.65795141805961	6.35595728970317	6.655862761015	6.7475823231711	6.46277609650295	6.64275559817502	6.46710357688274	6.61846008925782	6.47910762314012	6.60989370995637	6.61931869774988	6.50590112254279	6.69287817048596	6.65316302852651	6.54714518773974	6.70942041825201	6.44533903063514	6.46737986361615	6.31269154030458	6.57354673987687	6.66257228262706	6.54458008981928	6.4901847811237	6.544570798847	6.54620967362643	6.64640365424202	6.56621144850054	6.66418677054221
negFT14633h	5.27183964847315	5.32787611526945	4.93652862882118	5.16151642847376	5.5403710091084	5.67582811953266	5.27147568457113	5.06149308816185	5.25808936652615	5.4520345555451	4.92775532079568	5.25866567241975	5.55441239941891	5.08089168432782	4.90096547518305	5.20210294055794	5.02236753375003	5.18082661377317	5.07416617983698	5.08560730887372	5.80836329069906	4.96825809646889	5.49780586526461	4.98298146242844	5.23184807744209	5.21308502065743	5.38957161293631	5.16963208059042	4.93472834214402	5.35993299690303	5.29939600636546	5.49479386650698	5.20959249475923	5.14125314249116	5.05036814316052	5.31520643132613	4.84559452655886	5.45763750887716	4.90214530834937	5.80388289780784	5.27737966436432	4.83962846833422	4.90885917210252	5.1719756318436	5.15070085587184	5.2893555199886	5.32870249809207	5.56835346896934	5.04837217815016
negFT14635h	6.16361802581481	5.96394596616228	5.98476425006918	5.98336572500181	6.27824297631807	6.25160684231805	6.04932533759194	6.12280151590335	6.16916056311342	6.15235314392477	5.99216588072786	6.02883510979597	6.19689614991123	6.27281782629899	5.86301296651013	6.07239449213225	6.11331433776799	6.1534403126252	5.99471765588309	6.09499183858278	6.31037457903372	6.22496681667378	6.05467666967742	6.13701690295896	6.25395216784836	6.10840283281652	5.79787840408885	6.08619095494037	5.92850624265425	5.92644953192088	6.14490865790402	6.11195042351219	5.94963774286307	6.29264642256742	6.1839462147042	6.22791650620671	6.09088291729826	6.2085376914246	5.98920353104885	6.15551157667182	6.11801966204977	6.06299970348347	6.00855014270919	6.13258025733186	6.1232597924422	5.96730146244918	6.1852577966112	6.21567703362448	6.16630967520812
negFT14734h	4.00623121949241	3.80577815073984	4.0104091294413	3.96676916337368	4.24215045315002	4.06257353168912	3.98897499684842	4.14517564360207	4.1302993462772	4.17726083547432	4.09340238399916	3.96490980525034	4.11512862742789	4.23667430580968	3.74841553249352	4.18507783383475	4.15729750299979	4.22893755301059	4.07217700403737	4.08775168817398	4.31309172412116	4.19686727444799	3.9471489990924	4.22128240419132	4.25541820278009	4.12162452078202	4.10051020346097	4.07635327907992	3.94027964626923	3.94479568096314	4.09397359050576	4.07083883254747	4.05955252298053	4.28183609570916	4.17881541508677	4.18189863241557	4.17262205160395	4.17580683634486	3.9976149826642	4.10319707217318	4.20761511611227	4.13368403266483	4.04591968331098	4.03280823376618	4.04589966325308	4.02764902785403	4.1808957685929	4.14500405055501	4.20011691787061
negFT14737h	5.4985258461062	5.31100051103314	5.37622301262946	5.2515815582718	5.6417255635401	5.56982198745571	5.31033429328243	5.45474522795847	5.49174172438681	5.55244955016231	5.35080090425619	5.40644781228879	5.52767317651737	5.62210923549343	5.20776824485583	5.39416225681222	5.54647109763977	5.48839721656264	5.37753025293872	5.50814989577337	5.75101963326762	5.70485285547675	5.53604510280312	5.54242133971366	5.70108039169542	5.51789989838407	5.14987203314201	5.47671098136993	5.2524860701843	5.09438619146898	5.47704252609117	5.48965321077177	5.32617735842445	5.68836384754067	5.62171910480176	5.63326953168873	5.47246981789993	5.56708270774853	5.38891882565401	5.55413730971446	5.47444530184895	5.43092028326801	5.39692142539896	5.47735178622217	5.48972039776049	5.35482768550497	5.59850539961148	5.57785158477666	5.59991792083318
negFT14741h	4.43769286544167	4.38885433980564	3.73811765042894	4.3081179751474	4.64284137872112	4.8823278258133	4.29195205504239	4.24794046465445	4.30150884018998	4.56178235744025	4.04950832552262	4.42002681310778	4.75529038034372	4.49437344239255	3.75225473793627	4.33724996819261	4.05963425739832	4.44993761041637	4.26189082885688	4.40001968523403	5.13977082620196	4.29829369993834	4.52395719294759	4.82680277431508	4.35934507419996	4.31688274755735	4.29037644115675	4.41042692970289	4.06477046658247	4.34136255856563	4.18457369559176	4.69883974244213	4.33922315625229	4.64768321146313	4.17312444421943	4.51517074550818	4.08607814450874	4.65943778876005	3.93912805263941	4.99666368144888	4.48763713920327	4.14840206748396	3.95452575463284	4.32365724242745	4.43405314218641	4.39598875902769	4.45330320823509	4.67189962929426	3.90870612172812
negFT14743h	4.67027757817792	4.61323643439728	4.32735887285275	4.42975011248764	4.83586701569362	4.96765097846692	4.53005456832448	4.37961278958618	4.56416271235222	4.75971462752027	4.32887718368305	4.53636817608174	4.83587811962824	4.44307468435117	4.29649661627303	4.54598291053741	4.57732199600589	4.22785385984458	4.39583923314881	4.48075811072702	4.99348855081504	4.45025786948003	4.79598035013943	4.34260485604059	4.38824605259059	4.42805825448447	4.84294386892834	4.42712468924367	4.35318084822713	4.63715101004346	4.63750257547953	4.77148535389804	4.48024720856677	4.86567114609987	4.30178585820977	4.64568373725846	4.06515537241217	4.66780419413015	4.15135107786699	4.96082976063261	4.6225737855137	4.31470357437775	4.20857777533951	4.50985138381519	4.44049805971022	4.54259207915719	4.49998628769832	4.84520149801593	4.26900441887293
negFT14805h	4.65760889481655	4.72425332601019	4.00715968768336	4.63721825916595	4.93081032254293	5.0321979380427	4.52544130332312	4.54185629673981	4.61178890547349	4.6327147560537	4.30833644038534	4.63931225695923	4.9254185745325	4.29755966611623	4.14350198060557	4.69203963058936	4.14075638460826	4.13928897460631	4.44738350868934	4.51853235523667	4.88372959217858	4.14198568261255	4.64530744700591	4.31780048804234	4.25283415473503	4.37653002174557	4.32326159262064	4.26350952155282	4.38613225195821	4.66803168911471	4.49582821082515	4.90586592300005	4.59325411331467	4.40303071739888	4.06943301502404	4.51285072422816	3.57159952564586	4.60117649928495	3.87039393700625	5.01974465566922	4.64831726234158	4.15130407837827	4.1397201114027	4.39425670538585	4.4070555194808	4.63528036577223	4.49751664411583	4.91077622066632	4.00945003018238
negFT14900h	5.04287020081765	5.05898397826701	5.06596144407565	4.97914481149908	4.96147141093286	4.86781347371655	4.98387568138452	4.83220318989702	5.05476511776038	5.11502061194981	4.83198503547836	4.87583844256162	4.99073996339797	4.9515959217779	5.14238673186279	5.03538158855213	4.85623465849592	4.93921885282222	4.79851860573617	4.8432823418286	4.53559447830826	4.92748770970088	4.80411600564562	4.78968770190206	4.92307701884843	5.01318684804552	5.17205938644976	4.94698179897575	4.94158773348696	5.05687978642977	5.15805436797256	5.06914780018234	4.79613656821029	4.83935194569295	4.96862142540363	5.03507517387103	4.64989512925759	5.01245903551191	4.95647035112874	4.62672841861285	4.82664646527216	4.83146198666495	4.92838696134205	4.98229103949158	4.8374889925202	4.72212897899808	4.92325269108552	4.92547044760225	5.01411837046482
negFT14901h	5.06774875972341	5.06611615385007	5.08104469586171	4.98920765243146	4.99404816262817	4.86260469182422	5.00680659819781	4.83620809467686	5.0596704222405	5.12364367815054	4.83331688908277	4.88052164850756	5.00063054472128	4.9475404325405	5.1571758854625	5.04402853638487	4.85054938918121	4.93597468260291	4.78856058446169	4.84329649956768	4.51408091244858	4.93276933826437	4.81958599350787	4.78971632912045	4.93332772859639	5.01500287689602	5.19519119900911	4.94385116705142	4.95151526031968	5.05906827636534	5.17784816022086	5.09094894121743	4.81291077349962	4.84031929096721	4.9742956110399	5.04932281568392	4.64363133246837	5.01562567239934	4.96547187572981	4.59813899639707	4.84072954308441	4.83434246679268	4.94328236750463	4.993735318106	4.8430692367784	4.72704018413243	4.92418788625152	4.92676247831843	5.02276337815091
negFT14904h	3.62100185449255	3.51287705753549	3.31575996642492	3.16321676911875	3.83311789915365	3.5119836671387	3.48225942760016	3.40093945040809	3.52829305663084	3.62226744343304	3.21426598464442	3.4864611534048	3.51473267844638	3.03223953006267	3.37415378162818	3.53173433048107	3.4565776507889	2.98591996463507	3.21102184781676	3.33859576594027	3.4543627596864	3.39766683594235	3.24475193262805	3.34931776935058	3.42709807806171	3.52657713947242	3.58331983863231	3.26334059959157	3.32220595838298	3.41680411113352	3.57912689920478	3.5684855053551	3.26173639888699	3.59654287053765	3.47085001242874	3.50849920491781	3.11915894571622	3.51523321166866	3.37713180486098	3.48487275326564	3.40272325496225	3.17871331599191	3.34612526140963	3.30316852437535	3.39004492857506	3.04635810974689	3.63318421155466	3.49354539231318	3.50363513711062
negFT14905h	3.85291440381046	3.8279428928822	3.92178991145933	4.07863240378997	3.90980652921763	4.37413234976693	4.35078831085246	3.96262943043781	4.02902521673891	4.34158077742406	3.88921970663287	3.85201852613538	4.0820075308007	3.56250361976544	3.89029331574986	4.00630364968201	3.84334485476561	4.09281827216015	3.9078790356159	4.11875497239688	4.26204928780805	3.51941121829342	4.07338343606534	3.81459983416199	3.30971101397907	3.7797128429585	4.30427581319614	3.85649596760392	3.9264063383212	4.12103037391334	4.10954395574046	3.95478371716055	4.14641815392921	3.63540522356152	3.44958048657989	4.0709415646972	3.49536170100879	4.07024532454521	3.90817557637684	4.49940055845548	4.06055212762411	3.97988597370496	4.06035206355144	4.0860604282099	3.78685392696874	4.22590674729744	3.7282943783998	4.09754863858168	3.80152683951361
negFT14958h	5.92252824616427	5.78078790492152	5.75743124716697	5.72458272750374	5.92418558254093	5.6903290294364	5.66115755978616	5.62048007794843	5.77925833012594	5.79135267762209	5.68470039371542	5.78190537018135	5.87082742953081	5.70783126096147	5.72619374672745	5.86459907022038	5.61614513619818	5.8157106139131	5.58332693538309	5.77214058918039	5.62578568108211	5.66753232856798	5.52511364316802	5.6593807344943	5.84660362299819	5.6869229421733	5.84524711565609	5.66631610470461	5.72599054633891	5.7072708009203	5.83479261769956	5.88893557542183	5.61341624189938	5.80214868887876	5.66977257720279	5.71187390861423	5.57835813017012	5.74425781514297	5.54988636857992	5.59851462624439	5.67019004867099	5.67039274438875	5.65019851012683	5.58229418385289	5.69031610521823	5.53666338499969	5.8312256418984	5.70605756408187	5.75817096168259
negFT14960h	4.34076167170668	4.43593438869668	4.22007883730305	4.50269543760909	4.39724078513224	4.69984699064792	4.5665771260093	4.52010377627648	4.60951851387875	4.54927156200112	4.34587184227018	4.2504911635933	4.49665723885129	4.25805089995575	4.43905326557376	4.45822131392	4.26059919314865	4.41635661169866	4.44567110775172	4.23967457866279	4.52778686566126	4.20587720108283	4.37760503883169	4.34835497680688	4.2963198818257	4.38848277047451	4.56828664844892	4.18318499821494	4.36570181618293	4.5116338401407	4.51076380078789	4.46101029627629	4.50123844063618	4.2967381100286	4.24106285883153	4.47020684092843	4.18189103277077	4.5588126916204	4.39184361708991	4.79169693302293	4.47791344626316	4.31583132639464	4.3234633474577	4.37568009511465	4.36184065469614	4.59403393515224	4.38918140825704	4.49072328463523	4.32911717323214
negFT14965h	5.06442288503895	5.17227932619647	4.89509173481981	5.41940855300306	5.18757196326239	5.630163803913	5.56458110849594	5.25184178515542	5.03860169705154	5.5658163898797	5.10763695055674	5.06167744339845	5.3743966525472	4.88470620363833	5.10361386587669	5.30577802456641	4.7117096508798	5.2382802171191	5.25725529290492	5.03237726388491	5.63021041167775	4.76600914544034	5.44753807489167	5.22278167155601	4.77798789131826	4.99047071678064	5.5653531556378	5.09585800563008	5.17223085099291	5.31646313780895	5.34560606103587	5.34562208494057	5.51166896269961	4.88894192474403	4.61645212553348	5.26780765151014	4.8410708605589	5.25909953798983	4.99043798701141	5.7277538866914	5.42431298434681	5.01596516438508	4.81067140007526	5.21589494090139	5.0774742272848	5.64561703118318	5.03868278555848	5.56502507964664	4.8239577833226
negFT14966h	4.34233460716143	4.42476010543623	4.29286689307651	4.54892691385435	4.46651137936652	4.97079045715872	5.06639458846699	4.50283303868583	4.31114210840706	5.00018474335406	4.27975707297794	4.15770202470644	4.62268034713436	4.25536005802743	4.59319429762491	4.48126906264068	4.05457058897536	4.1044459154684	4.34134274219032	4.11085373466675	4.70777774248493	4.09260624036682	4.4696459211077	4.28585718817027	4.09236897454028	4.42167170272376	4.99131297614155	4.50179724082546	4.36462297486097	4.71513499252309	4.84502285739246	4.56371107879354	4.56925078264573	4.21008039055324	3.98105470295599	4.7243877219757	4.03359521043049	4.76088765377732	4.51201975245174	5.00097821618401	4.46438341498197	4.11147395826181	4.19995274036548	4.63392091099769	4.41198520846566	4.70689045065512	4.34967669535648	4.68629434927041	4.22252621476372
negFT15036h	6.43489432795806	6.25072986287283	6.3509010296632	6.24571183421312	6.52700370088533	6.22078066948475	6.18036714790818	6.17738997433303	6.35743274810369	6.33251580243496	6.24234640143821	6.30403239529954	6.35410896946076	6.31598742301226	6.17078772443303	6.39249574856142	6.28475738891788	6.27896123214959	6.10938539088361	6.36013567954192	6.19986797211649	6.31771069610397	6.01077567103228	6.23937388357369	6.44473805471808	6.24870193161887	6.3580933208628	6.22740018921641	6.25563876678815	6.16132131929145	6.396125344397	6.32968947931759	6.09904930382369	6.39936450824985	6.30534256832762	6.22587495765435	6.23873027085615	6.29022696697441	6.12841100708466	6.05315416680038	6.2125423171777	6.23518886037393	6.25563129586597	6.11938445782178	6.1963755171005	5.9733303696189	6.35599444936816	6.2336142725196	6.40055809789326
negFT15038h	5.59273574070721	5.58972221754375	5.34161485746091	5.71569611717051	5.71416623446387	5.86267769483621	5.71118974712467	5.73169560701112	5.61921013233987	5.67925773757983	5.58080402410332	5.51176556495474	5.72512048416762	5.51867733807857	5.51282206755481	5.69544532526077	5.41206638937578	5.74977527530508	5.71598916297749	5.4829909650108	5.79760713732525	5.37707027154998	5.59443598427426	5.62709111775763	5.56143554486785	5.55374441843282	5.74432144485862	5.45816640435589	5.60743629257248	5.6767566789445	5.64119549544195	5.72321477171917	5.72433851774984	5.5760306879391	5.45248675376306	5.63967134366432	5.5407725795273	5.724648829916	5.50362433736899	5.9631867587679	5.68965701534509	5.56625226126357	5.44610398105661	5.47713473645958	5.61656055061106	5.81241956163241	5.65817732095462	5.77946715962033	5.4533253008429
negFT15039h	4.03754265756527	4.05059075269096	3.55832599802874	3.89337879221723	4.16979776526004	4.54313655827884	4.06552887471632	3.69811501383746	4.0066224943074	4.27934907125765	3.74619579652002	4.00572628644668	4.20404815713653	3.90793518867326	3.58942529531232	3.92079259998468	3.6343718475802	3.83113263318699	3.72783643885635	3.81576392976318	4.35120541884808	3.74128483355764	4.09635696180628	3.72596900409621	3.87702306743564	3.98345077578394	4.20781173254904	3.84416061876719	3.58034227128768	4.14082406912235	4.06551269415189	4.17093338324964	3.79449712494927	4.02671501323578	3.69172066579446	3.99315979934374	3.29859836990575	4.195179684736	3.62352842994068	4.53314211406463	3.93518065167813	3.61456069908635	3.67896775545739	3.85744929119712	3.84770967603513	3.89496989733432	3.98596232523508	4.33105194636396	3.625371807312
negFT15042h	5.67142144338412	5.72138617981708	5.44845815880438	5.86359729562819	5.77314822739881	6.06092196409814	6.01233188880864	5.72426403251556	5.62166190257263	5.97205694785216	5.59961809941793	5.59494041512405	5.83323104190102	5.49910192591275	5.6931595462998	5.76589354480198	5.35793856368701	5.62838152855096	5.7365301514442	5.52008800418604	5.99306646151394	5.41374226057289	5.83644810235532	5.63993266356569	5.51775004920909	5.57858552793256	6.04236101982206	5.58631699234442	5.64580664567274	5.8380981727326	5.86719774372012	5.88711739660104	5.88229622976158	5.53735673679229	5.38519476102324	5.78157089816897	5.43545782651096	5.75980893292868	5.5601858805318	6.13494138687082	5.78894323949566	5.51120158998073	5.41865366062137	5.65182915507199	5.65512118008584	5.98294557332029	5.67094637516588	6.01635962600338	5.45069765422882
negFT15128h	5.556293358999	5.41603018979254	5.44739802828069	5.33468071298486	5.71880399433441	5.4468246191495	5.29107930079205	5.50741025264939	5.55580333407681	5.36761688190368	5.40799332238895	5.48993667323309	5.46045559280468	5.81644764108442	5.2632807761805	5.50654163281164	5.63317588448676	5.70141813940771	5.39204215565988	5.61530099420008	5.58208157009981	5.69431106757288	5.42769105966359	5.46912105400169	5.74635036625244	5.58262853783328	5.3981960623448	5.41109468810768	5.3111589638242	5.26071772912968	5.45191464033312	5.49753630756721	5.27911857576557	5.71455248862766	5.60021887984445	5.47772322233617	5.44281974146735	5.58507748956155	5.36759825849774	5.2672056055117	5.42598020642632	5.45323506037566	5.50224506096161	5.42766543204979	5.5009677126122	5.21194037585337	5.62527509607296	5.54035125984214	5.61491042877425
negFT15132h	5.01572874264931	4.84247045875736	5.06814828385471	4.94836867956897	5.05972931076528	5.44553823837472	5.04706813056969	5.05071082201148	4.90972860380196	5.09013251824877	5.03561710391676	4.93556675808377	5.1046972630629	5.12315805028388	4.99498437125775	5.17531450263731	4.67305963267728	4.93724332500753	4.91238386228286	4.9848869972391	5.57297518171657	4.98179217918347	5.34265559957307	5.04660638122543	4.96180207785506	4.86011066546777	5.14589433265284	4.93231663749591	5.01449324001672	4.75484280084791	5.23168299157928	5.09887775309598	5.00998368208494	4.94709385174836	4.88935708080905	5.11595738275238	4.91523679539857	5.1162305227299	4.87112829372214	4.96021598562674	5.05957677491545	5.00377535925263	4.77506430356741	5.01621343712913	4.94864719897623	5.13505615248179	5.02090701190674	5.04871993804769	5.07369439383329
negFT15137h	4.81480634130131	4.57884159041989	4.77420671630992	4.77723428910966	4.88841266371444	4.09897959652682	4.32362147220681	4.70240536664604	4.75587701046387	4.46074412381105	4.72215666538257	4.75566903490584	4.60852820173791	4.76027439389474	4.71905118650101	4.71008224029466	4.76189297105388	4.98667025593939	4.77682271871912	4.81014787736784	4.71972434623239	4.85532987955818	4.32814453851382	4.81797567311456	5.04543310126154	4.61024171956798	4.36826098940641	4.52598898961405	4.78282679397582	4.49341714683345	4.54974505301324	4.67693039483901	4.59200812430659	4.91262427798409	4.95205036210475	4.61071968652709	4.93209748837878	4.43314681270614	4.58518543995918	4.21551742622311	4.75007798059843	4.87626235228258	4.75577682896033	4.55399072189665	4.73821007067036	4.6226224945753	4.85540932266441	4.59259772793479	4.84495800660662
negFT15166h	4.18655444032186	4.05564930184912	3.86275883839801	4.11790655237094	4.17108126489487	4.17483060567046	3.89306778701807	4.03957470907191	4.08087076615195	4.00395313894871	4.04566952302702	4.16375137580087	4.25154569062626	3.81142850750847	3.91482153392282	4.00845961158578	3.88462942236144	4.0711315238356	4.07391722946007	4.16013554130698	4.05264657739864	3.57216119162851	3.9497386190383	3.85995102221402	4.07148319083355	3.93092651183915	3.97615548512274	3.36111375539913	4.0255343697056	4.15746943840568	3.84761764925428	4.36866099868599	4.05194546704502	4.05766213835201	3.82203075015452	3.81237036864873	3.84331331691234	4.17430714182814	3.81672456605754	4.32790457125433	4.01889989367287	3.95657409133332	3.94042034638412	4.04515007654886	4.19265817572888	4.09030309130737	4.16730263992706	4.01137408865312	3.82898166778173
negFT15223h	5.74745453462746	5.521409305817	5.72328686177115	5.50134078014415	5.94892622325439	5.64189619687379	5.52166546007429	5.68414271527581	5.75373637350008	5.67670234298952	5.67644741463338	5.66503858295683	5.73479218805701	5.93074095509056	5.46024296339854	5.70349998873961	5.83979449413899	5.81630064807009	5.59514160477904	5.82164735256402	5.90404085033014	5.95863146743925	5.6655735397501	5.821177106205	6.00837430538184	5.76097897885504	5.63199062195803	5.73195446237497	5.54467159713894	5.40796540870513	5.70665245497095	5.63823870517215	5.50846400081452	6.01680601655465	5.88806186465777	5.80851596698231	5.82598426249176	5.80629687115962	5.62571515307446	5.5540622798644	5.74202363173271	5.77523855073416	5.70975921505553	5.71593180637388	5.70098612024186	5.50467571444296	5.85926892447484	5.70612680648385	5.92054187630646
negFT15256h	4.16501977227631	4.05062653379002	3.78779458141473	4.08874908542047	4.28138800014709	4.22733786617528	4.11825467205857	3.97633103961156	4.01537833965212	4.1789343636599	3.88798929433028	4.0743129564533	4.27544117225374	3.84873295466204	3.99073079093142	3.9445485936969	3.65225919861546	3.68110260438589	3.96615205506595	4.00913515446864	4.08364342603737	3.4890410014366	3.75759608705971	3.62474825704855	3.95891449732112	3.99601094328836	4.07784149617319	3.59399032927502	3.95768897080523	4.18135021226069	4.00650748373559	4.36411177390675	4.038926929355	4.06537788237206	3.64033327948557	3.95817406940187	3.53677080637703	4.25853140322914	3.88649785624305	4.35910382636761	3.95467355032674	3.73681254772378	3.86488790026155	3.99625281343275	4.13665492559328	4.06756951518603	4.11395699723151	4.00256833782232	3.65954194883977
negFT15306h	3.97810376906453	4.06210741342184	3.68008802268004	3.83770544274797	4.11210379117196	4.27369685794819	3.97598023299998	3.64786696315132	3.98924917777961	4.05673706968498	3.70527683274957	3.74655851257475	4.14739920486337	3.8356243129187	3.55727094287234	3.93486443579469	3.56639668447884	3.36681021952164	3.70479599893019	3.74146919951617	4.25403362686969	3.68039190043029	4.12367833132968	3.74816994299115	3.66834743165415	3.79705884551762	3.75567132293757	3.74940524934997	3.62382196599361	3.97537529229639	4.00868709311334	4.19490392528903	3.83644027477941	3.88360664980857	3.59413402576392	3.92262819218939	3.27027697036104	3.96724614418497	3.52790549182488	4.31311913536614	3.97660549045927	3.67055299599653	3.61304263008237	3.93659040912978	3.69035549126651	3.89052480776695	3.87433478763007	4.1785964114086	3.77380540355288
negFT15369h	4.64714146317903	4.57349211554626	4.33411179663616	4.76096842909067	4.72659568072921	4.76666807988417	4.59826860985747	4.81823062863493	4.61605619651743	4.59861346830366	4.65441412195649	4.57822768831138	4.79315857090678	4.69178515593313	4.49134686894905	4.73955455500246	4.52937583483567	5.00005369145052	4.79486605151527	4.56844816909884	4.88001462717559	4.52033513999158	4.73784165126859	4.77425549916363	4.65500607466759	4.63412681518149	4.5823471186374	4.47717838702505	4.722386965831	4.67565353708034	4.49049715461823	4.80815369191061	4.7814861716555	4.70402350988071	4.57941143691286	4.63435692140357	4.68210239474638	4.8164989515182	4.54494525863138	4.97691125883178	4.78269003357602	4.70791706716981	4.56388955519959	4.55657236618444	4.7496861779721	4.91507635303383	4.76474760144607	4.73922907457471	4.43605189523645
negFT15440h	5.04940463704251	5.13982632753895	5.16430373699868	5.32089775667211	5.02357503382478	5.12604058221543	5.3278700915322	5.2570735268483	5.14685751318949	5.32507042127005	5.10607237406217	4.89541848657965	5.10132649103674	4.98959259186297	5.36780625562748	5.29028929864375	4.92874731984356	5.03104401738539	5.25308701254812	4.86143089015309	4.91568637598871	5.02834732994039	4.99013954906769	5.15459495094924	5.01548342642355	5.08244145085793	5.3684585423445	4.97971938885858	5.24189647589289	5.16902259714279	5.29436005826341	5.15271325016047	5.22444334525378	4.90727639742501	4.97132852939361	5.27114674555566	5.04231494802109	5.14411237403231	5.2786130503641	5.03134363298443	5.23871237951023	5.15995768703559	5.01452978697185	5.28589686008112	4.95712960600563	5.24643560568199	5.02404708700802	5.07639580070402	5.15133719141989
negFT15441h	4.85987074542657	5.04644985711515	4.91614183528378	5.06673436499281	4.85591631328661	4.96462974240344	4.9282993913045	5.08871196733934	5.00963049168491	4.89831985176069	4.94456695654923	4.70034120780288	4.86736122224543	5.1181344280384	4.93604398385137	5.03729951724522	5.03836430319507	5.17347874124747	5.03866132358136	4.80884266278337	4.62428262130549	4.94805699055983	5.04323546079566	4.98921399881902	4.92269907305191	5.03094177935342	5.00138625090342	4.80547528209779	5.02858508905419	5.09612554753153	4.97506242380392	4.89898274156013	4.93639435605637	4.90817734619166	5.10783099408819	5.01667834611798	4.98660807074854	5.16046444408398	5.01844757907373	4.77569159180625	4.99384434391607	5.01276690210666	5.08307216313734	4.85252741232714	4.88123291698779	5.00273488582344	4.88581916293668	5.13080731557238	4.98024998801121
negFT15443h	4.73842959365656	4.97358830474726	4.83087963021503	4.98605347429675	4.78109925756302	4.91575396651651	4.90087914574884	5.0111218210489	4.91862698028403	4.84864985831626	4.88215424626221	4.63096747163263	4.81715050677365	4.99537959801325	4.8957745187992	4.98033056773163	4.91158768147354	5.13571492725174	4.99336770507733	4.72790084377284	4.52563683696275	4.84123839772528	4.94378251837761	4.93153053705278	4.8060498992619	4.93371064406779	4.95989524091112	4.74481681886456	4.94524451667062	4.98068500223414	4.90440699070622	4.84655740957201	4.90220663066707	4.78717069483107	4.9549831309076	4.95146818955403	4.92515921942898	5.06439811568284	4.94188014666805	4.58950380958327	4.9609569310074	4.94925555208619	4.94692719621799	4.76439768127896	4.74336078200306	4.9793716784592	4.80398088961266	5.03014987686562	4.89274762165854
negFT15444h	4.28011727674886	4.21264527480472	4.19693062223557	4.17884445630655	4.37359735167575	4.02095240270498	4.03537386183373	4.14947386242607	4.25221765630469	4.22996217696173	4.1681037612927	4.21739584644382	4.19449030267456	4.15938652976167	4.14315186505771	4.36509962170311	4.09916053702996	4.09826736427264	4.11322439156612	4.2161249392395	3.95941364938505	4.14341832139011	3.97014620178989	4.16438773144119	4.2458635270828	4.17246235385391	4.23929429397574	4.09182211525379	4.21384695498119	4.13375610760381	4.25224827166727	4.18514004567109	4.04626465070864	4.19554415281125	4.12417218254032	4.19707978614755	4.09491564951766	4.15975796134061	4.08512478427298	3.83507289226956	4.12811066790064	4.10843590290594	4.04727175528726	4.12164059769407	4.1295907560099	3.88901434455598	4.24944445798266	4.0661926176695	4.23570109238739
negFT15445h	3.90592513419185	3.76627094027467	3.27189598866473	3.86283823263471	4.14147014539701	3.9309655871226	4.02862111947991	3.70951335552634	3.79966622214506	4.10074697907059	3.62702285043396	3.74538552343948	3.9818277470353	3.61927055817175	3.65158257217734	3.86180231401522	3.28553383974894	3.5514067029165	3.67730362356484	3.67723815001508	3.97999358604894	3.43458908637222	4.0094775094984	3.58790250278991	3.61822296266962	3.60801653834464	4.04967603448942	3.59978807558636	3.64342924003649	3.85749205857478	4.03514959833005	4.10063358690419	3.72623119994484	3.62648466897382	3.16099336065649	3.84526168978364	3.43298110143165	3.78965683140277	3.52730238169171	4.15861333597921	3.76257275047312	3.51697086556887	3.32758082182601	3.72494032971856	3.74746130244495	3.72709277021579	3.85029380853819	3.88079429729637	3.44572712855019
negFT15512h	6.2547844384435	6.33230100402626	6.37837296362802	6.29015184420804	6.31255646417185	6.39116283044167	6.44670488917868	6.26424465678214	6.33909766203962	6.50053479822294	6.16340141823273	6.1545663570764	6.30682323495728	6.24041143702804	6.45602199768261	6.31251307471441	6.19828282740836	6.34468452073585	6.23648736450797	6.14594741743172	6.28422709183176	6.23223804708735	6.20143493689896	6.1872639256256	6.22704545009983	6.28026016802511	6.56765060363709	6.23278137546724	6.23817446422193	6.3715423980539	6.49806915090323	6.34286841189694	6.20017938120599	6.18168870034366	6.21477534871535	6.44088270887833	6.11341691408381	6.37324986528812	6.3742029733747	6.3944301510642	6.2247831340879	6.19525906048935	6.22642585405842	6.40869035195985	6.18701055203278	6.26807664727987	6.24061016855137	6.3443938794912	6.37847705494924
negFT15515h	4.8271401978679	4.60791138759781	4.5331144270339	4.65293379876802	4.75471975150103	4.25668736943499	4.25144176279143	4.44482611607227	4.68387472251689	4.38717373092154	4.44241849016894	4.64863977126202	4.66524370958865	4.55109206734187	4.42883692861434	4.78455455537256	4.4694429086324	4.16380448944265	4.39212448337424	4.59140420328287	4.1166627098159	4.53648116884881	4.07273785800142	4.38031297262688	4.68734134227401	4.59738170043464	3.26038597265327	4.37700729782458	4.63966658712661	4.52719936143494	4.52461547361062	4.72404417931521	4.3434342471102	4.51485779470078	4.51276938848963	4.39327873149664	4.23017765795309	4.46744718222055	4.26817955148326	3.96753466534449	4.41772122184233	4.37109918320187	4.43566351436295	4.22934335093443	4.49455103729803	4.08966082182659	4.62447876217411	4.35469492573793	4.53113035894013
negFT15516h	4.29931497463403	4.07195333627854	4.15428969585129	4.29127470789929	4.27421010008488	4.17452923299267	4.08395723157384	4.16062897612214	4.21433066388758	4.26177003720438	4.20184223259709	4.18400125077261	4.30052148188077	4.25302205437189	4.03822490068698	4.29357847246726	4.18516523511638	4.21190773843703	4.07109497129663	4.12152603383072	4.44894878688002	4.20364277364865	4.1746044559587	4.27082836673017	4.39794829350489	4.16551907641978	4.0846609397113	4.23981818811239	4.17102783151759	4.01911577835894	4.21772542585974	4.18263920100705	4.10890146895086	4.32406526837668	4.27004766426131	4.30515708258109	4.14938770319499	4.27020341580303	4.040688243999	4.40207856279758	4.31660325833806	4.18862763070405	4.1602412985518	4.14597058492625	4.19193257125229	4.00697435955057	4.27147468567288	4.21626039702797	4.2296540477899
negFT15517h	4.26154328498013	4.38210999902922	3.79894894210452	4.1746400241494	4.45438629877864	4.59281521429793	4.50297609564613	3.85188709432894	4.28283507743202	4.6220704032214	3.97519591490931	4.23464255709313	4.57954263731159	3.88307898923422	3.99335575887937	4.11835948308982	3.25358969530261	3.58124890075174	3.85930149535162	4.00949844484409	4.68365012498809	3.66980747023944	4.62716463567979	3.83996910312666	3.70482922749663	4.07598017798792	4.6572990129373	4.14746565314054	4.00200181026499	4.25673976072842	4.54801577310455	4.50414074121047	4.07190241958555	3.8981708502324	3.61491948364783	3.92113243497286	3.23421406059068	4.25772503592831	3.54550745895778	4.82054490477344	4.0386696711565	3.61028855379689	3.68678136199633	4.12404776452939	4.09795343711513	4.16334892079025	4.12264070456879	4.50087030053853	3.44642316791789
negFT15518h	3.11161174188231	3.47221936452598	2.49908354660247	3.53039269826042	3.49714802669661	4.29024656411547	4.02252398449659	3.45723129841522	3.31154102325149	3.88744304009667	3.32559081392681	3.35114133348698	3.79273350479477	3.05880608326299	2.83339490955416	3.45826394917517	2.67860142801145	2.80626710237661	3.6178277270733	3.04686406693294	3.9165669077512	2.33873316500549	3.56315388867128	3.25956820156732	2.68006177445668	3.0476239976183	3.97568819949903	2.80386882777488	3.06298998175607	3.76041065942042	3.50071790740874	3.66278721614982	3.8513462689888	3.11351646570456	2.13759333213464	3.46392567143757	2.48232490477332	3.89637425994	3.04401402144689	4.46980225255778	3.69008051877027	3.05755772570479	2.83237277102074	3.04239708318208	3.47636142960614	3.97448898213359	3.49941020648278	4.15387337719954	2.7442364510335
negFT15628h	7.01953575613375	6.99483782367404	6.91620362992356	7.03750937131252	7.1434659367869	7.08371841102367	7.04094739409971	7.03743462491473	6.96780478120372	7.08054090377143	6.97180020705434	6.94819023393602	7.07145469152559	6.97152151849204	6.98574904253134	7.05903078401828	6.86990234494376	7.15213699066025	7.01393657622845	6.95440423572387	7.18360721845442	6.94044582690803	7.00700670529161	7.047997332317	7.03596927502249	6.94680348921728	7.16315167610116	6.94139301399746	7.00032987585259	7.0100684751968	7.08166538112042	7.07191680476859	6.98077313995168	7.04682650156705	6.91829172244172	7.05862512641579	7.01421280202896	7.03252580198446	6.95045520800314	7.17340767268664	7.01777802936174	6.9820181241098	6.889621402339	6.9644917836578	7.01165893604903	7.06469316553995	7.05250214421944	7.08417730885999	6.98179849986869
negFT15630h	5.0272489192002	5.04866197413624	4.50309993406769	4.80923021094552	5.23069171500534	5.55667420284698	5.07896166514369	4.63707314776077	4.99383565080051	5.21813701235375	4.53114172620396	5.01833620058291	5.27517894152666	4.76980838934576	4.63493923736113	4.7372487435723	4.72362108125596	4.74041779065344	4.58403150919869	4.86736222478793	5.51108400707404	4.59781395639941	5.36100565183234	4.57176528865975	4.71245710343337	5.02363181817056	5.00809014717445	4.81468324722172	4.38845360673201	5.07679280188154	4.96365210613861	5.23682900681756	4.70399640172119	4.91591003916443	4.45056073726009	4.88204062284383	3.82890110179672	5.17879848681085	4.43857535072336	5.67966576302239	4.82404516647557	4.2382239473508	4.6112856683241	4.80964593073271	4.88711225966713	4.85313685938632	4.99620403339581	5.37856367560262	4.30272741690779
negFT15631h	4.60446950311824	4.53785671650723	4.41238256632328	4.47642572399545	4.60304594955329	4.81935163053467	4.58556197215818	4.36811346108131	4.58518001019775	4.69760450377256	4.3476977849554	4.52796708348946	4.7007406565059	4.36466491423189	4.25968404241796	4.60194246535813	4.28466847948511	4.36922380069162	4.34977814670987	4.50848001386175	4.78068256629202	4.42014246100902	4.6496393373799	4.36588221346889	4.53382968337331	4.48981886570687	3.64472583780643	4.54057596317634	4.33769622211261	4.57019551947018	4.65678910129483	4.67661365479853	4.46521512388108	4.48703974796384	4.4234657878644	4.6007479045998	4.11316985314455	4.62935639325231	4.22892115497763	4.82979613998366	4.4900375290659	4.18373680716258	4.24923879236795	4.46887713799623	4.45841961530359	4.43312969679343	4.59767555229424	4.68879435513597	4.33634538956279
negFT15739h	6.07026862730557	5.89635440368261	6.11686827442397	6.05575285745471	6.20150533473151	5.4495293085732	5.78359911760659	5.96688869749083	6.02646435752857	5.81363318482501	6.02223505258574	6.03831902524244	5.90743610153269	6.06546128720272	6.05824196466624	6.03540957008749	6.04027887881881	6.28980618357647	6.04461278326708	6.07884498325584	6.05880912084494	6.13472953349603	5.64080568680931	6.12816540428775	6.26643038420682	5.89827615716338	5.97492364833554	5.90156399788377	6.08163578874647	5.80513626463768	5.97342240510999	5.99499577911246	5.91546628183769	6.19096284973608	6.1714047979388	5.9684191963298	6.25114522443157	5.79429548065633	5.9484944557092	5.60137110040436	6.01017583291268	6.16048657104929	6.00180481303751	5.9026946189582	6.01902327217954	5.94517570137103	6.116525061856	5.8660567793087	6.16140165667485
negFT15742h	4.6653929070396	4.58534528502218	4.37315584840616	4.34087908361057	4.85908902591411	5.06189516991365	4.53809168608502	4.47463925477649	4.71964358786769	4.77138942681826	4.26262601585816	4.67887537033565	4.82095465492217	4.66077218344858	4.32559053244932	4.48073757913236	4.4381755942651	4.59959420749731	4.31392683538195	4.61112875858583	5.06323104514755	4.56571297042252	4.83644684149423	4.40420459213873	4.76328722721453	4.58894468258357	4.3692869412331	4.59885340149238	4.24562701138823	4.57162276475473	4.547531254099	4.84728222834145	4.3477663302052	4.71722094179928	4.48553926948518	4.6306828718475	4.19495565173932	4.83546917204387	4.27680967220995	5.0813344859758	4.50103186087672	4.34050419742286	4.37321489931198	4.53319963252692	4.61524127944762	4.48531316885783	4.70938635919473	4.9706356988333	4.41897227860186
negFT15852h	3.82051332847491	3.83267119158957	3.00975360665787	3.5971027270305	4.05276051985889	4.39008801568647	3.72505557592107	3.50623097848416	3.78882438617643	3.69679331243144	3.14467785156754	3.73256305930349	4.08753742596138	3.62425842977932	3.09238977255296	3.65229481340704	3.05877018198886	2.48792178315415	3.47597324349853	3.6276830130812	4.29575942618441	3.39039917811652	4.02473287586246	3.2431630978728	3.46366753793985	3.58384394871289	3.49566248671555	3.36837188534379	3.17830630146319	3.85194623954987	3.67617909649818	4.05124203503557	3.71713129090785	3.6051053504709	2.9774414371485	3.71977435775923	2.12140468429146	3.88188426409875	2.54487319229562	4.28384424817294	3.76167023160684	2.5979029173136	2.94082541610636	3.6000293722197	3.60732247995366	3.64951759539235	3.60506629408178	4.16438342817091	3.07140720320485
negFT15932h	4.71620621988955	4.83096877597109	4.54601865742654	4.76855262040039	4.72748120687011	4.7041245415659	4.63201064899134	4.74124294137853	4.92992612266674	4.74549504021654	4.68699286947225	4.67776288714957	4.75449894722661	4.97215380741645	4.63179907809696	4.76847013579063	4.8209693114971	4.98231416694895	4.69986280292686	4.67397697806807	4.48669527543719	4.83569274371748	4.81899035650942	4.80210870080288	4.77756935387374	4.97082962498587	4.68558486910516	4.80098587691338	4.76526880982816	4.84620600255052	4.65844566295926	4.76779394805357	4.70819915851496	4.71878445530393	4.96449513421178	4.76932951155241	4.58639198067219	4.9724909607863	4.68247682347527	4.48914316246978	4.71658391050592	4.73633693007601	4.8887991578108	4.66831554677827	4.7658169884929	4.65546320526325	4.83892885339068	4.85294877809369	4.66341330115753
negFT16013h	3.0660664148791	3.18169351611001	2.45045878954412	2.93392304791481	3.46677196279359	3.53970600645835	3.3430803573261	3.43368754773823	3.26024759622426	3.11760175402872	3.30085656227179	3.40701043769006	3.21582446659954	3.65117828951938	2.65533539108418	3.21057533582037	3.2090776766219	3.80586005393091	3.37727304902236	3.33053390566313	3.64251448115445	3.45511251952266	3.63418151563752	3.4176716154865	3.33141329117172	3.55004540419449	3.05238434199617	3.53926697198958	2.57993151994653	3.277932666694	3.06230066615318	3.17881684112725	3.32510746428776	3.54484921986828	3.51674504900777	3.31055973352336	3.20204444810253	3.44567978263354	2.84746443924464	3.62225380573063	3.3721157403377	3.29419350365112	3.18882184960393	3.23802685817683	3.418421928675	3.29642463332025	3.28128190722216	3.63430728856515	3.03156211272186
negFT16014h	4.49797370037929	4.63780295234484	4.52704546406354	4.46763823546775	4.49877790091287	4.44709932214249	4.47561192196848	4.43001442683455	4.59111385287011	4.5771638091849	4.4224125289211	4.3146817706902	4.46143300145923	4.62657696899727	4.52049468422279	4.549315527416	4.46283039638349	4.55906874881842	4.33675575151831	4.35627523051753	4.21515225264781	4.49489302946855	4.53408119278676	4.43344012533391	4.47284692513949	4.59506778421361	4.63966990736106	4.40866514439045	4.49436595224811	4.58444369697952	4.62827968285186	4.48379191075225	4.36422821585511	4.41037993827966	4.57202054579048	4.54457912675291	4.32350054566511	4.63705998981525	4.45969448319394	4.22697888971968	4.42051411384072	4.45306461268998	4.56065458948572	4.48007371178577	4.3269257381558	4.28135121981787	4.42605150761862	4.57811033593284	4.5200227688914
negFT16019h	4.05120600472702	4.12333829113109	3.95481470957559	4.32090769172542	4.05490890068377	4.23752962449907	4.10159939540736	4.40638272128828	4.27696551050616	4.13968253049202	4.18519606468378	3.97222034792659	4.10536598288008	4.16416233899638	4.05887837808597	4.29802672942574	4.16192688331381	4.50362437495636	4.30893715743658	4.0116475959483	4.02956646586393	4.11387015099844	4.12588872208694	4.28597050073108	4.1189596623793	4.15728624558574	4.10000371367641	4.05655631662229	4.17030218791927	4.22140414957987	4.02892269075396	4.09269153054428	4.24263739255351	4.08172556740614	4.17789738334269	4.16922029938554	4.27898937665917	4.34301609284956	4.16102489983546	4.08672299692663	4.23387540399923	4.25437567577042	4.15373091726445	3.99458982326971	4.13814192465102	4.35613437109715	4.22185589353649	4.2269600551683	4.02839448903366
negFT16022h	4.6164545101747	4.70352148627915	4.56924908737575	4.81941748462686	4.68542577189944	5.05211964734956	5.02861036038461	4.71640556321914	4.66900135535018	4.99276673211204	4.62423227151175	4.59780532977112	4.76279224815045	4.55979823501604	4.6761488283808	4.74036319168819	4.49916249396344	4.74215334490628	4.6522966795063	4.63803990179067	4.95182343963452	4.47218091099504	4.93834601483329	4.58647030455653	4.43766390527821	4.60597205938848	4.9428871012231	4.72981040701705	4.60587471093675	4.83273835172483	4.81251200058598	4.7974995114197	4.73334453415921	4.50769013368421	4.3634418264416	4.84030339285793	4.47371390240649	4.84288955365485	4.65979880350431	5.08056028546926	4.70554380210322	4.59494717998387	4.56143682270388	4.76478244246891	4.6303448604127	4.81717141941663	4.61762561649641	4.85408132896795	4.56738173907561
negFT16097h	4.55464753238536	4.56526507837404	4.57831799057889	4.384315481936	4.65573997953485	4.62055815550745	4.6115493142207	4.45482486166232	4.61839925288457	4.74484527095819	4.38875739434932	4.51107395758571	4.59085781714965	4.61899600612547	4.5700428122508	4.52785854876705	4.39613183415944	4.56438703978418	4.36073460998949	4.46103718035895	4.61871838839305	4.58179702555214	4.64991673798635	4.49479455802571	4.57446515495965	4.63007715738613	4.76558843506183	4.57456662340228	4.39594426398079	4.55971776616915	4.74378327960293	4.62110561799628	4.36283021738066	4.57351734229579	4.52167880582121	4.67114024241496	4.34355195493581	4.66000865451774	4.48671208584308	4.52796925930185	4.44737578894591	4.37276428968194	4.4655372889976	4.64007306761814	4.47143437594493	4.4149812697068	4.58574930211783	4.59905145694635	4.5845854058971
negFT16100h	3.96231515954699	4.10323184085107	3.84996719928344	4.08553287150627	3.95746133167847	4.31009736553323	4.24739099282448	4.09534334864177	4.16410042690264	4.20509641527679	3.8799676476842	3.79619266135902	4.09800909285596	4.01353755456262	4.00155322203012	4.0890166442798	3.83212368969787	3.99035764107275	4.02958025616663	3.80256981139544	3.9595622281469	3.83619585569564	3.98741034531975	3.96704144015723	3.87866441430505	4.01010876157353	4.17642905744539	3.8049419675498	3.9827677989597	4.15953653340609	4.1095740085509	4.08304262270495	4.00797568130026	3.87128428501561	3.89413542405398	4.13566480267553	3.8926975989628	4.22030940387204	4.03853240291055	4.35718543536812	4.04807037082083	3.89494334627593	3.92887960081387	4.02767992604428	3.87082766753518	4.09571877288781	3.91595417284416	4.13924487811151	3.9116386289341
negFT16102h	4.83179461950244	4.90262222950156	4.48818908882252	5.15656317366598	4.99802018596603	5.52050497724783	5.47697755671696	5.0697820820186	4.79330025719162	5.48084695289496	4.88304824239912	4.82708931312869	5.1874793862292	4.70682700349822	4.89564201799575	5.06673474145588	4.38063912226402	4.97625062602117	5.044300074173	4.64751162483687	5.39274043085981	4.454268447511	5.10088690270214	4.95335468583512	4.58935518210596	4.84230129426771	5.42231222994986	4.87860106817521	4.87214443609487	5.13493435641839	5.17580705971573	5.11318013863047	5.32709938319122	4.70552917348104	4.33414674774025	5.11813490164726	4.51455882878447	5.23561147026004	4.87287069415778	5.73191594093374	5.21328850151088	4.66879407758458	4.49696347506543	4.86515058062976	4.93384771154461	5.46513617991029	4.9055326273972	5.33237584877104	4.50451156023036
negFT16168h	4.37951328810729	4.27200599338987	4.14129004614067	4.14016601608921	4.495060618357	4.26312202134102	4.14011611380466	4.00712973460466	4.3126520262656	4.26952193041755	4.09916721454942	4.25477602363061	4.29710038486549	4.25121203952057	4.08369980364963	4.32982810523036	4.13024128918188	4.11178533036077	3.9574090019523	4.25765737353417	4.16183109814395	4.15896458295181	3.98303042293679	4.06093800347414	4.3361133400021	4.25926426586596	4.29319243271895	4.06915282181727	4.12752306499541	4.18017949032479	4.29162742099033	4.31266236472907	4.00681923065298	4.24471003104996	4.14238374805325	4.12273708026118	3.93694590716474	4.28221783500025	4.00025998403871	4.01369981632238	4.03712700815298	4.00538101997262	4.11313654338343	4.02944056551703	4.09418378569861	3.86625573856985	4.30878276399057	4.201419352121	4.23044680408283
negFT16170h	4.94227649122334	5.03485720396052	4.65955527806162	5.05324586252171	5.11875289666091	5.47053065704066	5.24352234341486	5.0959349408108	4.97666499412563	5.18777740043372	4.87825681613069	4.86419041088247	5.19243452061978	4.82592317916669	4.86734036528081	5.05081375864471	4.69471627608031	4.94302443060434	5.01538097818539	4.75841884048298	5.26887021749453	4.64267606697173	5.07529566454383	4.88934033771015	4.79947454811353	4.98641606659425	5.19463617608477	4.7801572619514	4.88437534588582	5.13903068795386	5.05749353280388	5.16848943608027	5.11861023549008	4.86714183290062	4.68546834226906	5.02101512926383	4.69349312966011	5.25822905955172	4.89030763694372	5.71345382958566	5.0672965986736	4.77997519597151	4.76600961756171	4.90395602787066	4.96609437660465	5.24681658772889	4.98785305453664	5.27779952538417	4.73639529730963
negFT16174h	4.654426336655	4.67569563368026	4.46930812431554	4.90757992437226	4.77416693113401	5.08517151800672	5.03203249278772	4.79467608611057	4.61770616273018	5.00715351107208	4.65069549399297	4.57776258558328	4.84103355528425	4.49987308435479	4.6662799190843	4.81047900375285	4.33006420837014	5.06737410094125	4.81731318946491	4.48413451316897	4.98376282932761	4.40038985703392	4.78503496853099	4.72797460677511	4.44295616674246	4.57254204608205	4.92604603321183	4.70212753943314	4.69969295337041	4.81704239498958	4.86607966023332	4.87491910221918	5.05446486339998	4.48599287171896	4.36302877204206	4.78687171206709	4.43044491894577	4.80507843874157	4.66412630076447	5.0444077424927	4.92256324282434	4.5357836586312	4.42359919322768	4.60366753564486	4.67094769662433	5.07455280221666	4.65891743276935	5.06814384096593	4.46626796158102
negFT16175h	4.79457319153184	4.94065669013359	4.51678271393969	5.0810049256117	4.95265622061069	5.44378228166333	5.40540767980412	4.96988321608132	4.74759841757833	5.34930400110344	4.80689464555517	4.72504317698363	5.08887082526654	4.62558755955635	4.86501708293971	4.97272401269103	4.3910933682366	4.71390180347702	4.93651550307657	4.59312368262478	5.22176614980681	4.40607031897339	5.04311062652976	4.81747811000701	4.52274873244475	4.77927554891797	5.38065641098701	4.77022766483507	4.77201595637607	5.11378196087914	5.12800389854969	5.09588723657353	5.17492340169151	4.62065665632512	4.32170047575143	4.99265429108502	4.47354864432299	5.16173988692268	4.76102069887308	5.58486902187452	5.06522470970643	4.60055692269868	4.49721432346715	4.77455700937483	4.82353449547866	5.32194239670842	4.80469354304223	5.34728100173882	4.46542645230998
negFT16197h	4.38049101687412	4.15180032476862	4.26615088644056	4.35341562618876	4.38620770648175	4.28745448477814	4.24658872763035	4.32714757090329	4.2770129833644	4.22970702119335	4.3739854769294	4.37098257930757	4.3766280003211	4.14722052832131	4.30244824712899	4.28018301712587	4.24273998059301	4.47479757119251	4.41061459923689	4.39242217693763	4.16988320077323	4.06342695625449	4.13611905836622	4.28320235384869	4.43343942715276	4.27023005464883	4.28032735095708	3.95206459022086	4.3269010711646	4.23430553121302	4.20117177190716	4.47769441752054	4.26140203857364	4.37065276023593	4.19517938708998	4.27059355552119	4.27623550401754	4.4031769524429	4.33130079094403	4.35901006368983	4.34428276375364	4.37336620348158	4.26641007210444	4.43553075467735	4.48109650606798	4.38372435243371	4.45779671861736	4.228444467396	4.29215796162116
negFT16241h	4.03988510898498	3.87642640013633	3.76862694127131	3.90175025240592	4.00921775640551	3.75014396258059	3.51803892372901	3.68858874123974	4.09437497278683	3.73752008446303	3.79413247175647	3.85929234719947	4.00223295431339	4.15766366541302	3.65515428312223	4.06580598018853	3.99622036125812	3.73548223202118	3.67149650713716	3.95213487200506	3.66724348916242	4.10656395859417	3.68940939802326	3.7917207592796	4.10157233090909	4.04902595108065	3.723130034519	3.81085544379604	3.87849030237622	3.76292627927561	3.76340706026046	3.86877807068652	3.67170516805239	3.92984940304677	4.12930570220333	3.83245830790936	3.73329740646156	4.02929083651014	3.68582506373275	3.21891933041593	3.75101524414496	3.80665289795717	3.95877590914041	3.76733469810914	3.79296113877546	3.41287777971775	3.94634027713529	3.87591812011394	3.96290287324469
negFT16244h	5.57980996559154	5.626550447444	5.42285641005782	5.7362358302421	5.74699982078331	5.84755742822531	5.75310364041001	5.74407852791264	5.62276509683316	5.75074436744438	5.5998624269069	5.53606055824533	5.68336407517162	5.60952639972983	5.60388537375209	5.70158697221648	5.48730104461058	5.82645162734962	5.74582772913046	5.50415406411758	5.76958722591331	5.50211695575385	5.58457605172399	5.66946486730183	5.62433821205046	5.62859194010375	5.83777466491711	5.52626754663055	5.61924395119877	5.6911731120553	5.70630827441547	5.73222200713615	5.71919596796708	5.62074941009787	5.53592783624019	5.75107939691339	5.59900287360211	5.778037933765	5.64527789421276	5.90485386440566	5.68751958721208	5.60457836006932	5.49945570420906	5.5938291189941	5.6475567177939	5.78207699097838	5.67811550585685	5.82353511112634	5.56095264616998
negFT16247h	4.17327424811566	4.33621353371576	4.03893695674328	4.49167281411753	4.19617282252153	4.82662375032138	4.6944655444558	4.36750957094524	4.27700756079202	4.67486009002439	4.20332034859461	4.11215623192876	4.40332091911826	4.07579239570757	4.22834679920175	4.33386845124711	4.00056023717011	4.22515474566986	4.35428336005336	4.05744861824636	4.4555461980502	4.00423024823234	4.38140043021352	4.26165439599509	3.97797573270897	4.24522603381681	3.76509746156672	4.27073548921455	4.18409133030229	4.52485559617439	4.5122495937742	4.45404650576256	4.56956312587491	4.04572528022082	4.0197390154811	4.56148072406918	3.90505982810606	4.5082543523737	4.24623539744221	4.63999046426331	4.39874935413611	4.04722432553081	4.06896089962885	4.22890088271405	4.25168796071204	4.63258736836711	4.23883699416755	4.86666164742977	3.98373031831683
negFT16269h	4.48002699320055	4.29448188653478	4.14970202707127	4.45082477895545	4.54138822524466	4.50038405075817	4.14636698238113	4.39838737514282	4.36684191755448	4.15691294009302	4.44391176469331	4.48765489261132	4.55400539802891	4.22096880999021	4.15699634141044	4.40219661815746	4.33064216460356	4.61231223274307	4.40289937203562	4.49486796845383	4.59991833342511	4.0531817066268	4.30157558427238	4.31404151422606	4.43534489191577	4.30399655628303	4.19886495139302	3.99979182105457	4.37868972143729	4.35646188569628	4.13488639339569	4.6176255119249	4.36177616593929	4.49561324533743	4.20757419311548	4.05646539063723	4.15725958115115	4.51700034787432	4.20405965888584	4.74430291048578	4.44841848959864	4.41069951730208	4.34804559465682	4.32794210299363	4.58838458922976	4.43489511064206	4.60040671495474	4.40816407100119	4.18953468533722
negFT16315h	3.46091524795322	3.48717269097626	2.14957732180361	2.85127621530631	3.59774019439903	3.43426506406296	2.91694176368364	3.52334132231637	3.35723604133217	3.21156696802999	2.79546546265465	3.60564375188629	3.66210783099415	3.9398275325867	2.9176833676515	3.51112566779944	3.66980443125147	3.59076678486941	3.5320680098649	3.67548185544973	3.81768618498464	3.73130930265322	3.66359635443987	3.68199630504384	3.83015550085091	3.54332719737335	2.24175748670065	3.57578334159826	2.97674348085378	3.05517807851379	3.37092511249344	3.46386934521831	3.40756281427649	3.90347404643086	3.64405977303623	3.49373988564196	3.31048604157757	3.68351287070665	3.19706816938039	3.57290367477832	3.50537098331699	3.5466863216176	3.49617681369933	3.52563144381608	3.41893609901065	3.26998542205605	3.76450967122546	3.59278840621624	3.38747360440598
negFT16318h	4.36335599730006	4.32429226258686	4.31910207610372	4.327061723949	4.59057153754977	4.50458482857949	4.30223315654515	4.36079177491736	4.37980403268923	4.37913173308456	4.33064769539027	4.55685831478416	4.43891358459956	4.45504349174481	4.31438219262997	4.59412509000976	4.53655422948098	4.36579516981923	4.3761451270942	4.3918081794873	3.36463525544258	4.30868995832313	4.30114150194662	4.42283017763833	4.46105481518037	4.34719194231758	4.51407405579406	4.31765726213437	4.2863241090117	4.37077414827022	4.60874857092963	4.33602513749739	4.42382022926284	4.30629076016327	4.37629466185368	4.46801453064082	4.295605647787	4.36845614592503	4.38563489017313	3.67554024184635	4.39102468100744	4.36669128505509	4.34952051224629	4.34258568633061	4.37552271508839	4.36454451668337	4.41076208146038	4.5574151868428	4.56852046060364
negFT16320h	4.08786666349047	3.97738171925779	4.0695464239176	4.28625593670119	4.22765419143644	3.70632869319801	3.87006599424393	4.17922579625153	4.13013354245017	3.9326903421229	4.17123726372122	4.01086034030852	3.94010980844581	4.07126112289314	4.08925099947127	4.14589993869807	4.07083777584372	4.504817319038	4.26050561280607	4.06202567109314	3.93829745230366	4.14200621911948	3.72186717281347	4.2473208302477	4.25947758218481	3.87737926902403	3.86248551042164	4.16702398216713	4.17776676625735	3.85047829548411	4.08634849042536	4.02643875193119	4.21129768454215	4.16785121925082	4.21732469906867	4.12245627692538	4.30877624651777	3.98866229157542	4.02299064975567	3.69204125116472	4.27461395908286	4.23725422690213	4.00223865110816	3.93029553343482	4.04610542140433	4.22546552097026	4.14319788316894	4.04130905726117	4.12807754284946
negFT16462h	4.9718765442438	4.9822543971076	4.90212311963418	5.23446586374739	5.00345917029909	5.056251302087	5.04454671035679	5.22816412708283	5.03832972639284	5.08167516495068	5.10703500496844	4.89001384104471	5.06372650491333	5.10469910504558	5.07296093620394	5.19186698361862	4.99768893485736	5.35923633367676	5.22965278109439	4.97882082046943	5.11241485671023	5.03103822588283	5.17831331190979	5.23980824065851	5.04639386288127	5.07343970188084	5.14427761081454	5.22832994166225	5.16663113089614	5.0342698856968	5.11851219716529	5.05115308236234	5.16807965711302	5.0465932434271	5.11095273657476	5.09624911218353	5.12975870531849	5.16729175067869	5.16209655760254	5.07315587254165	5.19077984647755	5.18654933781935	5.03693910259867	4.96573715933021	5.06913066664263	5.24069299002587	5.10726692556932	5.09566078532983	5.04811620746358
negFT16528h	4.91814757100513	5.04354173640338	5.01674708413312	5.14210081161279	4.92762310198999	5.08151568515472	5.23238116865274	5.11231950450887	5.04073828528299	5.23087330784967	4.98442049087291	4.81756994960886	4.98565269425967	4.98120551130298	5.19719586196333	5.12188901285771	4.92683334301991	5.07319202123868	5.0765690597375	4.80819382206826	4.90483668446895	4.94618515381926	5.00816763506192	5.02045446247847	4.89716089704472	5.04479251840277	5.27752128918173	4.95287232802447	5.05289810478004	5.12481441760794	5.18477609021522	5.0291957091675	5.04358355697346	4.86068632039138	4.95897308179233	5.19119861744974	4.93550240343202	5.15954809206891	5.16132462750897	4.99593990953109	5.06855316543998	5.05122736720093	5.00487099557275	5.17119698087236	4.85440167417638	5.09530994223592	4.91407657736059	5.06293693621585	5.05559461048988
negFT16623h	6.00135884736625	6.13057851533023	6.07869309896179	6.12742933916624	6.06261469963357	6.15675267401484	6.2557661197009	6.14266389787561	6.10308521007684	6.26264892264511	6.02921449607157	5.88327439795646	6.06334551899934	6.21277141554823	6.18614696839676	6.1534034323823	5.99150526881987	6.18399405646642	6.08398551754146	5.90012070017313	6.02555239862821	6.06317422392787	6.06591203592041	6.06459147111883	6.02784364163054	6.11626639290488	6.30121014244059	5.98683521676811	6.07421778704061	6.16857779117774	6.24394092782129	6.10290325637439	6.02408413311783	5.98532772611298	6.06582963574162	6.24277829258195	6.03157347903882	6.20852768975452	6.20249047978606	6.11166319934759	6.05336350299513	6.16602282177224	6.04070309724304	6.17865165327545	6.00678300794578	6.10314246852152	6.03616856801635	6.17005266717095	6.11967448371694
negFT16625h	4.53023256254038	4.56505247958463	4.41770754930066	4.67249814863232	4.59845678946784	4.81613843863119	4.74492710685828	4.84444506024553	4.59198150924414	4.6573293687743	4.62436015054456	4.46217644087663	4.62922271442649	4.67251795681001	4.49290422286906	4.68426985557	4.52684048230958	4.95728816360133	4.7361169526675	4.52849412511187	4.99180568374445	4.46675201640735	4.77609048369772	4.74837832001393	4.5290687799266	4.63367474240676	4.72888059186251	4.76540846511821	4.56283107878725	4.65012838823461	4.66897215526503	4.68765397889621	4.67331802826351	4.67337871343943	4.58448863458189	4.73781249594115	4.69213816024086	4.85749163818424	4.66952639942328	4.94072604197971	4.77351476893129	4.69292751664375	4.63884217159009	4.60227735601889	4.64214240434081	4.84549690338967	4.58035511758236	4.78687064788024	4.50573677444707
negFT16717h	6.30269900419159	6.36344025083922	6.17844576385779	6.36078018099798	6.4422647349266	6.57187785125932	6.51674076349023	6.34381844932486	6.28155630794388	6.53344386714067	6.22319148790901	6.23828120652162	6.43208347528868	6.24215021984842	6.32729207818671	6.36747922595838	6.09704454879544	6.41596932758198	6.31346180814406	6.17296418847525	6.55497696868987	6.14602936694207	6.33325974442804	6.27226769734291	6.23259862978396	6.29279547679863	6.5617140439356	6.19598662250992	6.25010281288832	6.41036936466679	6.46044478666167	6.4570434164932	6.3295579930097	6.25907390723981	6.13417010861745	6.40728958036012	6.17509236160988	6.44859015302027	6.27909094335971	6.73192052661673	6.34076125035173	6.18444286649947	6.15556548753771	6.32667917721636	6.29315380504333	6.43989085920368	6.31529917836133	6.46128422896968	6.22244713015426
negFT16721h	3.65808935465065	3.66759005381317	3.52108287643652	3.63998772390827	3.65552861695168	4.00684737087663	3.94766336320921	3.49768620226694	3.51238946048027	4.08783116810975	3.17366366505192	3.21154582090384	3.82341849574839	3.46734987922284	3.61149660606988	3.51071421174106	3.00023708493816	3.89968047297363	3.44057066834643	3.25300066227162	4.05152604161113	3.25050869713963	3.58884812194897	3.27084507178225	3.11060829222363	3.37614849607463	3.59445384136358	3.71405416476618	3.0788353382521	3.67137082773822	3.96986350418644	3.76672564862884	3.57358545170594	3.50329438294424	3.21191703166123	3.78867942175758	2.0572162583847	3.8378813059297	3.54986895277439	3.84217521075943	3.71498164116435	2.95208240452544	3.17181659441868	3.71575809385442	3.42451949305683	3.77128659135324	3.47740023081662	3.88452661413115	3.45701089047416
negFT16819h	6.54237019950389	6.53526984425709	6.43914810592015	6.58492948123958	6.71657953495704	6.63913399553003	6.64601796695894	6.58442094301602	6.53807482008821	6.68849341185885	6.51932775540543	6.49134775504813	6.58942391709737	6.56159815090967	6.54183668018387	6.60363201864898	6.40516395293874	6.73454926552691	6.58615648502114	6.5050842007568	6.75293216652776	6.49577630079763	6.55018787533464	6.57533268404694	6.57599156572052	6.53306251405595	6.75076882199185	6.50877878058413	6.53006245593235	6.54809607636229	6.66048153584779	6.63625545690629	6.54810808174841	6.57980229969835	6.46280481410993	6.65001372659861	6.53464092909286	6.61176469300275	6.53407781720399	6.75273936510319	6.56876632789559	6.52642478862172	6.42848239900634	6.53071888549958	6.55573936083451	6.62133018661418	6.59018306118182	6.6432382131165	6.51954103663599
negFT16929h	4.01312914589827	3.37544696641875	3.85425119823949	4.36108273346837	2.25800262392562	3.68043705949807	4.18614993814262	3.9641948839742	3.87457334687849	4.17401733500217	4.01521816524451	3.6090503814698	3.81067918413616	3.54410179438645	4.21270921635283	4.21569872704869	1.98400448829876	4.58200004094628	4.07709457293629	4.10253305640496	2.22877587549724	3.7109720634479	3.09700519018396	3.98255990298146	2.04922192262382	3.88137945587856	3.806929075511	4.26939632967725	4.22160068491887	4.06133738859721	3.86832893131994	4.06631032541562	3.91217727429326	2.09496676042687	3.66168108864328	4.00857132241405	3.67425334876622	3.61366775866596	4.13334637322033	2.30456379991422	3.94549370756921	3.51256646331039	3.92489964358446	4.10070688392457	3.84337676360372	3.93910398438106	3.80775312041378	3.08628017517901	4.09873341229043
negFT17007h	4.30098130165273	4.20837665658468	4.01251860453794	4.40365442002978	4.35326260608098	4.71614692225404	4.6949549421435	4.3518768898292	4.2455846885931	4.79159873605473	4.21287954941056	4.31480001726599	4.51917820001223	4.24245422341215	4.24988956755982	4.39182749210506	3.83818368187303	4.35208521670629	4.24952222080364	4.25205061122381	4.71862863818165	4.12866987512461	4.58685904014699	4.25738353080868	4.08633601578312	4.26401274919355	4.63107415082456	4.41964877344797	4.20183070371717	4.36035971756731	4.47753488547111	4.44255274250014	4.42882574009367	4.22789169032151	3.97216390727969	4.48754993300786	3.96827564276426	4.48226246664248	4.36132712949271	4.95904167967795	4.39734454928126	4.09062734073966	4.10407267435273	4.36422952169438	4.32404900176348	4.53869655625541	4.2992411925018	4.47605713478506	4.17717434949676
negFT17008h	4.39286443381077	4.3690243009965	4.26064867070312	4.49718174436798	4.38310967249249	4.2371907343935	4.49956242857916	4.32125139587352	4.2830386891177	4.47605200540765	4.25469114618137	4.24508984139541	4.31843433520785	4.17664654481232	4.42246091082018	4.46158486314289	4.09882363660944	4.54717506927645	4.34794937767075	4.27557188358525	4.16513230104071	4.2067657776542	4.24983291077597	4.1992259026622	4.21654718905432	4.25816975579824	4.52479639843283	4.28548232900054	4.3770837818795	4.38663668790271	4.45964902346912	4.46027370260281	4.27382185430919	4.15880489877957	4.16410268193123	4.32804307127153	4.1507204568567	4.27980419425693	4.33407188209405	4.25667302503996	4.17555097338787	4.15040672586039	4.13973256032079	4.27805324705072	4.28583966578656	4.30028044278641	4.32625339978454	4.26062819068912	4.31510363063582
negFT17079h	3.79066862831582	3.80628664716868	2.83480823745498	3.86738933367369	3.94848266627048	4.1858612638525	3.8086151968933	4.06486100445076	3.8621647936393	3.84825674116695	3.79139998013277	3.74441063543115	3.97791710147736	3.83497434847444	3.35460582632063	3.85425860549858	3.61084679586653	3.97219980002777	3.92133986924892	3.70657705496756	4.18784900328982	3.60182460136375	4.0010120512242	3.89527651123717	3.8304076431063	3.81090485865124	3.74514892017722	3.49405053903855	3.77457165320655	3.95490315689451	3.63481687919364	3.88628622093032	3.9386898782134	3.74412173993668	3.69957270564241	3.72853578140704	3.7892073950967	4.10490336074692	3.65767037429204	4.29858201336754	3.98510259794058	3.83769164385093	3.70126478216203	3.55333643965036	3.85545337227957	4.078156276891	3.92941765294304	4.05148677266646	3.61354444829434
negFT17082h	4.31981763625943	4.3699649084008	4.31916423495372	4.40999027423511	4.41017785015353	4.71226060191924	4.61884949093549	4.36387098822218	4.33778081214869	4.71347689759805	4.29776136969844	4.35869203624868	4.45698567501555	4.23854586085372	4.37041793127854	4.40306693927722	4.19223991046105	4.17147055449938	4.27577513865458	4.24519314668487	4.67777671975194	4.21227704777795	4.54341363200366	4.30918950196013	4.22674027180742	4.30287183320251	4.58026621480874	4.41162257730107	4.25841229080323	4.40999656574151	4.42912201065662	4.49591048469639	4.37489517631013	4.27466608560604	4.13306838528379	4.4758073223418	4.19783658807557	4.55401323916229	4.3769905047084	4.88847937171495	4.41328803955052	4.25719867877023	4.22742083177346	4.45478391956201	4.33293843357648	4.46816720433074	4.32548245193225	4.54910684840577	4.31222772281294
negFT17083h	4.29552878660657	4.19878276779668	4.34616703097899	4.4807294011767	4.3642357939195	4.271913380551	4.49536308844012	4.50464614654742	4.34457483529759	4.57020917334141	4.42927904321172	4.34453919841327	4.28215687896675	4.48125430573533	4.43436451873083	4.42889827517476	4.36612772478853	4.92349501734128	4.49553047124734	4.45071702950539	4.36877300394323	4.48345215685544	4.43022848293798	4.54467361247719	4.45342536326485	4.41073733188543	4.48520311999521	4.60421872443445	4.38977440623794	4.28274599522252	4.40885221161931	4.24223172979935	4.39796111963837	4.44485188921353	4.45436740095194	4.62357862995916	4.51098211120815	4.45051591100885	4.6127644887788	4.30197930596133	4.41480714832014	4.52424026262809	4.42583056695455	4.51631009217655	4.48490221846947	4.50925255314181	4.43060970080649	4.3738864283705	4.51048225534482
negFT17157h	4.61028202698155	4.73784259384496	4.47863231644976	4.87133787361114	4.74073746226866	4.80944978041582	4.76109094817677	4.97314429426389	4.80179073805656	4.83358472120173	4.80813339785291	4.57566444469235	4.69056241060767	4.80169102747465	4.6477232972434	4.83888050199509	4.68216673802446	5.05667404436455	4.91022405435228	4.59872499708474	4.70443071717195	4.66915354957036	4.68976099243075	4.89573655322867	4.73342901920511	4.83020651430487	4.79303622601302	4.68573476984259	4.78592664187047	4.7540606731665	4.70470701252295	4.66793583805675	4.84512342162155	4.75806938592455	4.74074719177887	4.86984912788015	4.85688305303795	4.92630120718625	4.81351124290267	4.79872533285544	4.86759259780315	4.85734050122445	4.71988635648498	4.69910034720371	4.78843150584756	4.96251467739795	4.78403227442464	4.84809590186394	4.68380075545528
[truncated: 69 more rows]
[truncated: 249 more columns]

## Sheet: SD2Dmacaque_lipids
Supplementary Data 2D:
Annotated HRMS macaque brain lipids used in the main analysis. The last column indicates the corresponding human peak ID listed in Supplementary Data 2A.
Peak ID	Lipid Class	Lipid Species	Fragmentation	Ion Type	Mass To Charge Ratio	Retention Time	Human Peak ID
posFT06595m	CAR	CAR 14:0	CAR (14:0)	M+H	372.313078449283	1.97640062967937	posFT07702h
posFT07658m	CAR	CAR 16:1	CAR (16:1)	M+H	398.327594848695	2.24800605773925	posFT08988h
posFT07927m	Cholesterol	Cholesterol		M+NH4	404.390126487736	5.47056376139323	posFT09286h
[truncated: 391 more rows]

## Sheet: SD2Emacaque_samples
Supplementary Data 2E:
[truncated: 114 more rows]

## Sheet: SD2Fmacaque_intensities
Supplementary Data 2F:
[truncated: 397 more rows]
[truncated: 63 more columns]

[truncated: 5 more sheets: SD2GMRM_lipids, SD2HMRM_human_samples, SD2IMRM_human_intensities, SD2JMRM_macaque_samples, SD2KMRM_macaque_intensities]
