# Supplementary material for: Lipidome atlas of the adult human brain
Source: Nat Commun. 2024 May 25;15:4455. doi: 10.1038/s41467-024-48734-y (PMC11127996; doi:10.1038/s41467-024-48734-y)
Supplement: Supplementary file 6 — Dataset 3 [file 41467_2024_48734_MOESM6_ESM.xlsx]

## Sheet: SD3AGO_categories
Supplementary Data 3A:
Gene Onthology (GO) term enrichment in genes associated with lipid categories. Hypergeometric enrichment p-value was calculated, one-sided, BH-corrected.
Lipid category	Term ID	GO Term Description	p-value	BH adjusted p-value	geneID	Gene Count	GO Category
myelin+	GO:0071203	WASH complex	0.00114554870910172	0.0202380271941304	829/9897/23317/23325/51019/253725/374666/387680	8	CC
myelin+	GO:0033270	paranode region of axon	0.00268589246818959	0.041519421070764	4099/22933/23114/23136/23303/57165/57471/400746	8	CC
myelin+	GO:0032060	bleb assembly	0.00115829747968013	0.0365874918184677	2012/2013/2014/4638/5376/6093/54443/196527	8	BP
myelin+	GO:0072643	interferon-gamma secretion	0.00159522042199066	0.0453498377108774	25/914/2150/2625/3965/10312/10859/11118/11119/80149	10	BP
myelin+	GO:0032069	regulation of nuclease activity	0.00035647140455061	0.0150931509586322	1663/1676/3001/3146/3303/4869/4938/4939/4940/6059/6917/7009/23411	13	BP
myelin+	GO:0090322	regulation of superoxide metabolic process	8.61687707053769e-05	0.00463448253253243	54/655/683/1535/1719/2150/2773/2950/3684/3689/4780/6647/6850/7040/7305/23334/26574/64581	18	BP
myelin+	GO:0006968	cellular defense response	6.11163253143411e-05	0.00371645808012952	1234/1524/3135/3688/3959/4283/4332/4688/5551/5970/6693/7305/7369/7716/8915/9436/10288/10312/10578/10871/653361	21	BP
myelin+	GO:0042611	MHC protein complex	2.2292462689593e-13	1.6541007315678e-10	567/972/3105/3106/3107/3108/3109/3111/3112/3113/3115/3117/3118/3119/3122/3123/3125/3126/3127/3133/3134/3135/3136	23	CC
myelin+	GO:0042398	cellular modified amino acid biosynthetic process	0.00129660911174576	0.0392931796808234	34/223/471/1719/2593/2618/2628/2678/2679/2687/2729/4258/4780/5351/8985/10588/26873/55748/57571/81490/200895/376497	22	BP
myelin+	GO:0043209	myelin sheath	3.93391478901989e-05	0.0011675859093811	302/760/1267/2064/2934/3320/3688/4099/4155/4642/5354/5375/5376/6810/6900/22933/51090/57165/57471/64398/83700/153562/256987/400746	24	CC
myelin+	GO:0006911	phagocytosis, engulfment	0.000465314647923329	0.0183968771397502	199/718/1793/2150/2207/2209/2213/2624/2934/3501/3543/3673/3684/3689/4481/4627/11314/54209/55113/55198/84466/94134/196527	23	BP
myelin+	GO:0099024	plasma membrane invagination	0.00100310498926783	0.0330858385962926	199/387/718/1793/2150/2207/2209/2213/2624/2934/3501/3543/3673/3684/3689/4481/4627/11314/54209/55113/55198/84466/94134/112574/196527	25	BP
myelin+	GO:0005902	microvillus	0.00283692000731741	0.0429590743965208	362/538/583/760/949/960/1267/1515/3384/3685/4478/4640/4646/5154/5420/5962/6555/6693/7040/7412/10083/10630/23114/23303/25932/51181/51741/90410/150696	29	CC
myelin+	GO:0000786	nucleosome	7.80455820621155e-06	0.000361936386813061	3010/3013/3014/3017/3018/3020/3021/5620/6654/6655/7994/8290/8329/8330/8334/8336/8338/8340/8341/8342/8343/8344/8345/8346/8348/8349/8351/8352/8355/8358/8969/8970/55766/85235/94239/128312/132243/333932/440093/653604/723790	41	CC
myelin+	GO:0042035	regulation of cytokine biosynthetic process	1.85159912263729e-06	0.000208566920040465	177/920/942/972/1524/1536/2302/2625/3162/3315/3552/3625/3635/4790/5663/5724/5788/5970/6693/6850/7072/7096/7098/7189/7305/7538/8915/9261/9314/10148/10333/10644/10859/51465/51738/59307/64170/64581/115650/161882/246778	41	BP
myelin+	GO:0042089	cytokine biosynthetic process	3.11049183158639e-06	0.000314739597196115	177/920/942/972/1524/1536/2302/2625/3162/3315/3552/3606/3625/3635/3665/4790/5663/5724/5788/5970/6693/6850/7072/7096/7098/7189/7305/7538/8915/9261/9314/10148/10333/10644/10859/51465/51738/59307/64170/64581/115650/161882/246778	43	BP
myelin+	GO:0042107	cytokine metabolic process	3.11049183158639e-06	0.000314739597196115	177/920/942/972/1524/1536/2302/2625/3162/3315/3552/3606/3625/3635/3665/4790/5663/5724/5788/5970/6693/6850/7072/7096/7098/7189/7305/7538/8915/9261/9314/10148/10333/10644/10859/51465/51738/59307/64170/64581/115650/161882/246778	43	BP
myelin+	GO:0046718	viral entry into host cell	5.62047761436938e-05	0.00353202645871423	325/920/942/949/950/972/975/1234/1604/2934/3303/3304/3416/3673/3678/3685/3688/3693/3695/3916/3965/4179/4684/4864/6404/6510/6575/7405/7726/7852/8519/8673/10332/10410/10475/10581/11059/11060/55223/81603/83737/85363/286827	43	BP
myelin+	GO:0003158	endothelium development	0.000558093335314313	0.0209548252316129	302/387/388/1286/2150/2246/2303/2701/3397/3516/3551/3687/3791/4301/4478/4851/4855/5175/5629/5906/5908/5962/6093/7082/7122/7422/7716/7852/8985/9294/9414/10630/23493/28514/30061/54345/57493/60484/64321/80781/81575/81792/153562	43	BP
myelin+	GO:0044815	DNA packaging complex	2.33282706844717e-06	0.000115397178985853	3010/3013/3014/3017/3018/3020/3021/5620/6654/6655/7994/8290/8329/8330/8334/8336/8338/8340/8341/8342/8343/8344/8345/8346/8348/8349/8351/8352/8355/8358/8969/8970/9918/10051/10592/23397/55766/85235/94239/128312/132243/333932/440093/653604/723790	45	CC
myelin+	GO:0002474	antigen processing and presentation of peptide antigen via MHC class I	3.16783816963596e-08	1.15960243107558e-05	567/811/1535/1536/2207/2209/2210/2923/3105/3106/3107/3133/3134/3135/3136/3416/3551/3685/3693/4012/4688/5684/5689/5690/5692/5696/5698/5699/5701/5705/5716/5720/6890/6891/8673/8773/9341/9554/10427/10437/22872/23198/51128/55080/64167/653361	46	BP
myelin+	GO:0060333	interferon-gamma-mediated signaling pathway	2.10441572633369e-11	1.79476598374459e-08	567/960/2209/2210/2634/3105/3106/3107/3113/3115/3117/3118/3119/3122/3123/3125/3126/3127/3133/3134/3135/3136/3394/3459/3660/3663/3665/3716/4261/4502/4684/4938/4939/4940/5724/6672/6772/7412/7726/10379/10437/10475/53840/54625/55223/81603/83666/84166/85363	49	BP
myelin+	GO:1903555	regulation of tumor necrosis factor superfamily cytokine production	7.54116084179657e-06	0.000674361701446353	54/177/706/914/942/945/1524/1535/1536/1660/2207/2950/3066/3133/3146/3315/3459/3965/5443/5663/5724/5777/5781/5788/6693/6850/7096/7097/7098/7305/7538/7855/8737/8772/9261/10859/11213/23208/23405/23547/23586/26137/51465/51738/54209/54440/55829/58515/64115/64135/64170/64581/80149/84868/197358	55	BP
myelin+	GO:0045335	phagocytic vesicle	2.97509671754721e-09	7.3584058814001e-07	538/567/811/1182/1535/1536/1785/2317/2923/2934/3105/3106/3107/3133/3134/3135/3136/3685/3693/3799/3916/3920/4218/4688/5289/5868/5906/6556/6810/6814/6850/6890/6891/7096/7097/7405/7454/7879/8673/8773/8992/9230/9341/9367/9482/9554/10312/10333/10435/10578/10890/23208/23545/51552/51762/55198/55647/84329/122618/219972/252983/653361	62	CC
myelin+	GO:0032993	protein-DNA complex	8.33784823899418e-05	0.00213333910114955	142/1649/2353/2959/2963/3010/3013/3014/3017/3018/3020/3021/3087/3728/4149/4172/4780/4800/4801/4869/5356/5422/5424/5620/5813/5927/6654/6655/6667/6670/7994/8290/8329/8330/8334/8336/8338/8340/8341/8342/8343/8344/8345/8346/8348/8349/8351/8352/8355/8358/8969/8970/9705/23512/25913/51176/55766/57804/84296/85235/94239/128312/132243/333932/440093/653604/723790	67	CC
myelin+	GO:0050900	leukocyte migration	6.16297068564192e-05	0.00371645808012952	102/177/199/347/387/683/719/811/914/960/962/972/975/1230/1234/1236/1240/1278/1435/1441/1524/1880/1908/2059/2150/2207/2241/2302/2321/2335/2625/2683/2734/2833/2995/3146/3162/3543/3554/3635/3655/3672/3673/3678/3683/3684/3685/3687/3688/3689/3695/3965/4099/4267/4283/4323/4478/4627/4973/5142/5175/5473/5724/5777/5781/6093/6347/6352/6372/6387/6404/6558/6566/6654/6693/6850/7040/7369/7412/7422/7423/7424/75…	120	BP
myelin+	GO:0098542	defense response to other organism	2.97537719295667e-07	5.07514338341466e-05	54/329/920/944/1535/1660/2150/2207/2597/2634/2635/2896/3133/3394/3428/3429/3433/3439/3441/3449/3455/3501/3516/3543/3566/3588/3660/3663/3665/3669/4069/4283/4938/4939/4940/5094/5473/5544/5551/5611/5654/5788/5970/6039/6059/6156/6170/6372/6407/6502/6556/6693/6772/6850/7040/7097/7098/7100/7110/7353/8343/8344/8346/8349/8519/8772/8970/9255/10146/10241/10269/10333/10379/10410/10475/10578/10581/10622/1085…	129	BP
myelin+	GO:0002250	adaptive immune response	1.20265594104917e-12	4.29980429843033e-09	177/214/325/567/695/712/713/714/717/718/730/915/920/942/962/972/975/1075/1520/1604/1880/2013/2207/2210/2213/2302/2625/2956/3004/3105/3106/3107/3108/3109/3111/3112/3113/3115/3117/3118/3119/3122/3123/3125/3126/3127/3133/3134/3135/3136/3146/3329/3426/3439/3441/3449/3501/3543/3554/3566/3572/3606/3635/3665/3903/4092/4179/4791/5551/5777/5788/6556/6693/6850/6885/6890/6891/7040/7133/7189/7454/7462/7535/7…	137	BP
myelin+	GO:0005925	focal adhesion	1.22334018609916e-08	2.26929604521393e-06	102/214/308/387/388/391/567/667/811/824/847/950/960/975/976/1265/1464/1465/1495/1535/1601/1785/2017/2037/2195/2317/2318/2321/2768/2923/2934/3190/3303/3304/3309/3313/3315/3371/3482/3611/3655/3660/3672/3673/3678/3685/3688/3689/3693/3695/3696/3716/3728/3936/3987/4162/4179/4267/4323/4478/4627/4869/4921/5094/5216/5239/5328/5329/5479/5501/5756/5782/5788/5829/5898/5962/6143/6156/6175/6181/6203/6207/6209…	146	CC
myelin+	GO:0002521	leukocyte differentiation	3.30205047374957e-08	1.15960243107558e-05	25/142/177/302/325/387/399/538/567/632/677/678/695/714/760/841/861/864/865/914/915/920/942/944/972/975/1021/1230/1236/1435/1436/1880/1945/2064/2124/2150/2207/2213/2302/2323/2353/2624/2625/3059/3087/3111/3135/3146/3428/3439/3441/3449/3516/3566/3606/3635/3665/3688/3707/3930/3955/3965/4055/4066/4092/4179/4242/4286/4323/4627/4773/4860/5075/5336/5663/5777/5788/5925/6194/6237/6647/6654/6670/6688/6693/6…	154	BP
myelin+	GO:0042119	neutrophil activation	4.511035543157e-12	6.73272054816182e-09	12/30/47/102/175/221/272/302/387/391/410/427/567/683/718/719/847/945/960/968/976/1075/1265/1315/1476/1520/1535/1536/1604/1654/1727/1915/1992/2150/2207/2212/2213/2215/2357/2444/2512/2519/2683/2720/2760/2799/2896/2934/2950/2992/3136/3146/3303/3304/3310/3320/3417/3482/3606/3615/3683/3684/3685/3687/3689/3728/3837/3903/3916/3920/4069/4125/4332/4790/4860/4973/5049/5175/5265/5269/5328/5329/5337/5473/561…	170	BP
myelin+	GO:0043299	leukocyte degranulation	1.44047045173545e-12	4.29980429843033e-09	12/30/47/102/164/175/221/272/302/387/391/410/427/567/683/695/718/719/847/945/960/968/976/1075/1265/1315/1476/1520/1535/1536/1604/1654/1727/1915/1992/2150/2207/2212/2213/2215/2241/2294/2357/2444/2512/2519/2624/2683/2720/2760/2799/2896/2934/2950/2992/3134/3136/3146/3162/3303/3304/3310/3320/3417/3482/3566/3615/3683/3684/3685/3687/3689/3728/3837/3903/3916/3920/3965/4069/4125/4332/4790/4860/4973/5049/…	183	BP
myelin+	GO:0002444	myeloid leukocyte mediated immunity	2.99349730915384e-12	5.95705964521614e-09	12/30/47/102/175/221/272/302/387/391/410/427/567/683/695/718/719/847/945/960/968/976/1075/1265/1315/1476/1520/1535/1536/1604/1654/1727/1915/1992/2150/2207/2212/2213/2215/2241/2294/2357/2444/2512/2519/2624/2683/2720/2760/2799/2896/2934/2950/2992/3133/3136/3146/3162/3303/3304/3310/3320/3417/3482/3566/3615/3683/3684/3685/3687/3689/3728/3837/3903/3916/3920/3965/4069/4125/4332/4790/4860/4973/5049/5175…	187	BP
myelin-	GO:0099059	integral component of presynaptic active zone membrane	0.00511857393315009	0.0340906962926307	490/776/1008/2823/9378/27020/79414	7	CC
myelin-	GO:0098962	regulation of postsynaptic neurotransmitter receptor activity	0.00162275065887869	0.0282279696679718	4884/4885/6714/9456/23467/254263/729993	7	BP
myelin-	GO:0098945	intrinsic component of presynaptic active zone membrane	0.00676628526032188	0.0414434972194715	490/776/1008/2319/2823/9378/27020/79414	8	CC
myelin-	GO:0099092	postsynaptic density, intracellular component	0.00676628526032188	0.0414434972194715	29/1496/1741/5662/6792/10458/26115/80758	8	CC
myelin-	GO:0099091	postsynaptic specialization, intracellular component	0.00550352184702337	0.035956342733886	29/1496/1741/5662/6714/6792/10458/26115/80758	9	CC
myelin-	GO:0099010	modification of postsynaptic structure	0.000877120120450289	0.0175516029697098	1496/4628/5217/6453/8936/9912/10458/11346/79012	9	BP
myelin-	GO:0099171	presynaptic modulation of chemical synaptic transmission	1.20597290838217e-05	0.000408389523945037	776/783/1020/1268/5579/5582/6857/25837/28964/57449	10	BP
myelin-	GO:0031281	positive regulation of cyclase activity	0.00130648518389963	0.0239647907290306	136/775/776/1816/2979/3208/4843/5957/6786/9495	10	BP
myelin-	GO:0051349	positive regulation of lyase activity	0.00130648518389963	0.0239647907290306	136/775/776/1816/2979/3208/4843/5957/6786/9495	10	BP
myelin-	GO:0098664	G protein-coupled serotonin receptor signaling pathway	0.00130648518389963	0.0239647907290306	1128/1131/3269/3274/3350/3354/3355/3356/3361/11255	10	BP
myelin-	GO:0099590	neurotransmitter receptor internalization	0.00303478723238228	0.04631489954913	1759/1948/3208/6616/10368/10369/23237/50632/59283/64854	10	BP
myelin-	GO:0006688	glycosphingolipid biosynthetic process	0.00168431454389725	0.0291115165069081	2583/7357/8707/8708/9215/9331/9334/29906/30815/51046/81849	11	BP
myelin-	GO:0061718	glucose catabolic process to pyruvate	0.00246749031029992	0.0396669860838384	226/2026/2821/3098/5213/5214/5223/5230/5315/7167/283209	11	BP
myelin-	GO:0098877	neurotransmitter receptor transport to plasma membrane	4.66081387169092e-06	0.000176647932368789	5602/6616/6809/9912/10815/22883/23426/27065/80852/112755/116841/160622	12	BP
myelin-	GO:0098969	neurotransmitter receptor transport to postsynaptic membrane	4.66081387169092e-06	0.000176647932368789	5602/6616/6809/9912/10815/22883/23426/27065/80852/112755/116841/160622	12	BP
myelin-	GO:1903540	establishment of protein localization to postsynaptic membrane	1.06510075037902e-05	0.000371681194781655	5602/6616/6809/9912/10815/22883/23426/27065/80852/112755/116841/160622	12	BP
myelin-	GO:1905606	regulation of presynapse assembly	0.00138219987345312	0.0251921333623319	4916/6622/7476/9378/9746/22865/26280/78999/79414/145581/147381/347730	12	BP
myelin-	GO:0099174	regulation of presynapse organization	0.00199032887408706	0.0333246316239297	4916/6622/7476/9378/9746/22865/26280/78999/79414/145581/147381/347730	12	BP
myelin-	GO:0140115	export across plasma membrane	0.00280096563954033	0.0436782734471098	476/478/480/495/3738/3752/4878/6546/6548/9992/30819/343450	12	BP
myelin-	GO:0106030	neuron projection fasciculation	2.46226766319523e-05	0.000782864324248127	1268/1954/2042/2043/2049/2909/4897/8851/10371/55079/55118/57463/152330	13	BP
myelin-	GO:0007190	activation of adenylate cyclase activity	0.00112422778092948	0.0213752677417257	107/108/116/136/153/808/1394/1812/1816/5032/7434/10486/59350	13	BP
myelin-	GO:0006734	NADH metabolic process	0.00175867768924407	0.0301344683100114	226/2026/2821/3098/4190/5213/5214/5223/5230/5315/7167/8604/130752/283209	14	BP
myelin-	GO:0014704	intercalated disc	0.00686871935329752	0.0416985971359478	87/476/2258/3767/5058/6323/6326/6330/6546/6548/7414/7533/9472/23363/57731	15	CC
myelin-	GO:0099632	protein transport within plasma membrane	4.06873467705925e-06	0.000157333571329798	5602/6616/6809/9912/10368/10369/10815/22883/23426/27065/59283/80852/112755/116841/160622	15	BP
myelin-	GO:0099637	neurotransmitter receptor transport	4.06873467705925e-06	0.000157333571329798	5602/6616/6809/9912/10368/10369/10815/22883/23426/27065/59283/80852/112755/116841/160622	15	BP
myelin-	GO:0099054	presynapse assembly	0.00248709097571172	0.0397587197039055	1948/4916/6622/7476/9378/9746/22865/26280/53942/78999/79414/145581/147381/347730/347731	15	BP
myelin-	GO:0098686	hippocampal mossy fiber to CA3 synapse	3.7097848491936e-05	0.000353460056464834	107/793/1496/1949/2898/2901/5575/6456/6857/7781/9066/10369/10497/11069/91683/116841	16	CC
myelin-	GO:0050919	negative chemotaxis	0.00147049311486795	0.026464251875438	1946/3084/6092/6585/6586/9353/10371/10500/10501/10505/10718/23767/23768/64218/91584/654429	16	BP
myelin-	GO:0072347	response to anesthetic	0.00275493327513113	0.0430778227693319	18/1020/1268/1392/1394/1812/1816/2185/2354/2902/3208/3356/4986/5536/5581/5582/5999/6622/6863/9455/9456/84687	22	BP
myelin-	GO:0140238	presynaptic endocytosis	1.69825240124567e-05	0.000555377056704513	273/808/1020/1759/5532/5874/6453/6456/6620/6622/6804/6855/6857/6861/8867/9892/23285/23396/29993/57030/57706/114781/120892	23	BP
myelin-	GO:0120111	neuron projection cytoplasm	0.00340923650007217	0.0238646555005052	1742/2319/2898/2899/3208/3798/4133/4747/5874/6416/6792/7014/7345/7881/8120/8936/9371/10458/10947/23710/55638/57576/81565/120892/339451	25	CC
myelin-	GO:0098878	neurotransmitter receptor complex	6.5972316303285e-08	9.0514017968107e-07	1741/1742/2185/2890/2891/2897/2898/2899/2901/2902/2903/2904/9177/10368/10369/22941/50944/59283/93145/116443/118427/149111/254263/375567/402117/729993	26	CC
myelin-	GO:0099072	regulation of postsynaptic membrane neurotransmitter receptor levels	2.62318034226674e-06	0.000106471355310586	1741/1742/1759/1948/2319/3208/5602/6616/6809/9211/9912/10368/10369/10815/22883/23096/23237/23426/23732/27065/50632/59283/64854/80852/112755/116841/160622	27	BP
myelin-	GO:0099061	integral component of postsynaptic density membrane	2.08345563867616e-12	3.9701404670329e-11	107/1128/1131/1948/1949/2890/2901/2902/2903/4897/4985/5800/9746/9890/10368/10369/22865/22883/22986/27020/57497/57622/64084/64101/78999/79414/81832/145581/254263/347731/729993	31	CC
myelin-	GO:0042752	regulation of circadian rhythm	0.00328656604863872	0.0496280145022675	107/406/983/1392/1408/2063/2932/3737/4987/5563/5582/5601/5602/6096/7071/8553/8864/8945/9475/9500/9572/9575/10874/10891/23596/25819/55294/56938/220202/402055	30	BP
myelin-	GO:0099146	intrinsic component of postsynaptic density membrane	2.59320023546523e-12	4.68140884612934e-11	107/1128/1131/1948/1949/2890/2901/2902/2903/4897/4985/5800/9746/9890/10368/10369/22865/22883/22986/27020/57497/57622/64084/64101/78999/79414/81832/145581/254263/347731/401190/729993	32	CC
myelin-	GO:0099175	regulation of postsynapse organization	8.14170736174206e-05	0.00235328238541666	816/1020/1607/1627/2043/2596/2904/3706/4897/4916/6792/7476/7804/8851/8997/9378/9456/9762/9912/10152/10458/23237/23316/25791/26037/57497/57622/78999/80823/91752/120892/347730	32	BP
myelin-	GO:1905477	positive regulation of protein localization to membrane	0.00282381731340687	0.0438006519088655	637/784/1020/2042/3208/3675/3745/3767/5058/5071/5357/5534/5581/5780/6809/7532/7533/8851/9495/9747/9847/10369/23368/25999/54550/57214/57628/65267/125170/163882/285966/342667	32	BP
myelin-	GO:0099056	integral component of presynaptic membrane	1.71136519887684e-09	2.66817392370343e-08	490/776/1007/1008/1128/1131/1268/1812/1948/1949/2043/2558/2823/2901/3356/3736/3737/3738/3746/3760/4985/4986/5664/6326/6336/6506/6511/6804/8745/9066/9378/27020/57863/79414	34	CC
myelin-	GO:0035418	protein localization to synapse	1.30712195116754e-10	1.38530720861701e-08	40/1020/1742/2902/2903/3798/4868/5602/5874/6616/6809/7014/7476/8927/9211/9378/9379/9746/9912/10458/10815/22883/23096/23426/27065/27445/50944/58538/80852/112755/116841/160622/347730	33	BP
myelin-	GO:0106027	neuron projection organization	2.01807166290252e-06	8.81635429526038e-05	225/478/816/1020/1139/1627/1742/2043/2047/2049/2904/2932/3675/3706/5641/7476/7804/8851/8997/9456/9762/9912/10152/10458/22941/23237/23316/25791/26037/50944/80823/91752/120892	33	BP
myelin-	GO:0140029	exocytic process	2.35274016728345e-08	1.79529759698176e-06	815/2039/2901/3745/4878/5413/5864/5865/6616/6622/6804/6809/6812/6857/8541/8867/9545/9751/9900/10497/10814/10815/23025/26059/54536/63908/93664/112476/112755/115827/116841/376267/415117/440279	34	BP
myelin-	GO:0009582	detection of abiotic stimulus	0.000120476228843602	0.00329897348168389	24/40/778/784/801/1040/2047/2063/2782/2916/2979/3356/3736/4923/5475/5957/5995/6247/6323/6785/6863/8195/9033/9094/9397/9600/10886/23349/23596/50801/51761/55107/59335/63982	34	BP
myelin-	GO:0098889	intrinsic component of presynaptic membrane	1.21155956917661e-09	1.93286014989571e-08	490/776/1007/1008/1128/1131/1268/1812/1948/1949/2043/2319/2558/2823/2901/3356/3736/3737/3738/3746/3760/4985/4986/5664/6326/6336/6506/6511/6804/8745/9066/9378/27020/53942/57863/79414/401190	37	CC
myelin-	GO:0071322	cellular response to carbohydrate stimulus	0.00046967003212678	0.0104183007514014	150/1392/1946/2044/2281/2822/2901/3745/3767/4221/4760/4986/5019/5165/5530/5532/5563/5579/5581/5603/5798/5799/6416/6722/6770/7447/9024/9572/9854/10497/10891/26056/55107/55638/65220/65985/133308	37	BP
myelin-	GO:0043524	negative regulation of neuron apoptotic process	0.00191665295017268	0.0323569464125022	627/1745/2185/2558/2561/2562/2898/2902/3845/4208/4435/4747/4915/5071/5300/5582/5641/6376/6416/6453/6620/6622/6770/6812/7786/8831/9244/10525/10752/10891/11151/51804/55074/65018/80823/116986/128434	37	BP
myelin-	GO:0098982	GABA-ergic synapse	4.74926710651983e-15	1.01812413596019e-13	490/491/492/793/1008/1268/1812/1946/2550/2554/2556/2557/2558/2560/2561/2562/2563/2566/2567/2596/2743/3084/3751/3752/5800/8927/9378/9746/9900/22865/22883/23236/26059/27020/53942/78999/140679/145581/347730/388662/440073	41	CC
myelin-	GO:0099060	integral component of postsynaptic specialization membrane	2.75633384034284e-15	6.52015522232824e-14	107/1008/1128/1131/1145/1948/1949/2554/2556/2557/2558/2561/2890/2901/2902/2903/3361/3751/3752/4897/4985/5800/9746/9890/10368/10369/22865/22883/22986/27020/57497/57622/64084/64101/78999/79414/81832/145581/254263/347730/347731/729993	42	CC
myelin-	GO:0098685	Schaffer collateral - CA1 synapse	2.24871641597726e-12	4.16924178746055e-11	29/107/136/153/320/815/1020/1128/1607/1948/2043/2550/2911/2915/3708/4747/5217/5530/5575/6456/6809/6853/6854/6855/7476/8927/9118/9162/9378/9590/10368/10369/10458/10815/11346/23096/27020/50944/57497/64101/134957/160622	42	CC
myelin-	GO:0031225	anchored component of membrane	5.97317078266474e-05	0.000539157257487896	1087/1944/1946/2319/2572/2675/2817/4061/4326/4978/5067/5864/5865/5874/6853/7007/7070/8000/8581/25837/51299/53942/56341/57126/66004/80328/84966/115827/130574/130576/130749/146183/146760/152330/161357/257194/284348/285704/349667/401190/503542/646627	42	CC
myelin-	GO:0051592	response to calcium ion	0.000154675842634749	0.00409819373795681	107/311/801/808/955/2039/2185/2354/2822/3208/3756/3778/4208/4761/5530/5563/5641/6262/6786/6857/6860/6861/7139/7226/8604/9066/9362/9456/10235/10369/27132/30819/57586/57699/84258/91683/121278/131034/144402/151835/341359	41	BP
myelin-	GO:0098948	intrinsic component of postsynaptic specialization membrane	3.17633676293265e-15	7.02892586894129e-14	107/1008/1128/1131/1145/1948/1949/2554/2556/2557/2558/2561/2890/2901/2902/2903/3361/3751/3752/4897/4985/5800/9746/9890/10368/10369/22865/22883/22986/27020/57497/57622/64084/64101/78999/79414/81832/145581/254263/347730/347731/401190/729993	43	CC
myelin-	GO:0060359	response to ammonium ion	2.85959761429942e-06	0.000115249839060814	18/156/445/1020/1128/1131/1139/1268/1392/1394/1729/1812/1816/2185/2354/2554/2560/2561/2562/2566/2731/2769/2782/2902/3269/3356/3747/4986/5071/5536/5581/5582/5999/6622/6863/8851/9455/9456/9475/11255/23236/84687/120892	43	BP
myelin-	GO:0099634	postsynaptic specialization membrane	1.40874974380978e-16	3.71693201635964e-15	107/491/1008/1128/1131/1145/1741/1742/1948/1949/2554/2556/2557/2558/2561/2890/2901/2902/2903/2904/2911/2915/3361/3751/3752/4897/4985/5800/9162/9746/9890/10368/10369/22865/22866/22883/22986/23237/27020/57497/57622/59283/64084/64101/78999/79414/81832/145581/254263/347730/347731/401190/729993	53	CC
myelin-	GO:0099501	exocytic vesicle membrane	4.17407836819809e-18	1.43170888029195e-16	273/525/808/1211/1212/2555/2572/3382/4985/4986/5799/5864/5865/5874/6456/6622/6804/6853/6854/6855/6857/6860/6861/7781/8224/8448/8927/9066/9143/9145/9522/9899/9900/10497/22895/23025/23312/24141/25837/55530/55784/57030/79772/84937/91683/112476/115827/116841/120892/127262/132204/133308/140679/192683/388662/440279	56	CC
myelin-	GO:0098693	regulation of synaptic vesicle cycle	3.3488165991532e-15	6.4297088846345e-13	107/136/320/488/776/783/808/815/1020/1268/1759/1812/2259/2901/2932/3356/5217/5413/5532/5575/5579/5582/5864/5865/6622/6804/6812/6853/6855/6857/6860/7476/8851/8927/9024/9162/9378/9515/9581/9699/9783/10497/10814/10815/11069/22999/23413/28964/57030/63908/112755/114781/116443/120892/140730	55	BP
myelin-	GO:0099173	postsynapse organization	1.28423600877441e-07	7.73650808233258e-06	87/816/1020/1139/1607/1627/1741/1742/2043/2047/2049/2119/2596/2743/2904/3675/3706/4628/4747/4897/4916/5641/6712/6792/7476/7804/8831/8851/8997/9118/9378/9379/9456/9722/9758/9762/9912/10152/10458/22866/22941/23237/23316/25791/26037/50944/57497/57622/64101/78999/80823/91752/120892/347730/375323	55	BP
myelin-	GO:0099055	integral component of postsynaptic membrane	1.30815715109584e-16	3.58958322260699e-15	107/747/1007/1008/1128/1131/1145/1812/1948/1949/2043/2554/2556/2557/2558/2561/2563/2890/2901/2902/2903/3356/3361/3736/3738/3746/3751/3752/4897/4916/4985/4986/5100/5800/6546/6547/9746/9890/10368/10369/22865/22883/22986/23767/27020/57497/57622/64084/64101/78999/79414/80863/81832/145581/254263/347730/347731/729993	58	CC
myelin-	GO:0098936	intrinsic component of postsynaptic membrane	3.48622232929543e-16	8.54124470677381e-15	107/747/1007/1008/1128/1131/1145/1812/1948/1949/2043/2554/2556/2557/2558/2561/2563/2890/2901/2902/2903/3356/3361/3736/3738/3746/3751/3752/4897/4916/4985/4986/5100/5800/6546/6547/9746/9890/10368/10369/22865/22883/22986/23767/27020/57497/57622/64084/64101/78999/79414/80863/81832/145581/254263/347730/347731/401190/729993	59	CC
myelin-	GO:0110053	regulation of actin filament organization	0.00181924227460929	0.0310791747390715	119/1496/1627/2039/2185/2909/3984/4088/4771/4868/5058/5071/5217/5581/5999/6376/6548/6709/6710/6712/6863/7168/8195/8936/9353/9475/9530/10152/10458/10602/10787/11113/11151/11344/11346/23221/24142/29767/50853/50944/51466/55604/55845/56203/56776/57026/57180/57731/80115/80206/81873/84501/89848/136319/146206/342184/345456/653857	58	BP
myelin-	GO:0007626	locomotory behavior	1.85329435210668e-07	1.09344366774294e-05	18/320/460/774/793/1392/1394/1621/1742/1803/1812/1949/1958/2043/2119/2257/2571/2743/2902/2911/2915/2916/3074/3084/3251/3751/4644/4886/4923/4985/4986/4987/5071/5153/5532/5581/6323/6616/6622/7345/8322/8997/10752/22876/23230/23551/51168/51286/55074/55079/56172/56924/57144/57282/57731/93145/114781/120892/148523/257194/347730	61	BP
myelin-	GO:0099699	integral component of synaptic membrane	4.20401719733434e-21	1.92263719824757e-19	107/490/747/776/1007/1008/1128/1131/1145/1268/1812/1948/1949/2043/2554/2556/2557/2558/2561/2563/2567/2823/2890/2901/2902/2903/3356/3361/3736/3737/3738/3746/3751/3752/3760/4897/4916/4985/4986/5100/5664/5800/6326/6336/6506/6511/6546/6547/6804/8745/9066/9378/9746/9890/10368/10369/22865/22883/22986/23767/27020/57497/57622/57863/64084/64101/78999/79414/80863/81832/145581/254263/347730/347731/729993	75	CC
myelin-	GO:0099240	intrinsic component of synaptic membrane	1.61690964635627e-20	6.16222231889111e-19	107/490/747/776/1007/1008/1128/1131/1145/1268/1812/1948/1949/2043/2319/2554/2556/2557/2558/2561/2563/2567/2823/2890/2901/2902/2903/3356/3361/3736/3737/3738/3746/3751/3752/3760/4897/4916/4985/4986/5100/5664/5800/6326/6336/6506/6511/6546/6547/6804/8745/9066/9378/9746/9890/10368/10369/22865/22883/22986/23767/27020/53942/57497/57622/57863/64084/64101/78999/79414/80863/81832/145581/254263/347730/34773…	78	CC
myelin-	GO:0099643	signal release from synapse	4.28470766245031e-25	6.13034548805078e-22	107/136/320/488/774/776/783/808/815/1020/1268/1812/2571/2572/2901/2932/3356/3749/4208/5071/5217/5413/5579/5582/5799/5864/6616/6622/6804/6809/6812/6853/6854/6855/6857/6860/6861/7476/8224/8448/8497/8541/8564/8618/8825/8867/9066/9162/9256/9378/9379/9515/9581/9699/9751/9783/9900/10497/10814/10815/11255/22895/22999/23025/23396/23413/25953/26059/27445/28964/55784/63908/64130/79772/91683/93664/112476/11…	86	BP
myelin-	GO:0099504	synaptic vesicle cycle	1.14135769402562e-21	5.4433250690905e-19	107/136/273/320/488/776/783/808/815/1020/1268/1759/1812/2259/2901/2932/3356/5217/5413/5532/5575/5579/5582/5864/5865/5874/6453/6456/6616/6620/6622/6804/6809/6812/6853/6854/6855/6857/6860/6861/7476/8224/8448/8541/8618/8851/8867/8927/9024/9066/9162/9378/9515/9581/9699/9751/9783/9892/9900/10497/10814/10815/11069/22999/23025/23285/23396/23413/26059/27445/28964/29993/57030/57706/63908/91683/93664/11247…	89	BP
myelin-	GO:0007611	learning or memory	1.82913184703608e-15	4.36171731691144e-13	107/577/627/793/814/1020/1139/1268/1392/1394/1620/1621/1742/1812/1816/2258/2558/2890/2902/2903/2904/2915/2925/3064/3269/3274/3356/3675/3845/4208/4761/4835/4885/4900/4915/4923/4986/4987/5071/5153/5532/5575/5577/5582/5641/5743/6310/6326/6543/6547/6616/6722/6860/6863/7416/7432/7881/8061/8831/8867/8997/9162/9369/9378/9379/10636/10716/10769/11346/22849/22941/22986/23236/23237/23316/23542/26047/27020/2…	94	BP
myelin-	GO:0099003	vesicle-mediated transport in synapse	5.5841667519067e-23	3.55090959124023e-20	107/136/273/320/488/776/783/808/815/1020/1268/1759/1812/1948/2901/2932/3208/3356/3798/4133/5071/5217/5413/5532/5579/5582/5602/5864/5874/6453/6456/6616/6620/6622/6804/6809/6812/6853/6855/6857/6860/6861/7476/8120/8448/8541/8618/8825/8867/9066/9162/9515/9581/9699/9751/9783/9892/9900/10497/10814/10815/10947/22883/22999/23025/23237/23285/23396/23413/23426/26059/27065/27445/28964/29993/50632/57030/5770…	95	BP
myelin-	GO:0034703	cation channel complex	1.95557109799568e-28	2.30139212328234e-26	773/774/775/776/778/782/783/784/785/801/808/1741/1742/1804/2185/2281/2890/2891/2897/2898/2899/2901/2902/2903/2904/3736/3737/3738/3739/3745/3746/3747/3748/3749/3751/3752/3754/3755/3756/3760/3761/3763/3764/3767/3778/3780/3785/3786/3787/3788/5144/5524/6262/6323/6326/6327/6328/6330/6334/6336/6616/6804/6833/7223/7881/8514/8911/8913/9033/9177/9312/9472/9722/9992/10368/10369/23415/25858/26047/27012/3081…	105	CC
myelin-	GO:0150034	distal axon	1.45757847689509e-20	5.88175785382371e-19	116/793/808/1020/1128/1131/1174/1268/1395/1627/1741/2002/2043/2185/2258/2571/2596/2805/2823/2898/2899/2901/2902/3675/3736/3737/3738/3746/3747/3749/3897/4133/4628/4644/4649/4747/4885/4915/4923/4985/4986/5368/5579/5582/5798/5799/5800/5864/6453/6616/6622/6792/6809/6855/7070/7786/8514/8851/8867/9024/9162/9256/10300/10381/10409/10439/10479/10497/10814/10815/10874/11075/11344/22848/22853/22859/22941/23…	113	CC
myelin-	GO:0044089	positive regulation of cellular component biogenesis	0.00167412089891877	0.0290333148621579	40/324/575/576/577/627/637/1113/1496/1946/2047/2049/2185/2823/2909/2932/2968/3064/3273/3984/4088/4771/4868/4915/4916/5058/5217/5581/5601/6376/6714/6722/6863/7070/7168/7291/7476/7480/8061/8396/8408/8851/8936/9079/9148/9378/9475/9530/9746/9750/10152/10458/10497/10602/10615/10787/11151/11344/11346/22859/22865/22873/22883/23221/23316/23400/23767/23768/26050/51466/51548/54674/55512/55604/55845/56203/5…	110	BP
myelin-	GO:0006836	neurotransmitter transport	2.99981889728493e-24	2.86132725819361e-21	18/107/116/136/320/488/774/776/783/808/815/1020/1268/1392/1812/2030/2555/2571/2572/2901/2932/3350/3356/3382/3749/4208/4878/4923/5071/5217/5413/5579/5582/5799/5864/5865/5999/6505/6506/6511/6534/6580/6616/6622/6804/6809/6812/6853/6854/6855/6857/6860/6861/7223/7476/8224/8448/8497/8541/8564/8604/8618/8825/8864/8867/9066/9143/9162/9256/9378/9379/9515/9581/9699/9751/9783/9899/9900/10497/10814/10815/112…	112	BP
myelin-	GO:0034702	ion channel complex	2.01287940811866e-28	2.30139212328234e-26	773/774/775/776/778/782/783/784/785/801/808/1139/1145/1193/1741/1742/1804/2185/2281/2554/2555/2556/2557/2558/2560/2561/2562/2563/2566/2567/2742/2743/2890/2891/2897/2898/2899/2901/2902/2903/2904/3736/3737/3738/3739/3745/3746/3747/3748/3749/3751/3752/3754/3755/3756/3760/3761/3763/3764/3767/3778/3780/3785/3786/3787/3788/5144/5524/6262/6323/6326/6327/6328/6330/6334/6336/6616/6804/6833/7223/7881/8001/…	126	CC
myelin-	GO:0032279	asymmetric synapse	3.09722621132273e-25	1.63438244689799e-23	29/107/119/476/491/575/659/775/815/1020/1128/1131/1496/1627/1741/1742/1759/1821/1948/1949/2039/2043/2185/2596/2785/2890/2891/2898/2901/2902/2903/2904/2911/2915/2917/3708/3751/3756/4133/4897/4900/4905/4915/4985/5582/5662/5800/6009/6714/6792/6804/6853/6854/7732/7804/8224/8514/8525/8536/8825/8831/8851/8927/9148/9162/9201/9228/9229/9455/9456/9478/9495/9743/9746/9758/9762/9890/9912/10368/10369/10458/1…	135	CC
myelin-	GO:0099572	postsynaptic specialization	3.85320370136599e-28	3.77613962733867e-26	29/107/119/476/491/575/659/775/815/1008/1020/1128/1131/1145/1496/1627/1741/1742/1759/1821/1948/1949/2039/2043/2185/2554/2556/2557/2558/2561/2596/2785/2890/2891/2898/2901/2902/2903/2904/2911/2915/3361/3708/3751/3752/3756/4133/4897/4900/4905/4915/4985/5582/5662/5800/6009/6714/6792/6804/6853/6854/7732/7804/8224/8514/8525/8536/8825/8831/8851/8927/9148/9162/9201/9228/9229/9455/9456/9478/9495/9743/9746…	145	CC
myelin-	GO:0098984	neuron to neuron synapse	1.65837346212009e-27	1.42205524376798e-25	29/107/119/476/491/575/659/775/793/815/1020/1128/1131/1496/1627/1741/1742/1759/1821/1948/1949/2039/2043/2185/2596/2785/2890/2891/2898/2901/2902/2903/2904/2911/2915/2917/3708/3751/3756/4133/4897/4900/4905/4915/4923/4985/5575/5582/5662/5800/6009/6456/6714/6792/6804/6853/6854/6857/7732/7781/7804/8224/8514/8525/8536/8825/8831/8851/8927/9066/9148/9162/9201/9228/9229/9455/9456/9478/9495/9743/9746/9758/…	145	CC
myelin-	GO:0050808	synapse organization	1.99920721121311e-21	8.80112528444049e-19	40/87/119/575/576/577/627/782/783/784/785/816/1007/1020/1139/1496/1607/1627/1741/1742/1812/1821/1946/1948/2043/2047/2049/2119/2554/2555/2561/2562/2566/2596/2743/2823/2902/2904/2915/3084/3675/3706/3897/4208/4628/4644/4747/4761/4897/4915/4916/5100/5217/5300/5641/5800/5864/6092/6376/6453/6585/6620/6622/6712/6792/6853/7476/7477/7804/8404/8536/8831/8851/8927/8936/8997/9118/9148/9378/9379/9456/9722/974…	147	BP
myelin-	GO:0042391	regulation of membrane potential	2.94348620418319e-23	2.22404781402525e-20	18/40/116/153/476/478/480/488/637/773/774/775/776/783/784/785/1020/1128/1139/1145/1268/1738/1742/1812/2185/2257/2258/2259/2281/2550/2554/2555/2556/2557/2558/2560/2561/2562/2563/2566/2567/2742/2743/2805/2890/2897/2898/2899/2901/2902/2903/2904/2911/2915/2932/3736/3737/3745/3746/3747/3751/3752/3756/3760/3764/3767/3777/3778/3786/4208/4878/4897/4915/4916/4923/4985/5026/5071/5530/5774/5999/6262/6323/63…	149	BP
myelin-	GO:0098978	glutamatergic synapse	3.37536692088813e-36	7.71833902576419e-34	29/87/107/136/320/490/491/492/793/814/1008/1020/1128/1131/1268/1607/1627/1741/1742/1759/1812/1821/1948/1949/2043/2047/2185/2319/2563/2823/2890/2898/2899/2901/2902/2903/2911/2932/3084/3208/3356/3736/3738/3751/4628/4644/4884/4885/4897/4900/4916/5100/5217/5300/5518/5530/5532/5575/5577/5602/5800/6326/6336/6453/6456/6506/6511/6616/6712/6714/6792/6804/6809/6812/6854/6857/6860/7476/7781/8224/8322/8404/8…	159	CC
myelin-	GO:0050804	modulation of chemical synaptic transmission	1.42514678339801e-39	6.12315969387955e-36	18/29/107/116/136/320/488/575/627/766/773/774/776/783/784/793/808/815/816/1020/1139/1268/1392/1394/1395/1607/1627/1742/1759/1812/1816/1949/2043/2047/2185/2259/2890/2897/2898/2899/2901/2902/2903/2904/2911/2915/2916/2917/2918/2932/2983/3269/3274/3356/3706/3745/3749/3845/4208/4761/4884/4885/4889/4900/4915/4923/5071/5217/5413/5530/5532/5575/5577/5579/5581/5582/5641/5743/5864/5865/5999/6376/6543/6547/…	187	BP
myelin-	GO:0099177	regulation of trans-synaptic signaling	2.13984263284276e-39	6.12315969387955e-36	18/29/107/116/136/320/488/575/627/766/773/774/776/783/784/793/808/815/816/1020/1139/1268/1392/1394/1395/1607/1627/1742/1759/1812/1816/1949/2043/2047/2185/2259/2890/2897/2898/2899/2901/2902/2903/2904/2911/2915/2916/2917/2918/2932/2983/3269/3274/3356/3706/3745/3749/3845/4208/4761/4884/4885/4889/4900/4915/4923/5071/5217/5413/5530/5532/5575/5577/5579/5581/5582/5641/5743/5864/5865/5999/6376/6543/6547/…	187	BP
myelin-	GO:0097060	synaptic membrane	6.99277654106207e-50	4.79704470716858e-47	107/320/490/491/575/747/775/776/815/1007/1008/1020/1128/1131/1139/1145/1211/1212/1268/1496/1627/1741/1742/1759/1812/1821/1948/1949/2043/2319/2550/2554/2555/2556/2557/2558/2560/2561/2562/2563/2566/2567/2572/2742/2743/2823/2890/2891/2897/2898/2899/2901/2902/2903/2904/2911/2915/2916/2917/2918/3356/3361/3675/3736/3737/3738/3745/3746/3747/3748/3751/3752/3756/3760/3761/3778/4897/4900/4916/4985/4986/510…	202	CC

## Sheet: SD3BGO_hierarchy
Supplementary Data 3B:
Gene Onthology (GO) term enrichment in genes associated with the brain processing hierarchy. Hypergeometric enrichment p-value was calculated, one-sided, BH-corrected.
	Hierarchy Association column denotes sign of Pearson's R between lipid intensity distribution across brain regions and corresponding brain processing hierarchy level for genes, selected for analysis.
Hierarchy Association	Term ID	GO Term Description	p-value	BH adjusted p-value	geneID	Gene Count	GO Category
positive	GO:0098962	regulation of postsynaptic neurotransmitter receptor activity	0.000935673797485136	0.0435478179912874	27092/254263/729956/729993	4	BP
positive	GO:0001664	G protein-coupled receptor binding	6.58683523605662e-05	0.0478862921661316	2534/5064/343637/5173/135138/2771/79971/10672/4693/3691/183/1910/409/8324/2776/8321/5028/1901/8862/5727/285093	21	MF
positive	GO:0072001	renal system development	6.21743458316075e-08	0.000191891159135853	54475/2260/5125/5155/655/2138/2737/6662/6608/9104/3691/10247/842/4038/5156/10220/183/5950/2247/57216/28999/26508/8642/10972/2018/26108/596/9241/5727/55959/388585/100133941	32	BP
positive	GO:0001655	urogenital system development	8.58957740088866e-08	0.000191891159135853	54475/2260/5125/5155/655/2138/2737/6662/6608/9104/3691/10247/842/4038/5156/10220/183/5950/2247/57216/28999/26508/8642/10972/2018/26108/596/3400/9241/5727/6256/55959/388585/100133941	34	BP
positive	GO:0005929	cilium	9.52724142953865e-06	0.0046588210590444	57787/1258/8556/26074/7430/27285/9342/10126/51098/93233/2737/51684/135138/84223/56171/6608/79363/5156/10518/85016/122481/8573/1069/196383/219670/79819/2776/92749/144406/84229/89765/11092/146845/83659/5028/128344/84747/225689/5727/200728/79600/192668/643037	43	CC
negative	GO:0005244	voltage-gated ion channel activity	5.92799629944064e-05	0.015175670526568	23415/6324/57582/3736/3748/773/6323/9196/81033/6330/785	11	MF
negative	GO:0022832	voltage-gated channel activity	5.92799629944064e-05	0.015175670526568	23415/6324/57582/3736/3748/773/6323/9196/81033/6330/785	11	MF
