# Supplementary material for: Lipidome atlas of the adult human brain
Source: Nat Commun. 2024 May 25;15:4455. doi: 10.1038/s41467-024-48734-y (PMC11127996; doi:10.1038/s41467-024-48734-y)
Supplement: Supplementary file 8 — Source data [file 41467_2024_48734_MOESM8_ESM.xlsx]

## Sheet: Suppl.Fig.1
Supplementary Figure 1
	Chart displaying the distribution of 419 annotated HRMS lipids based on their mass spectrometric parameters: retention time and mass-to-charge ratio.
		Lipid Species	Mass To Charge Ratio	Retention Time	Lipid Class
	1	CAR 14:1	370.2966772	1.597448985	CAR
	2	CAR 14:0	372.3130918	1.981126022	CAR
	3	CAR 16:1	398.327796	2.26510671	CAR
	4	Cholesterol	404.3901104	5.471618144	Cholesterol
	5	CAR 18:1	426.3594432	2.982985687	CAR
	6	CAR 18:0	428.3751057	3.484059525	CAR
	7	Cer d36:1	548.5408739	8.435612996	Cer
	8	Cer m36:1	550.5569196	8.599564616	Cer
	9	Cer d35:1	552.5365052	7.859203593	Cer
	10	Cer m36:0	552.5724916	9.684299723	Cer
	11	Cer d36:2	564.5356983	7.534267426	Cer
	12	Cer d36:1	566.551346	8.435555267	Cer
	13	Cer d36:0	568.5698127	8.769816081	Cer
	14	Cer d38:1	576.5730359	9.75087382	Cer
	15	Cer m38:1	578.5882544	9.981241862	Cer
	16	Cer d37:1	580.5678118	9.079158529	Cer
	17	Cer m38:0	580.6042784	11.23376718	Cer
	18	Cer t36:0	584.5623344	7.809979248	Cer
	19	Cer d38:2	592.5666719	8.728452555	Cer
	20	Cer m39:1	592.6039704	10.79946187	Cer
	21	Cer d38:1	594.5838497	9.750992839	Cer
	22	Cer m40:1	606.6202412	11.64333801	Cer
	23	DG 34:1	612.5578486	9.833337402	DG
	24	Cer m41:2	618.6199463	10.95819092	Cer
	25	Cer d40:2	620.5983117	9.941614787	Cer
	26	Cer d40:2	620.5982154	10.18655599	Cer
	27	Cer m41:1	620.6358889	12.54505463	Cer
	28	Cer d40:1	622.6154972	11.41721903	Cer
	29	Cer m41:0	622.6506944	13.65806681	Cer
	30	DG 35:1	626.5737607	10.59275818	DG
	31	Cer m42:2	632.6362974	11.7680603	Cer
	32	DG 36:4	634.5423469	8.601460775	DG
	33	Cer d41:2	634.6151363	10.69940999	Cer
	34	Cer d41:2	634.6157112	11.00348104	Cer
	35	DG 36:3	636.5575853	9.128818766	DG
	36	Cer d41:1	636.6315346	12.31088308	Cer
	37	Cer m42:0	636.6665137	14.09827118	Cer
	38	DG 36:2	638.5739392	10.12287547	DG
	39	DG 36:1	640.5898167	11.40074361	DG
	40	Cer m43:2	646.6520027	12.65326742	Cer
	41	DG 37:4	648.5577829	9.262389628	DG
	42	Cer d42:2	648.6313842	11.47877502	Cer
	43	Cer m43:1	648.6673707	13.80542297	Cer
	44	Cer d42:1	650.6469849	13.17407481	Cer
	45	Cer d42:1	650.646976	11.93522034	Cer
	46	Cer m43:0	650.6823069	14.4235555	Cer
	47	Cer t41:1	652.6264061	9.981126912	Cer
	48	DG 38:5	660.5577866	8.819527181	DG
	49	Cer m44:2	660.6681449	13.32986806	Cer
	50	DG 38:4	662.5737666	9.974319458	DG
	51	Cer d43:2	662.6475423	12.34425456	Cer
	52	Cer m44:1	662.6830326	14.14666951	Cer
	53	Cer m44:0	664.6981183	14.69911397	Cer
	54	DG 38:2	666.605811	11.58090312	DG
	55	CE 18:2	666.6196199	15.2756134	CE
	56	CE 18:1	668.6343699	15.56753133	CE
	57	SM d32:1	675.5426505	5.480130005	SM
	58	Cer d44:2	676.6633061	13.17092183	Cer
	59	SM d32:0	677.5621449	5.680398814	SM
	60	Cer t43:2	678.6437783	10.22977956	Cer
	61	SM d33:1	689.5625144	5.795720418	SM
	62	DG 40:4	690.6062064	11.05812683	DG
	63	CE 20:4	690.6197604	15.07551778	CE
	64	CE 20:3	692.6350227	15.33375041	CE
	65	DG 40:2	694.6373094	13.17234497	DG
	66	HexCer d34:1	700.573649	6.466663106	HexCer
	67	SM d34:2	701.5629147	5.596826681	SM
	68	SM d34:1	703.5784274	6.145274353	SM
	69	SM d34:0	705.5932855	6.381964111	SM
	70	CE 22:6	714.621015	14.85888774	CE
	71	SM d35:2	715.5786685	5.938542684	SM
	72	SM d35:1	717.5923092	6.548968506	SM
	73	DG 42:4	718.6386332	12.41089427	DG
	74	CE 22:4	718.6511254	15.38305511	CE
	75	HexCer d36:2	726.5902088	6.633997854	HexCer
	76	HexCer d36:2	726.5896104	7.075609843	HexCer
	77	HexCer d36:1	728.6025077	7.373821004	HexCer
	78	SM d36:2	729.5936425	6.307177734	SM
	79	SM d36:1	731.6083335	6.976206462	SM
	80	SM d36:0	733.6216904	7.280187988	SM
	81	HexCer t36:2	742.5876634	6.40712382	HexCer
	82	HexCer d37:1	742.6205742	7.917946116	HexCer
	83	SM d37:2	743.6092098	6.707835897	SM
	84	SM d37:1	745.6225833	7.452904256	SM
	85	HexCer d38:1	756.6377854	8.502146403	HexCer
	86	SM d38:1	759.6396438	7.977522786	SM
	87	SM d38:0	761.6551645	8.353892517	SM
	88	HexCer d40:2	782.6556096	8.608153788	HexCer
	89	HexCer d40:2	782.6552315	8.844470723	HexCer
	90	HexCer d40:1	784.6700991	9.909807332	HexCer
	91	SM d40:2	785.6566612	8.1235672	SM
	92	SM d40:1	787.673436	9.344136556	SM
	93	SM d40:0	789.6892758	9.77759908	SM
	94	HexCer d41:2	796.6708349	9.253625488	HexCer
	95	HexCer d41:2	796.6709822	9.537587484	HexCer
	96	HexCer t40:2	798.6451424	8.452483368	HexCer
	97	HexCer d41:1	798.6871362	10.69097697	HexCer
	98	SM d41:2	799.673872	8.728049723	SM
	99	SM d41:1	801.6898909	10.09338786	SM
	100	HexCer d42:2	810.6866281	9.931539917	HexCer
	101	HexCer d42:2	810.6875987	10.29792226	HexCer
	102	HexCer t41:2	812.6658364	9.129266357	HexCer
	103	HexCer t41:2	812.6671849	8.845336914	HexCer
	104	HexCer d42:1	812.7029946	11.51650391	HexCer
	105	SM d42:2	813.6893942	9.362304688	SM
	106	HexCer t41:1	814.6825906	10.21268107	HexCer
	107	SM d42:1	815.70584	10.89604899	SM
	108	SM d42:0	817.7221152	11.38287964	SM
	109	SM t41:0	819.7009414	9.384911092	SM
	110	HexCer d43:2	824.70297	10.69136607	HexCer
	111	HexCer d43:1	826.7195166	12.40206706	HexCer
	112	SM d43:2	827.7057699	10.0812795	SM
	113	SM d43:1	829.7216423	11.75080668	SM
	114	SM t42:1	831.7005282	8.734305318	SM
	115	SM t42:0	833.7167493	10.14006958	SM
	116	PS 40:6	836.5445958	6.879920451	PS
	117	PS 40:5	838.5672084	6.979059347	PS
	118	HexCer d44:2	838.7190109	11.50221456	HexCer
	119	HexCer t43:2	840.6982524	10.21948649	HexCer
	120	HexCer d44:1	840.735314	13.23078715	HexCer
	121	SM d44:2	841.7216508	10.8498113	SM
	122	TG 50:3	846.7590908	15.30758514	TG
	123	HexCer t44:2	854.7133862	11.00679932	HexCer
	124	TG 52:6	868.745921	14.99165955	TG
	125	TG 52:4	872.7747325	15.31700541	TG
	126	TG 52:3	874.7904979	15.53442281	TG
	127	TG 52:2	876.8061659	15.7345693	TG
	128	TG 54:6	896.7761113	15.24914856	TG
	129	TG 54:5	898.7894844	15.44209849	TG
	130	TG 54:4	900.8056863	15.56737976	TG
	131	TG 56:7	922.7912608	15.30675456	TG
	132	TG 56:6	924.8070437	15.48417714	TG
	133	TG 56:5	926.8213536	15.6504893	TG
	134	TG 56:4	928.8374635	15.80293681	TG
	135	TG 58:10	944.7758564	15.0011912	TG
	136	TG 58:9	946.7911882	15.16371053	TG
	137	TG 58:8	948.8068171	15.37698059	TG
	138	TG 58:7	950.8220807	15.53425802	TG
	139	TG 58:6	952.8379213	15.66762492	TG
	140	TG 58:4	956.8679115	15.96480916	TG
	141	TG 60:12	968.7761934	14.8562851	TG
	142	TG 60:11	970.7913777	15.0469696	TG
	143	TG 60:10	972.8066889	15.27478129	TG
	144	FA 14:0	227.2002947	3.394007874	FA
	145	FA 16:1	253.2158005	3.627907817	FA
	146	FA 16:0	255.2313964	4.087412008	FA
	147	FA 17:1	267.2314166	3.945306905	FA
	148	FA 17:0	269.2470836	4.356690979	FA
	149	FA 18:3	277.2157866	3.426750183	FA
	150	FA 18:2	279.2314448	3.803337351	FA
	151	FA 18:1	281.2470599	4.237606303	FA
	152	FA 19:1	295.2628328	4.505064646	FA
	153	FA 19:0	297.2784508	4.93094101	FA
	154	FA 20:5	301.2159219	3.352740224	FA
	155	FA 20:4	303.2314689	3.761583455	FA
	156	FA 20:3	305.2472439	4.028837585	FA
	157	FA 20:2	307.2629498	4.387938944	FA
	158	FA 20:1	309.2786442	4.76383311	FA
	159	FA 20:0	311.2943932	5.239990234	FA
	160	FA 21:3	319.2631412	4.324380493	FA
	161	FA 22:7	325.2160876	3.308722178	FA
	162	FA 22:6	327.2317394	3.669673665	FA
	163	FA 22:5	329.247328	4.047589493	FA
	164	FA 22:4	331.2629768	4.233177185	FA
	165	FA 22:3	333.2786059	4.572181956	FA
	166	FA 22:2	335.2942249	4.889154053	FA
	167	FA 22:1	337.3098809	5.31519165	FA
	168	FA 22:0	339.3255116	5.935220337	FA
	169	FA 24:6	355.2630032	4.104066976	FA
	170	FA 24:5	357.2785694	4.390285746	FA
	171	FA 24:4	359.2943912	4.688699849	FA
	172	FA 24:1	365.3414235	5.991716766	FA
	173	FA 26:3	389.3415657	5.582611847	FA
	174	FA 26:1	393.3729151	6.879966227	FA
	175	LPE 16:0	452.2777268	2.733248901	LPE
	176	LPE 18:1	478.2935691	2.817022832	LPE
	177	LPE 18:0	480.3091359	3.469151306	LPE
	178	LPE 20:4	500.278086	2.341252899	LPE
	179	LPE 20:3	502.2937085	2.608840688	LPE
	180	LPE 20:3	502.2937033	2.835860697	LPE
	181	LPE 20:2	504.3094051	3.084777578	LPE
	182	LPE 20:1	506.3250619	3.485810852	LPE
	183	LPE 22:6	524.2781745	2.282596334	LPE
	184	LPE 22:5	526.2936894	2.483041	LPE
	185	LPE 22:4	528.3095265	2.917649206	LPE
	186	LPE 22:3	530.3251654	3.372408168	LPE
	187	LPC 16:1	538.3151803	2.049813716	LPC
	188	LPC 16:0	540.3308194	2.478525416	LPC
	189	LPC 16:0	540.3307819	2.666802979	LPC
	190	LPE 24:4	556.3409802	3.485906601	LPE
	191	LPC 18:2	564.3309327	2.241092936	LPC
	192	LPC 18:2	564.3308981	2.399523544	LPC
	193	LPC 18:1	566.3465158	2.742093658	LPC
	194	LPC 18:0	568.3622076	3.410633977	LPC
	195	LPC 20:4	588.3309603	2.274385325	LPC
	196	LPC 20:3	590.346578	2.541731517	LPC
	197	LPC 20:1	594.3778739	3.544351451	LPC
	198	LPC 22:6	612.3309577	2.210540517	LPC
	199	LPC 22:5	614.3465944	2.650324758	LPC
	200	LPC 22:4	616.3622865	2.850808716	LPC
	201	PE_P 32:1	672.4976689	7.011142731	PE_P
	202	PE_P 33:1	686.5132956	7.510687256	PE_P
	203	PE 32:1	688.4925709	6.551544698	PE
	204	PE_P 34:2	698.5132333	7.169961039	PE_P
	205	PE_P 34:1	700.5289149	8.021906026	PE_P
	206	PE_P 34:0	702.5482831	8.993347677	PE_P
	207	PE 34:3	712.4927822	6.116727702	PE
	208	PE_P 35:2	712.5290518	7.696370443	PE_P
	209	PE 34:2	714.5082695	6.707237244	PE
	210	PE_P 35:1	714.5448106	8.614573669	PE_P
	211	PE 34:1	716.5237342	7.445465597	PE
	212	PE_P 36:5	720.4975772	6.527320862	PE_P
	213	PC 28:0	722.4978625	5.551480103	PC
	214	PE_P 36:4	722.5131501	7.128144328	PE_P
	215	PE_P 36:3	724.5288656	7.49566803	PE_P
	216	PE_P 36:2	726.5444318	8.190706889	PE_P
	217	PE 35:2	728.5238038	7.153118896	PE
	218	PE_P 36:1	728.5605051	9.266494242	PE_P
	219	PE 35:1	730.5394856	7.963828532	PE
	220	PE 36:6	734.4770235	5.732877604	PE
	221	PC_P 30:0	734.5343533	6.635095723	PC_P
	222	PE 36:5	736.4928142	6.067011007	PE
	223	PC 29:0	736.5131318	5.858087667	PC
	224	PE_P 37:4	736.528867	7.637541707	PE_P
	225	PC_O 30:0	736.5495889	6.66888148	PC_O
	226	PE 36:4	738.5081753	6.66860199	PE
	227	PE 36:4	738.5082315	6.275914256	PE
	228	PE_P 37:3	738.5446493	8.055208842	PE_P
	229	PE 36:3	740.5239964	6.910766602	PE
	230	PE_P 37:2	740.5605598	8.746519979	PE_P
	231	PE 36:2	742.5394269	7.637660217	PE
	232	PE_P 37:1	742.5760338	9.826141866	PE_P
	233	PE 36:1	744.5553223	8.549266561	PE
	234	PG 34:2	745.5030076	5.53249588	PG
	235	PC 30:1	748.5136851	5.716245015	PC
	236	PE_P 38:5	748.528633	7.294716136	PE_P
	237	PE_P 38:5	748.5253838	6.894110616	PE_P
	238	PC 30:0	750.5294216	6.208659363	PC
	239	PE_P 38:4	750.5444598	7.821425374	PE_P
	240	PE 37:4	752.5240393	7.119257609	PE
	241	PE_P 38:3	752.5602549	8.631768799	PE_P
	242	PE_O 38:4	752.5560445	7.880045319	PE_O
	243	PE_P 38:3	752.560335	8.446740723	PE_P
	244	PE_P 38:3	752.5602955	9.083398438	PE_P
	245	PE_P 38:2	754.5761716	9.320163981	PE_P
	246	PE_P 38:2	754.5754644	9.625336202	PE_P
	247	PE_P 38:1	756.5915924	10.55562642	PE_P
	248	PE 38:7	760.492968	5.883226522	PE
	249	PC_P 32:1	760.5493703	6.802324931	PC_P
	250	PE 38:6	762.5079647	6.426330058	PE
	251	PC 31:1	762.5285907	6.047309367	PC
	252	PC_O 32:1	762.5655227	6.863286845	PC_O
	253	PE 38:5	764.5238078	6.835573324	PE
	254	PC 31:0	764.5436464	6.593410746	PC
	255	PE_P 39:4	764.5602222	8.395646667	PE_P
	256	PC_O 32:0	764.580286	7.587554932	PC_O
	257	PE 38:4	766.5392456	7.62094396	PE
	258	PE 38:4	766.5391412	7.286313375	PE
	259	PE 38:3	768.5544738	7.981209564	PE
	260	PE_P 39:2	768.5915545	9.978361003	PE_P
	261	PG 36:4	769.5028454	5.916341654	PG
	262	PG 36:4	769.5026248	5.281371053	PG
	263	PE_P 40:8	770.5134462	6.367770386	PE_P
	264	PE 38:2	770.5709087	8.640538534	PE
	265	PE_P 40:7	772.5287791	6.970402527	PE_P
	266	PE 38:1	772.5864524	9.71771342	PE
	267	PC 32:2	774.5293916	5.849216207	PC
	268	PC 32:2	774.5319932	6.175306702	PC
	269	PE 39:6	776.525023	6.849568176	PE
	270	PC 32:1	776.5447972	6.384538778	PC
	271	PE_P 40:5	776.5602924	8.631099447	PE_P
	272	PE_P 40:5	776.5596426	7.963519796	PE_P
	273	PC 32:0	778.5601936	7.019797007	PC
	274	PE_O 40:5	778.5738077	8.600990804	PE_O
	275	PE_P 40:4	778.5756944	9.00791626	PE_P
	276	PE 39:4	780.5567055	7.778527832	PE
	277	PE_O 40:4	780.5862688	9.058799235	PE_O
	278	PE_P 40:3	780.591541	10.0239268	PE_P
	279	PE_P 40:3	780.5914784	9.700280762	PE_P
	280	PE_P 40:2	782.607115	10.69210612	PE_P
	281	PE 40:8	786.5083579	6.016875203	PE
	282	PE 40:8	786.5085448	6.095985667	PE
	283	PE_P 41:7	786.542139	7.445488485	PE_P
	284	PC_P 34:2	786.5649308	6.986041768	PC_P
	285	PE 40:7	788.5236466	6.584942627	PE
	286	PC 33:2	788.5434577	6.175264994	PC
	287	PC_P 34:1	788.5812108	7.746191915	PC_P
	288	PC_O 34:2	788.5815099	7.044572957	PC_O
	289	PE 40:6	790.5389451	7.327704366	PE
	290	PC 33:1	790.5597405	6.785672506	PC
	291	PE_P 41:5	790.5763704	8.523311615	PE_P
	292	PC_O 34:1	790.5964841	7.771408081	PC_O
	293	PE 40:5	792.554765	8.03495992	PE
	294	PE 40:5	792.5584845	7.46037089	PE
	295	PC_O 34:0	792.6124289	8.764534505	PC_O
	296	PG 38:6	793.5024122	5.265169779	PG
	297	PE 40:4	794.5704484	8.364515686	PE
	298	PG 38:5	795.5172818	5.382797496	PG
	299	PE 40:3	796.5856301	8.932202148	PE
	300	PC 34:4	798.5306794	5.799591064	PC
	301	PC 34:3	800.5449773	6.000103251	PC
	302	PC 34:3	800.5449656	6.19226532	PC
	303	PC 34:3	800.5458904	6.32138265	PC
	304	PE_P 42:7	800.5601403	7.938934326	PE_P
	305	PE_P 42:7	800.5615361	7.592894745	PE_P
	306	PC 34:2	802.5602397	6.551603699	PC
	307	PE_P 42:6	802.5756831	9.049700928	PE_P
	308	PE_P 42:6	802.5755686	8.54648234	PE_P
	309	PE_O 42:7	802.5761831	8.055765279	PE_O
	310	PC_O 35:2	802.595379	7.520885213	PC_O
	311	PC 34:1	804.5756954	7.228266144	PC
	312	PE_O 42:6	804.5906928	8.898475138	PE_O
	313	PE_O 42:6	804.5892388	9.11882019	PE_O
	314	PC 34:0	806.5915126	8.053466543	PC
	315	PE_P 42:4	806.6064851	10.06404165	PE_P
	316	PE_P 42:3	808.6220278	10.8982961	PE_P
	317	PE 42:10	810.5081657	5.93320109	PE
	318	PE 42:9	812.5241216	6.460215251	PE
	319	PE 42:9	812.5246538	6.209049479	PE
	320	PC 35:4	812.542621	6.125085449	PC
	321	PC_O 36:4	812.5802332	6.986295573	PC_O
	322	PE 42:8	814.5395712	6.685447184	PE
	323	PC 35:3	814.5597473	6.359167735	PC
	324	PC_P 36:2	814.5968907	7.937885793	PC_P
	325	PE 42:7	816.5545247	7.428026326	PE
	326	PC 35:2	816.5752271	6.967778524	PC
	327	PC_P 36:1	816.6125887	8.932411702	PC_P
	328	PC_O 36:2	816.6112261	7.988268026	PC_O
	329	PG 40:8	817.5024231	5.148384603	PG
	330	PE 42:6	818.570602	8.414681753	PE
	331	PC 35:1	818.5915912	7.72966156	PC
	332	PC_O 36:1	818.6278782	9.082957967	PC_O
	333	PG 40:7	819.517467	5.490723165	PG
	334	PE 42:5	820.5882608	8.783246867	PE
	335	PC 35:0	820.5985073	8.484432729	PC
	336	PC 35:0	820.6065238	8.648625692	PC
	337	PC 36:5	824.5449089	5.970825704	PC
	338	PC 36:4	826.5602493	6.132430013	PC
	339	PC 36:3	828.5758053	6.76484019	PC
	340	PC 36:3	828.5758302	7.136646525	PC
	341	PC 36:2	830.5912957	7.445568339	PC
	342	PC_P 37:1	830.6273951	9.402034505	PC_P
	343	PC 36:1	832.6068814	8.297824097	PC
	344	PC_P 38:6	834.5636542	6.654877218	PC_P
	345	PC_P 38:5	836.580667	7.06941274	PC_P
	346	PC_O 38:6	836.580194	6.718661499	PC_O
	347	PC 37:5	838.5592227	6.300958252	PC
	348	PC_O 38:5	838.5955095	7.128116862	PC_O
	349	PC_P 38:4	838.5966219	7.929879761	PC_P
	350	PC 37:4	840.575493	6.935922241	PC
	351	PC_O 38:4	840.6120058	7.662679545	PC_O
	352	PC_O 38:4	840.6109996	8.029812368	PC_O
	353	PG 42:10	841.5022538	5.123067983	PG
	354	PC 37:3	842.5912537	7.111606598	PC
	355	PC_P 38:2	842.6286698	9.022608948	PC_P
	356	PG 42:9	843.5177576	5.265078735	PG
	357	PC 37:2	844.606851	7.904218038	PC
	358	PC_P 38:1	844.643745	10.14128621	PC_P
	359	PC_O 38:2	844.6432646	9.067661031	PC_O
	360	PC 37:1	846.6235471	8.758369446	PC
	361	PC_O 38:1	846.6583054	10.21382548	PC_O
	362	PC 38:7	848.5447978	5.779299164	PC
	363	PC 38:6	850.5601472	6.275895182	PC
	364	PC 38:4	854.5912536	7.086327616	PC
	365	PC 38:3	856.6068613	7.762237549	PC
	366	PI 36:4	857.5183653	5.724553935	PI
	367	PC 38:2	858.6228666	8.429867045	PC
	368	PC_P 40:7	860.5759284	6.794513448	PC_P
	369	PC 38:1	860.6388691	9.383474223	PC
	370	PC 38:1	860.6388606	9.675869751	PC
	371	PC_O 40:7	862.5954277	6.869137573	PC_O
	372	SulfoHexCer d40:1	862.6079326	7.871054586	SulfoHexCer
	373	PC 39:6	864.5758922	6.677863057	PC
	374	PC_P 40:5	864.6119822	7.70439504	PC_P
	375	PC_P 40:4	866.6279774	8.438701375	PC_P
	376	PC_O 40:4	868.6440604	8.815804036	PC_O
	377	PC_P 40:2	870.6600656	10.13030599	PC_P
	378	PC 40:8	874.5601735	5.899345398	PC
	379	PC 40:8	874.5597238	5.978912862	PC
	380	PC 40:7	876.5755926	6.417921448	PC
	381	SulfoHexCer d41:1	876.6240028	8.431437683	SulfoHexCer
	382	PC 40:6	878.5911231	7.119747925	PC
	383	PC 40:6	878.5912258	6.770329793	PC
	384	PC 40:6	878.591349	6.634371185	PC
	385	SulfoHexCer t40:1	878.602566	7.612585958	SulfoHexCer
	386	PC 40:5	880.6068781	7.529116567	PC
	387	PC 40:5	880.606906	7.820178731	PC
	388	PI 38:6	881.5196794	5.557553609	PI
	389	PC 40:4	882.6224804	8.120493571	PC
	390	PI 38:5	883.5338476	5.841429901	PI
	391	PC 40:3	884.6382682	8.682246908	PC
	392	PI 38:4	885.5493568	6.414360046	PI
	393	PC 40:2	886.6543326	9.674219767	PC
	394	SulfoHexCer d42:2	888.623794	7.872855886	SulfoHexCer
	395	PC 40:1	888.6698893	10.79563395	PC
	396	SulfoHexCer d42:1	890.6394677	9.049649524	SulfoHexCer
	397	PC 42:10	898.5600708	5.823169454	PC
	398	PC 42:9	900.5758765	6.074592082	PC
	399	PC 41:2	900.6697301	10.40277201	PC
	400	PC 42:8	902.5911628	6.544530996	PC
	401	SulfoHexCer d43:2	902.6391597	8.43133901	SulfoHexCer
	402	PC 42:7	904.6067971	7.228326925	PC
	403	SulfoHexCer t42:2	904.6185728	7.629354095	SulfoHexCer
	404	SulfoHexCer d43:1	904.6552805	9.709002686	SulfoHexCer
	405	SulfoHexCer t42:1	906.634535	8.751755778	SulfoHexCer
	406	PI 40:6	909.5527314	6.217042287	PI
	407	PC 42:4	910.6532152	9.057987976	PC
	408	PC 42:3	912.6693479	10.02596792	PC
	409	PC 42:2	914.6850458	11.17610982	PC
	410	SulfoHexCer d44:2	916.6548383	9.048762004	SulfoHexCer
	411	SulfoHexCer t43:2	918.6341523	8.138887533	SulfoHexCer
	412	PC 43:2	928.70061	11.96488851	PC
	413	SulfoHexCer t44:2	932.6499502	8.7326533	SulfoHexCer
	414	PC 44:3	940.7004706	11.45711975	PC
	415	PC 44:2	942.7161175	12.86674093	PC
	416	PC 44:1	944.7319137	13.99227295	PC
	417	PC 45:2	956.7318751	13.509876	PC
	418	PC 46:5	964.7004412	11.47699788	PC
	419	PC 46:2	970.7473285	14.00263367	PC

## Sheet: Fig.1e
Figure 1e
	Top left:
	Visualization of the total lipidome variation in the human brain using t-SNE based on HRMS measurements
		HRMS Sample ID
	Peak ID	170426_BM_pos_1-30_MS19_HA_295	170426_pos_1-30_MS301_HB_679	170426_pos_1-30_MS540_HC_688	170426_pos_1-30_MS643_HD_402	170426_BM_pos_1-30_MS50_HA_43	170426_pos_1-30_MS254_HB_379	170426_pos_1-30_MS503_HC_322	170426_pos_1-30_MS666_HD_462	170426_pos_1-30_MS287_HB_264	170426_pos_1-30_MS476_HC_339	170426_pos_1-30_MS639_HD_580	170426_pos_1-30_MS63_HA_159	170426_BM_pos_1-30_MS21_HA_428	170426_pos_1-30_MS258_HB_429	170426_pos_1-30_MS538_HC_271	170426_pos_1-30_MS675_HD_463	170426_pos_1-30_MS309_HB_63	170426_pos_1-30_MS511_HC_370	170426_pos_1-30_MS674_HD_204	170426_pos_1-30_MS76_HA_119	170426_BM_pos_1-30_MS24_HA_183	170426_pos_1-30_MS303_HB_476	170426_pos_1-30_MS308_HB_693	170426_pos_1-30_MS687_HD_393	170426_BM_pos_1-30_MS9_HA_381	170426_pos_1-30_MS280_HB_634	170426_pos_1-30_MS480_HC_697	170426_pos_1-30_MS533_HC_124	170426_pos_1-30_MS699_HD_549	170426_pos_1-30_MS289_HB_625	170426_pos_1-30_MS475_HC_689	170426_pos_1-30_MS60_HA_492	170426_pos_1-30_MS694_HD_50	170426_BM_pos_1-30_MS35_HA_254	170426_pos_1-30_MS271_HB_298	170426_pos_1-30_MS502_HC_225	170426_pos_1-30_MS646_HD_422	170426_pos_1-30_MS278_HB_382	170426_pos_1-30_MS546_HC_51	170426_pos_1-30_MS65_HA_177	170426_pos_1-30_MS665_HD_243	170426_pos_1-30_MS706_HD_699	170426_pos_1-30_MS249_HB_471	170426_pos_1-30_MS507_HC_455	170426_pos_1-30_MS58_HA_650	170426_pos_1-30_MS684_HD_589	170426_BM_pos_1-30_MS7_HA_37	170426_pos_1-30_MS238_HB_161
	posFT07546h	2.66750767727025	3.0393845573057	3.09661889613937	3.46027933464698	2.89788457529271	3.65275823291736	3.86513499532966	3.30251779678838	2.90953156730251	3.74200235756695	3.3296989711354	2.81656586009857	2.69690067400314	2.66990033722477	3.37675442909631	3.5727564740752	2.72047761912573	3.09661131810499	3.20171434768088	2.73447363863625	3.0413954189308	2.79936438841847	2.87136550579298	3.21756498025231	2.60170398825171	2.80580585446531	3.47503697837246	3.16341234372125	3.27290791797485	2.82959030692221	3.43011404111739	2.56605652096711	3.53182348870808	2.92059256658789	2.56059792635325	3.31090439131019	3.34088378365065	2.72492148722404	3.20367858439157	3.29028750729296	3.37018394887276	2.9286836060244	2.70231574295581	3.79446274018831	2.5307560723717	3.60318251458838	2.45400747682143	3.00160767509599
	posFT07702h	2.75409310450355	3.14472216142815	3.35817974306671	3.40021961991722	2.83291490302156	4.01472838731914	3.63755512337719	3.36596910018245	3.18080203985496	3.55660501074001	3.33278625233121	3.07485374605127	3.02775955964799	2.8716405174784	3.45448940922779	3.47214250316632	2.83174013741606	3.54698450067169	3.0269896324144	2.76002926569699	3.44294381768771	2.80858752497146	3.26979790181863	3.14987792657059	2.29937002570135	2.98402876996123	3.58100020201279	3.22891566464652	3.20731315896807	3.37197578336554	3.43475683219879	3.2508986676725	3.46992586005123	2.96616848904916	2.34944570049373	3.34721217754101	3.39829000037614	3.30588352829023	3.26098536783652	3.45963730388443	3.31796354460902	3.31654790228594	2.70790212626494	3.6595394310241	3.06951697359123	3.55659645600344	3.01391341791341	3.41679537713719
	posFT08988h	2.86301672138762	2.62173836233076	3.52117160021311	3.48525060447185	3.13896660915926	3.91730345935241	3.83239150650658	3.40006586560346	3.31013602269476	3.91391815335414	3.47889583459395	3.37487984973507	2.83072033591426	2.53296786786313	3.65874479942097	3.49860048887246	2.84548861482642	2.99013813328643	3.32030142530321	3.00696541336948	2.91713757459491	2.64748549997757	2.71375101353584	3.02016026312606	2.79375304883476	2.81236490841689	3.73969905792322	3.35525210524532	3.39717525900819	3.26297379328579	3.73833913984532	2.75681400164958	3.49914879092288	2.9363721345077	2.53188384368613	3.61882314961811	3.36841196032411	3.09670289671627	3.48436438542089	3.53066208975513	3.42872524836637	3.27464909958501	2.94230531037316	3.98806920742374	3.11679994558141	3.64065854500267	3.04198456300797	3.43665918538106
	...
	(the full table is provided as Supplementary Data 2C)
	Top right:
	Visualization of the total lipidome variation in the human brain using t-SNE based on MRM measurements
		MRM Sample ID
	Peak ID	H_A_295	H_B_679	H_A_43	H_B_379	H_A_159	H_B_264	H_C_339	H_A_428	H_B_429	H_C_271	H_A_119	H_B_63	H_C_370	H_A_183	H_B_476	H_B_693	H_A_381	H_B_634	H_C_124	H_A_492	H_B_625	H_A_254	H_B_298	H_C_225	H_A_177	H_B_382	H_C_51	H_A_650	H_B_471	H_C_455	H_A_37	H_B_161	H_C_54	H_A_384	H_B_659	H_C_477	H_A_252	H_C_39	H_A_287	H_C_23	H_A_52	H_B_554	H_C_345	H_A_42	H_B_548	H_C_277	H_A_357	H_B_246
	LPC_16:1	3.12110871144387	2.92114690356371	3.04706841639989	2.85707145444279	2.96525522652006	3.66330951337609	2.36458037714667	3.21906684033882	2.6542587525378	2.97604239326582	2.94541648894795	2.92456870620583	3.07873528944317	3.19944469113222	3.45847963226843	2.74940090804759	3.62628849932238	3.02670275935016	2.85868085697462	3.33548463219962	3.01215698064624	3.10455657597622	3.03889949900342	2.70171894564883	3.35206874110691	3.12612940189017	2.98994278441944	3.24476001378819	3.05011517871984	2.52342185290449	3.41269435261493	2.83589988693522	2.62745980950733	3.48813877385069	2.86521584980032	2.86535426215919	3.05191470570028	2.67303908400591	2.88649989711432	2.37002659573514	3.01708417640134	2.83363235534001	2.81724092898902	3.49704526435151	3.16141655100054	2.67012858177306	3.31390414118184	3.00020287285762
	LPC_18:1	4.28355527413608	4.10079456744459	4.61007503998702	4.17252945223144	4.2620524566873	4.21090548361444	4.06314656456516	4.47052481737	4.22144394334333	4.33584786317078	4.12423339649498	4.16182437504285	4.22589833751922	4.63676253587489	4.20871364901564	4.25721749086711	4.65995802989887	4.28898060229325	4.11596240775379	4.47122179390779	4.25768626920003	4.42077521093077	4.4676985513959	4.23111381384516	4.72808119826233	4.31968660950438	4.34988140006802	4.65080423791963	4.35929931499549	4.15662112729288	4.56045926402109	4.16679448958171	3.99028555154806	4.5670090492004	4.07531933087926	4.04538295282675	4.44515060160789	4.20730509362508	4.357368980763	3.90954767058054	4.21988340374525	4.28632907424779	4.12681609366984	4.85892194601331	4.12529042228375	3.97365749436688	4.39374581652368	4.35191969165272
	LPC_20:3	2.98529863163797	2.87900228659662	2.93726009246777	2.78028611750451	3.65701413794031	2.9192912455109	2.73206020610578	3.03999943190207	2.90065707862588	3.06489160779836	2.71845751618916	2.92402954476861	3.01128172100691	2.95230039450623	2.91055129988483	2.77637170427992	3.38968708269799	2.96976104401899	2.87118601992779	2.97193532558588	2.93328092222482	2.9085183053633	3.01312392675453	2.8173206865118	3.01612128433252	2.99269129936337	2.93897082714634	3.00847683100303	3.01189459487478	2.83454837162789	3.28260229313265	2.66587070911435	2.72533092132936	3.04310849537144	2.8165933967781	2.75665671655912	3.0654517943112	2.91799302808882	2.69947746161627	2.62338526793115	2.81429128189221	3.15747628159977	2.79892281139668	3.40166514971784	2.84157245008352	2.83828819445421	2.93206342263374	2.99381728228963
	...
	(the full table is provided as Supplementary Data 2I)
	Bottom left:
	Visualization of the total lipidome variation in the macaque brain using t-SNE based on HRMS measurements
		HRMS Sample ID
	Peak ID	170426_pos_1-30_MS157_MA_92	170426_pos_1-30_MS426_MB_155	170426_pos_1-30_MS609_MC_256	170426_pos_1-30_MS123_MA_281	170426_pos_1-30_MS420_MB_389	170426_pos_1-30_MS626_MC_200	170426_pos_1-30_MS135_MA_131	170426_pos_1-30_MS419_MB_217	170426_pos_1-30_MS616_MC_620	170426_pos_1-30_MS126_MA_673	170426_pos_1-30_MS391_MB_519	170426_pos_1-30_MS629_MC_414	170426_pos_1-30_MS408_MB_272	170426_pos_1-30_MS607_MC_431	170426_pos_1-30_MS149_MA_466	170426_pos_1-30_MS422_MB_408	170426_pos_1-30_MS608_MC_65	170426_pos_1-30_MS151_MA_356	170426_pos_1-30_MS388_MB_18	170426_pos_1-30_MS615_MC_654	170426_pos_1-30_MS124_MA_2	170426_pos_1-30_MS410_MB_238	170426_pos_1-30_MS614_MC_503	170426_pos_1-30_MS136_MA_323	170426_pos_1-30_MS403_MB_135	170426_pos_1-30_MS600_MC_9	170426_pos_1-30_MS140_MA_626	170426_pos_1-30_MS395_MB_411	170426_pos_1-30_MS611_MC_176	170426_pos_1-30_MS154_MA_394	170426_pos_1-30_MS418_MB_511	170426_pos_1-30_MS625_MC_288	170426_pos_1-30_MS132_MA_426	170426_pos_1-30_MS413_MB_652	170426_pos_1-30_MS589_MC_352	170426_pos_1-30_MS147_MA_537	170426_pos_1-30_MS389_MB_153	170426_pos_1-30_MS598_MC_154	170426_pos_1-30_MS122_MA_307	170426_pos_1-30_MS423_MB_628	170426_pos_1-30_MS631_MC_646	170426_pos_1-30_MS150_MA_230	170426_pos_1-30_MS416_MB_645	170426_pos_1-30_MS591_MC_220	170426_pos_1-30_MS139_MA_527	170426_pos_1-30_MS430_MB_461	170426_pos_1-30_MS624_MC_293	170426_pos_1-30_MS125_MA_157
	posFT06595m	3.38867535165461	3.76161775551628	3.57145911458939	2.90740768666547	3.68641984154565	3.38037094197268	2.98672412876915	3.5259804484936	3.24539293318436	3.1590053369422	3.31648252991727	3.32813347066634	3.13658650465115	3.14827195562202	2.90619410233846	3.31597841194741	3.52419461868709	3.04409017973739	3.38387087065097	3.04831318351995	2.80193812952075	2.99651505596709	3.2148685147817	2.95795966220307	3.25612375638345	2.94169071348818	2.49939094846132	3.04798447601625	3.43732243604261	2.6404383902703	3.19911962433284	3.06438094231554	3.18867917399434	3.39037949682101	3.15231987318115	2.72084417866549	3.38434542100922	3.02442825921695	2.61280358033505	2.64848354071782	2.64442626422924	2.04036658507439	2.64178745248711	2.89738644130092	2.13235287757082	2.97234238563647	3.21250760027833	2.37825153830283
	posFT07658m	3.0871059075676	3.40548440507224	3.36585293905799	2.65950939041173	3.35206791275011	3.31831602447927	3.0890603533124	3.51035939821075	3.31211403276577	2.89309926821192	3.06807592859287	3.21736501841887	2.82162498750716	3.12829600673471	2.96810166763739	2.96673303414272	3.4785712885744	2.7837223991344	3.11834010161537	2.92183271228218	2.59380773832562	2.82166691117115	3.03108409432329	2.91369990436173	2.74630487881286	3.00627363419992	2.73253622790456	2.86020148917995	3.27210123784995	2.80011911116234	2.86537297669176	2.9328861575723	3.13134793056793	3.18019772114745	2.94378447061274	2.84441976174412	3.11924576934405	3.04193401005327	2.75444003591503	2.43504519799975	2.87833884602458	2.68858045567553	2.26720881059884	3.06687884765725	2.54772195026148	2.5199712301847	3.1981345212941	2.63551769201004
	posFT07927m	6.48329573212894	6.84072327606648	6.6327033688244	6.26746176293473	6.62359762644504	6.56751272171506	6.23043429568038	6.44132347513534	6.43362182522703	6.31865168466502	6.37825181585565	6.66153907807272	6.31341545017391	6.60377184482185	6.29545411713682	6.36367470866102	6.83591362977431	6.29737578963306	6.50366076220103	6.45433408115491	6.21154457957909	6.32237830470964	6.52380766286188	6.31065871250836	6.40116255510936	6.34612597894706	6.2272134433611	6.32079329026344	6.52149914919304	6.26009411960555	6.3363926434146	6.42511412763924	6.31756028057264	6.41674778538634	6.49857221672586	6.27288017561178	6.41967967015918	6.51538877633815	6.2613851606781	6.22531972271507	6.36690469548018	6.22461061246005	6.18882290064893	6.49497555989284	6.21928159662153	6.33194284848854	6.53278291870377	6.2066333140933
	...
	(the full table is provided as Supplementary Data 2F)
	Bottom right:
	Visualization of the total lipidome variation in the macaque brain using t-SNE based on MRM measurements
		MRM Sample ID
	Peak ID	M_A_92	M_B_155	M_C_256	M_A_281	M_B_389	M_C_200	M_A_131	M_B_217	M_C_620	M_A_673	M_B_519	M_C_414	M_B_272	M_C_431	M_A_466	M_B_408	M_C_65	M_A_356	M_B_18	M_C_654	M_A_2	M_B_238	M_C_503	M_A_323	M_B_135	M_C_9	M_A_626	M_B_411	M_C_176	M_A_394	M_B_511	M_C_288	M_A_426	M_B_652	M_C_352	M_A_537	M_B_153	M_C_154	M_A_307	M_B_628	M_C_646	M_A_230	M_B_645	M_C_220	M_A_527	M_B_461	M_C_293	M_A_157
	LPC_16:1	2.53727466446609	2.4140697547547	2.18924472732172	2.83070652236018	1.71172982601143	2.26542708809602	2.80775166987974	2.03814394187621	2.29749276876301	2.66485651627707	2.15348651743005	2.35351247650203	1.63092883683223	1.60240539370669	2.93538954408797	2.40476389602247	1.67152411908086	2.66906945855392	2.0144768873686	2.54263912754871	2.4764546779813	1.80831728856413	2.24774783800652	2.80231102022221	1.54901619443785	1.64118974299127	2.88341207654515	2.66379153985695	2.75877259776302	2.58170421142246	2.488349603385	2.37900320458358	2.74277980151761	1.8374161952911	1.73553345441209	2.23166625126239	1.49359735316016	1.87637623890019	1.47318169257895	2.15430845699502	1.72328593680898	2.59611672469011	2.33033514542945	2.23459815780387	2.56665719472672	2.50096443806551	3.01233319568123	2.44985745606833
	LPC_18:1	3.69946360109949	4.08030818399383	3.77625047787135	4.2830326495442	3.33151371003586	3.51516962570797	3.84781782499831	4.03543909247615	3.52977241030408	3.97723328355152	3.68310263584245	3.7174076927153	3.58802974900865	3.75632138265002	4.09133525373658	3.88207470891021	3.7254690174298	3.95781650342155	3.57165995467135	3.52112398541091	3.89006883728462	3.60642122106218	3.49403949245491	3.9079189501568	3.57935057686178	3.74750078714871	3.97650248172461	3.87307075567207	3.67075953895693	4.0369049047011	3.67271122576325	3.62281476160535	4.04995414354801	3.74885295430042	3.76936366241528	3.75346271311464	3.77927670940626	3.72418772819454	4.06053868590994	3.93252002186829	4.40480506906302	3.87555401155544	3.65217650803503	3.68506409495828	3.73367195627249	3.74353485411467	3.78457861867592	3.85642397611598
	LPC_20:3	2.48501854469817	2.80221762818033	2.6156896075223	2.88207888509669	2.1636847080966	2.31007797438037	2.63069261627517	2.63071303475568	2.36535290148925	2.63420681621309	2.43984094227524	2.55112530309049	2.30276260568599	2.36137904584338	2.70577074394859	2.62773906701375	2.38023352227855	2.65385067766498	2.5261996067766	2.46272736075373	2.23988179418253	2.22416888654487	2.34729145669721	2.63864565055423	2.28614164523034	2.58839944167023	2.69147498914768	2.74613113809459	2.38533024162559	2.54202241361933	2.34637592812871	2.48112910945773	2.81490644954649	2.70502873969611	2.50523174081061	2.70159248158718	2.28072913573458	2.26704247840713	2.61896696478345	2.25301184274511	2.41061083065155	2.56114434587093	2.45590705179469	2.47311798892677	2.56684931792468	2.29730205481571	2.37419783890799	2.68277741256217
	...
	(the full table is provided as Supplementary Data 2K)
[truncated: 250 more columns]

## Sheet: Fig.1f
Figure 1f
	Correlation of lipid intensity profiles across brain regions between HRMS and MRM for humans.
	Peak ID	Pearson's R
	LPC_16:1	Calculated between HRMS and MRM lipid intensity tables provided as Supplementary Data 2C and 2I, respectively.
	LPC_18:1
	LPC_20:3
	...	...
	(the full list of peaks is provided as Supplementary Data 2G)

## Sheet: Suppl.Fig.2
Supplementary Figure 2
	Correlation of lipid intensity profiles across brain regions between HRMS and MRM for macaques.
	Peak ID	Pearson's R
	LPC_16:1	Calculated between HRMS and MRM lipid intensity tables provided as Supplementary Data 2F and 2K, respectively.
	LPC_18:1
	LPC_20:3
	...	...
	(the full list of peaks is provided as Supplementary Data 2G)

## Sheet: Fig.1g,3j
Figure 1g
	Correlation of HRMS lipid intensity profiles across brain regions between human and macaque.
	Peak ID	Pearson's R
	posFT06595m	Calculated between human and macaque lipid intensity tables provided as Supplementary Data 2C and 2F, respectively.
	posFT07658m
	posFT07927m
	...	...
	(the full list of peaks is provided as Supplementary Data 2D)
	Figure 1g represents all lipids, while Figure 3j shows separate subsets of lipids (myelin+,myelin-,unexplained) as defined in Supplementary Data 2A.

## Sheet: Suppl.Fig.3,7
Supplementary Figure 3,7
	Correlation of MRM lipid intensity profiles across brain regions between human and macaque.
	Peak ID	Pearson's R
	posFT06595m	Calculated between human and macaque lipid intensity tables provided as Supplementary Data 2I and 2K, respectively.
	posFT07658m
	posFT07927m
	...	...
	(the full list of peaks is provided as Supplementary Data 2G)
	Supplementary Figure 3 represents all lipids, while Supplementary Figure 7 shows separate subsets of lipids (myelin+,myelin-,unexplained) as defined in Supplementary Data 2A.

## Sheet: Fig.2a
Figure 2a
	Heatmaps illustrating the relative abundance of each lipid class in every brain region.
	The relative abundances of each lipid in every brain region are provided as Supplementary Data 2C.

## Sheet: Fig.2b
Figure 2b
	Heatmaps representing the abundances of lipids containing a defined total number of double bonds in their fatty acid residues.
	The abundances of lipids are provided in Supplementary Data 2C.

## Sheet: Fig.3c
Figure 3c
	Correlation between lipidome variation based on HRMS measurements and T1w/T2w sMRI image data in humans.
	Region Full Name	Human T1w/T2w
	1 1ary Visual Posterior (BA17p)	1.81882490673844	HRMS lipidome measurements are provided in Supplementary Data 2C.
	2 1ary Motor (BA4)	2.02622282800452
	3 1ary Auditory (BA41/42)	2.55725956414948
	4 1ary Visual Anterior (BA17a)	2.1070928691775
	5 1ary Somatosensory (BA3/1/2)	2.24124499104113
	6 Piriform Cortex (PC)	1.92919487369304
	7 2ary/3ary Visual Anterior (BA18/19a)	1.8581777112477
	8 2ary/3ary Visual Posterior (BA18/19p)	1.94603613375227
	9 2ary Auditory Anterior (BA21a)	1.57267405931178
	10 2ary Auditory Posterior (BA21p)	1.76242237952986
	11 2ary Auditory, language (BA22a)	2.04993255979466
	12 2ary Auditory, Wernicke (BA22p)	2.32525483408058
	13 2ary Somatosensory Cortex (2nd-SS)	1.96215009028988
	14 Premotor Posterior (BA6p)	1.42091028301083
	15 Premotor Precentral (BA6prc)	2.03415432285637
	16 Premotor Medial (BA6m)	2.09529553349442
	17 Premotor Anterior Lateral (BA6a)	2.07397884842953
	18 Anterior Middle Temporal (BA37-aMT)	1.88790363716315
	19 Posterior Middle Temporal (BA37-pMT)	1.57194336753545
	20 Posterior Fusiform (BA37m)	2.06209429220973
	21 FEF Lateral (BA8)	1.80832562224163
	22 FEF Medial (BA8m)	1.59424704278523
	23 Insular Anterior Cortex (INSa)	1.71722029145188
	24 Insular Posterior Cortex (INSp)	2.16930168293655
	25 Anterior Inferior Temporal (BA20a)	2.01671947056629
	26 Posterior Inferior Temporal (BA20p)	2.23192560638005
	27 Anterior Superior Parietal (BA5/BA7a)	1.80223379590421
	28 Posterior Superior Parietal (BA7p)	1.36607131075233
	29 Precuneus (BA7m)	1.54353291717285
	30 Temporopolar (BA38)	1.33014799797848
	31 Angular (BA39)	1.85504114871122
	32 Anterior Supramarginal (BA40a)	1.70807268529175
	33 Posterior Supramarginal (BA40p)	1.58977535427833
	34 Ventrolateral Prefrontal, Broca, BA44 (BA44)	2.34208903125007
	35 Ventrolateral Prefrontal, Broca, BA45 (BA45)	2.02234565898906
	36 Dorsolateral Prefrontal, BA46 (BA46)	1.69764027894412
	37 Dorsolateral Prefrontal, BA9 (BA9)	1.50321936381454
	38 Dorsolateral Prefrontal Medial (BA9m)	1.56688191869864
	39 Orbitofrontal, BA11 (BA11)	2.9036852156108
	40 Orbitofrontal, BA47 (BA47)	2.41461628171515
	41 Anterior Prefrontal (BA10)	1.53432275029035
	42 Prefrontal Medial (BA10m)	1.19141238267498
	43 Frontopolar (BA10fp)	1.36249816226542
	44 Cingulate Anterior, BA32g (BA32g)	1.56637815622825
	45 Cingulate Anterior, BA24 (BA24)	2.26890168210855
	46 Cingulate Anterior, BA32 (BA32)	1.56640760092277
	47 Cingulate Posterior, BA23a (BA23a)	2.25209044506529
	48 Cingulate Posterior, BA23p (BA23p)	2.45278199907642
	49 Cingulate Posterior, BA31 (BA31)	1.85838121332163
	50 Cingulate Subcallosal (BA25)	2.17901196076641
	51 Retrosplenial (BA29/30)	2.82417348244447
	52 Amygdala (AMG)	1.72584249952444
	53 Entorhinal Cortex (ENT)	1.88237804226556
	54 Hippocampus, CA3 / Dentate Gyrus (CA3)	3.99291109864983
	55 Hippocampus, CA1 (CA1)	1.90659593110877
	56 Subiculum (SUB)	1.91743343651468
	57 Nucleus Accumbens (NAcc)	2.20600157819753
	58 Caudate (CAUD)	2.32625051941886
	59 Putamen (PUT)	3.35121169521232
	60 Substantia Nigra (SN)	3.5652783153356
	61 Globus Pallidus (GP)	2.62429206503376
	62 Pulvinar Thalamus (THA-Pul)	3.02038340874386
	63 Ventral Anterior Thalamus (THA-VA)	3.62531222546413
	64 Medial Dorsal Thalamus (THA-MD)	2.6592194394537
	65 Ventral Lateral Thalamus (THA-VL)	3.52840938025939
	66 Hypothalamus (HYP)	2.88879749118065
	67 Superior Colliculus (SC)	2.61444973754466
	68 Red Nucleus (RN)	2.6592194394537
	69 External Capsule (EC)	3.93369297661517
	70 Internal Capsule (IC)	3.8687058218019
	71 Corpus Callosum Anterior (CCa)	4.40582315219735
	72 Corpus Callosum Posterior (CCp)	4.517895355169
	73 Deep Nuclei - Dentate Nucleus (DN)	3.71427551789464
	74 Cerebellar White Matter (CB-WM)	3.6411020359562
	75 Cerebellar Grey Matter (CB-GM)	1.48986018225333

## Sheet: Fig.3d
Figure 3d
	Correlation between lipidome variation based on HRMS measurements and T1w/T2w sMRI image data in macaques.
	Region Full Name	Macaque T1w/T2w
	1 1ary Visual Posterior (BA17p)		HRMS lipidome measurements are provided in Supplementary Data 2F.
	2 1ary Motor (BA4)	1.40809095496686
	3 1ary Auditory (BA41/42)	0.977692827799577
	4 1ary Visual Anterior (BA17a)	1.40551491503118
	5 1ary Somatosensory (BA3/1/2)	1.57687563381807
	6 Piriform Cortex (PC)
	7 2ary/3ary Visual Anterior (BA18/19a)	1.58195078494597
	8 2ary/3ary Visual Posterior (BA18/19p)
	9 2ary Auditory Anterior (BA21a)
	10 2ary Auditory Posterior (BA21p)	1.30816928716512
	11 2ary Auditory, language (BA22a)
	12 2ary Auditory, Wernicke (BA22p)	0.973282121534598
	13 2ary Somatosensory Cortex (2nd-SS)
	14 Premotor Posterior (BA6p)
	15 Premotor Precentral (BA6prc)
	16 Premotor Medial (BA6m)
	17 Premotor Anterior Lateral (BA6a)	1.38455248435107
	18 Anterior Middle Temporal (BA37-aMT)
	19 Posterior Middle Temporal (BA37-pMT)
	20 Posterior Fusiform (BA37m)
	21 FEF Lateral (BA8)
	22 FEF Medial (BA8m)
	23 Insular Anterior Cortex (INSa)
	24 Insular Posterior Cortex (INSp)	0.94492653507533
	25 Anterior Inferior Temporal (BA20a)	1.20845478842627
	26 Posterior Inferior Temporal (BA20p)
	27 Anterior Superior Parietal (BA5/BA7a)
	28 Posterior Superior Parietal (BA7p)
	29 Precuneus (BA7m)	1.21922104664516
	30 Temporopolar (BA38)
	31 Angular (BA39)
	32 Anterior Supramarginal (BA40a)
	33 Posterior Supramarginal (BA40p)	1.2308843365216
	34 Ventrolateral Prefrontal, Broca, BA44 (BA44)	1.1143138469482
	35 Ventrolateral Prefrontal, Broca, BA45 (BA45)
	36 Dorsolateral Prefrontal, BA46 (BA46)
	37 Dorsolateral Prefrontal, BA9 (BA9)	1.09681724250838
	38 Dorsolateral Prefrontal Medial (BA9m)
	39 Orbitofrontal, BA11 (BA11)	1.36053570296952
	40 Orbitofrontal, BA47 (BA47)
	41 Anterior Prefrontal (BA10)
	42 Prefrontal Medial (BA10m)	0.984995547779795
	43 Frontopolar (BA10fp)
	44 Cingulate Anterior, BA32g (BA32g)
	45 Cingulate Anterior, BA24 (BA24)	0.824584582717356
	46 Cingulate Anterior, BA32 (BA32)	1.17882003589552
	47 Cingulate Posterior, BA23a (BA23a)
	48 Cingulate Posterior, BA23p (BA23p)	1.40812115636233
	49 Cingulate Posterior, BA31 (BA31)	0.915128103845669
	50 Cingulate Subcallosal (BA25)
	51 Retrosplenial (BA29/30)
	52 Amygdala (AMG)	1.05727635736716
	53 Entorhinal Cortex (ENT)	0.965192230814747
	54 Hippocampus, CA3 / Dentate Gyrus (CA3)	0.892108550659074
	55 Hippocampus, CA1 (CA1)	1.0387382324861
	56 Subiculum (SUB)
	57 Nucleus Accumbens (NAcc)	1.25762030265074
	58 Caudate (CAUD)	1.43440419522388
	59 Putamen (PUT)	1.80918893313616
	60 Substantia Nigra (SN)	1.91099172865337
	61 Globus Pallidus (GP)	2.06513785342781
	62 Pulvinar Thalamus (THA-Pul)	2.33012868329318
	63 Ventral Anterior Thalamus (THA-VA)
	64 Medial Dorsal Thalamus (THA-MD)	1.662879878856
	65 Ventral Lateral Thalamus (THA-VL)
	66 Hypothalamus (HYP)	1.45041454194586
	67 Superior Colliculus (SC)	1.4386143045766
	68 Red Nucleus (RN)
	69 External Capsule (EC)
	70 Internal Capsule (IC)	2.0453271931879
	71 Corpus Callosum Anterior (CCa)	2.06679035327872
	72 Corpus Callosum Posterior (CCp)	2.33226504148617
	73 Deep Nuclei - Dentate Nucleus (DN)
	74 Cerebellar White Matter (CB-WM)	2.97874754597772
	75 Cerebellar Grey Matter (CB-GM)	1.38460302908984

[truncated: 19 more sheets: Fig.3e, Fig.3f, Fig.3g, Suppl.Fig.5, Fig.4a, Fig.4b-e, Fig. 5a, Fig. 5b, Fig.5c, Fig.5d,Suppl.Fig.9, Fig.5e-f, Fig.5h, Fig.6a-b, Fig.6c, Fig.6d-g,Suppl.Fig.11, Fig.6h-i, Fig.6j, Fig.6k, Fig.7]
